# Supplementary material for: Identification of stress resilience module by weighted gene co-expression network analysis in Fkbp5-deficient mice
Source: Mol Brain. 2019 Nov 27;12:99. doi: 10.1186/s13041-019-0521-9 (PMC6882145; doi:10.1186/s13041-019-0521-9)
Supplement: Supplementary file 3 — Additional file 3: Table S1. List of DEG between WT ST and CT. Table S2. List of DEG between KO ST and CT. Table S3. List of DEG between KO ST and WT ST. [file 13041_2019_521_MOESM3_ESM.xlsx]

## Sheet: Table S1
Table S1. List of DEG between WT ST and CT
Gene Symbol	Gene full names	WT_ST/CT.FC	WT_ST/CT.raw.pval	WT_ST/CT.bh.pval
Abhd1	abhydrolase domain containing 1	-1.70283	0.0278562	0.792053
Fcrls	Fc receptor-like S, scavenger receptor	-1.6752	0.00996615	0.792053
Olfml3	olfactomedin-like 3	-1.56321	0.00159294	0.792053
Suv39h1	suppressor of variegation 3-9 homolog 1 (Drosophila)	-1.55808	0.0297719	0.792053
Fabp7	fatty acid binding protein 7, brain	-1.49117	0.000976901	0.792053
Mir1949	microRNA 1949	-1.47995	0.0255698	0.792053
C030037D09Rik	RIKEN cDNA C030037D09 gene	-1.46545	0.0244589	0.792053
Lpcat2	lysophosphatidylcholine acyltransferase 2	-1.46381	0.00337258	0.792053
Mir7674	microRNA 7674	-1.46218	0.0267769	0.792053
Vasp	vasodilator-stimulated phosphoprotein	-1.45996	0.0408831	0.793873
1190005I06Rik	RIKEN cDNA 1190005I06 gene	-1.45815	0.0264005	0.792053
Pla2g7	phospholipase A2, group VII (platelet-activating factor acetylhydrolase, plasma)	-1.43447	0.0207124	0.792053
C1qa	complement component 1, q subcomponent, alpha polypeptide	-1.43236	0.0190354	0.792053
Snora34	small nucleolar RNA, H/ACA box 34	-1.43079	0.0121767	0.792053
Hes5	hairy and enhancer of split 5 (Drosophila)	-1.42865	0.00735856	0.792053
Apoe	apolipoprotein E	-1.42286	0.045317	0.793873
Snhg10	small nucleolar RNA host gene 10	-1.41911	0.0260821	0.792053
Naaa	N-acylethanolamine acid amidase	-1.41807	0.0257494	0.792053
Myh7	myosin, heavy polypeptide 7, cardiac muscle, beta	-1.41763	0.00336936	0.792053
Selplg	selectin, platelet (p-selectin) ligand	-1.41496	0.0125673	0.792053
Tyrobp	TYRO protein tyrosine kinase binding protein	-1.41475	0.0378737	0.793177
Cst3	cystatin C	-1.41082	0.000253068	0.792053
Cmtm7	CKLF-like MARVEL transmembrane domain containing 7	-1.40711	0.0292921	0.792053
Tmem119	transmembrane protein 119	-1.40572	0.0125731	0.792053
Vsir	V-set immunoregulatory receptor	-1.3928	0.00928656	0.792053
C1qb	complement component 1, q subcomponent, beta polypeptide	-1.39133	0.0284218	0.792053
Cx3cr1	chemokine (C-X3-C motif) receptor 1	-1.38823	0.0210141	0.792053
Crybb1	crystallin, beta B1	-1.3852	0.0314869	0.792053
Cd300lf	CD300 molecule like family member F	-1.38465	0.0383577	0.793873
Snora31	small nucleolar RNA, H/ACA box 31	-1.38367	0.00145382	0.792053
Cyba	cytochrome b-245, alpha polypeptide	-1.38058	0.00489125	0.792053
Ggnbp2os	gametogenetin binding protein 2, opposite strand	-1.37782	0.0381982	0.793873
Csf1r	colony stimulating factor 1 receptor	-1.37598	0.0274089	0.792053
Fcer1g	Fc receptor, IgE, high affinity I, gamma polypeptide	-1.36938	0.00625524	0.792053
Bin2	bridging integrator 2	-1.36226	0.013085	0.792053
C1qc	complement component 1, q subcomponent, C chain	-1.36129	0.028696	0.792053
Atoh7	atonal bHLH transcription factor 7	-1.35865	0.0327416	0.792053
Gpx3	glutathione peroxidase 3	-1.35849	0.0338535	0.792053
Hexb	hexosaminidase B	-1.35816	0.00834644	0.792053
Nnat	neuronatin	-1.3541	0.00779923	0.792053
Ltc4s	leukotriene C4 synthase	-1.34778	0.0325977	0.792053
Hmga2-ps1	high mobility group AT-hook 2, pseudogene 1	-1.34132	0.000542885	0.792053
Zfp973	zinc finger protein 973	-1.33876	0.0391482	0.793873
Lmcd1	LIM and cysteine-rich domains 1	-1.33781	0.0108424	0.792053
Mir7036	microRNA 7036	-1.32448	0.0188053	0.792053
Gm17733	predicted gene, 17733	-1.32241	0.0356442	0.792053
Mgst1	microsomal glutathione S-transferase 1	-1.32199	0.0244075	0.792053
Entpd2	ectonucleoside triphosphate diphosphohydrolase 2	-1.3214	0.0112784	0.792053
C1ql1	complement component 1, q subcomponent-like 1	-1.32092	0.0125636	0.792053
Gcsh	glycine cleavage system protein H (aminomethyl carrier)	-1.3207	0.00682493	0.792053
Slamf9	SLAM family member 9	-1.32034	0.00408805	0.792053
Zfp966	zinc finger protein 966	-1.31671	0.0423251	0.793873
Rnase4	ribonuclease, RNase A family 4	-1.31273	0.014214	0.792053
Mir877	microRNA 877	-1.31255	0.007221	0.792053
Ccl6	chemokine (C-C motif) ligand 6	-1.30865	0.00399322	0.792053
Ncf1	neutrophil cytosolic factor 1	-1.29641	0.0163362	0.792053
Neu4	sialidase 4	-1.29429	0.00791413	0.792053
Lsm5	LSM5 homolog, U6 small nuclear RNA and mRNA degradation associated	-1.29208	0.0153326	0.792053
Abcc3	ATP-binding cassette, sub-family C (CFTR/MRP), member 3	-1.29062	0.00785403	0.792053
Itgb5	integrin beta 5	-1.28795	0.0022118	0.792053
Gm44502	predicted readthrough transcript (NMD candidate), 44502	-1.28397	0.0082788	0.792053
Snord49a	small nucleolar RNA, C/D box 49A	-1.28118	0.0318817	0.792053
Mir6908	microRNA 6908	-1.28015	0.0235832	0.792053
Fcgr3	Fc receptor, IgG, low affinity III	-1.27738	0.0405264	0.793873
Eif4ebp1	eukaryotic translation initiation factor 4E binding protein 1	-1.27656	0.0130648	0.792053
Slc8b1	solute carrier family 8 (sodium/lithium/calcium exchanger), member B1	-1.27574	0.0248109	0.792053
Alox5ap	arachidonate 5-lipoxygenase activating protein	-1.27555	0.0104234	0.792053
Scand1	SCAN domain-containing 1	-1.27324	0.0160345	0.792053
Fam107a	family with sequence similarity 107, member A	-1.27238	0.021693	0.792053
Glrp1	glutamine repeat protein 1	-1.27028	0.0227411	0.792053
Adam18	a disintegrin and metallopeptidase domain 18	-1.26679	0.016034	0.792053
Nkd1	naked cuticle 1 homolog (Drosophila)	-1.26426	0.0079576	0.792053
Mfap3l	microfibrillar-associated protein 3-like	-1.26179	0.0457709	0.793873
BC030499	cDNA sequence BC030499	-1.26169	0.0364799	0.792053
Prrx2	paired related homeobox 2	-1.26016	0.0130765	0.792053
5033417F24Rik	RIKEN cDNA 5033417F24 gene	-1.26003	0.0290402	0.792053
Tmem176b	transmembrane protein 176B	-1.25858	0.0350789	0.792053
Nkain4	Na+/K+ transporting ATPase interacting 4	-1.25796	0.00829316	0.792053
Rps19	ribosomal protein S19	-1.25538	0.0176014	0.792053
Fzd9	frizzled class receptor 9	-1.25533	0.0284615	0.792053
Cd68	CD68 antigen	-1.25404	0.0308712	0.792053
Cldn5	claudin 5	-1.2526	0.0216246	0.792053
Sat1	spermidine/spermine N1-acetyl transferase 1	-1.25194	0.0386441	0.793873
Jund	jun D proto-oncogene	-1.25149	0.0117202	0.792053
Ccdc103	coiled-coil domain containing 103	-1.24977	0.023083	0.792053
Irf5	interferon regulatory factor 5	-1.24797	0.00515853	0.792053
Fam212a	family with sequence similarity 212, member A	-1.24761	0.0330999	0.792053
Clu	clusterin	-1.24723	0.0114966	0.792053
Gpr37l1	G protein-coupled receptor 37-like 1	-1.24591	0.00184757	0.792053
Prtn3	proteinase 3	-1.24463	0.00229455	0.792053
Lnp1	leukemia NUP98 fusion partner 1	-1.24314	0.00717549	0.792053
Neurl2	neuralized E3 ubiquitin protein ligase 2	-1.24198	0.00726087	0.792053
Ngb	neuroglobin	-1.24064	0.0392122	0.793873
Lgals9	lectin, galactose binding, soluble 9	-1.23976	0.0137598	0.792053
P2ry12	purinergic receptor P2Y, G-protein coupled 12	-1.23779	0.029103	0.792053
Mfge8	milk fat globule-EGF factor 8 protein	-1.23771	0.00157194	0.792053
Gm10451	predicted gene 10451	-1.23577	0.0250348	0.792053
Odf4	outer dense fiber of sperm tails 4	-1.23485	0.0146832	0.792053
Apoc1	apolipoprotein C-I	-1.2337	0.0308985	0.792053
Ube2t	ubiquitin-conjugating enzyme E2T	-1.23337	0.0204354	0.792053
Mpzl1	myelin protein zero-like 1	-1.23332	0.0384427	0.793873
Ptpn6	protein tyrosine phosphatase, non-receptor type 6	-1.23303	0.0401105	0.793873
6430411K18Rik	RIKEN cDNA 6430411K18 gen	-1.23247	0.030077	0.792053
2510003B16Rik	RIKEN cDNA 2510003B16 gene	-1.2314	0.0240841	0.792053
Mlc1	megalencephalic leukoencephalopathy with subcortical cysts 1 homolog (human)	-1.2311	0.020279	0.792053
Lfng	LFNG O-fucosylpeptide 3-beta-N-acetylglucosaminyltransferase	-1.23035	0.0287552	0.792053
Asprv1	aspartic peptidase, retroviral-like 1	-1.229	0.0175503	0.792053
Acads	acyl-Coenzyme A dehydrogenase, short chain	-1.22602	0.00710753	0.792053
1810044D09Rik	RIKEN cDNA 1810044D09 gene	-1.22483	0.0337487	0.792053
Wtip	WT1-interacting protein	-1.22432	0.0262353	0.792053
Ms4a6d	membrane-spanning 4-domains, subfamily A, member 6D	-1.22338	0.032558	0.792053
Ddx26b	DEAD/H (Asp-Glu-Ala-Asp/His) box polypeptide 26B	-1.22294	0.00942515	0.792053
Cmtm6	CKLF-like MARVEL transmembrane domain containing 6	-1.22215	0.00280874	0.792053
Polm	polymerase (DNA directed), mu	-1.22077	0.046234	0.793873
Rpl29	ribosomal protein L29	-1.22068	0.0134635	0.792053
Timp4	tissue inhibitor of metalloproteinase 4	-1.22054	0.0226657	0.792053
2900079G21Rik	RIKEN cDNA 2900079G21 gene	-1.22025	0.0308071	0.792053
Chil1	chitinase-like 1	-1.21934	0.0289008	0.792053
Fam101b	family with sequence similarity 101, member B	-1.21722	0.0340048	0.792053
Tril	TLR4 interactor with leucine-rich repeats	-1.21661	0.0163581	0.792053
Vps37d	vacuolar protein sorting 37D	-1.21653	0.0133463	0.792053
Tmem265	transmembrane protein 265	-1.21651	0.0411259	0.793873
Pon2	paraoxonase 2	-1.21641	0.0359965	0.792053
Pcsk1n	proprotein convertase subtilisin/kexin type 1 inhibitor	-1.21509	0.0330093	0.792053
Inpp5d	inositol polyphosphate-5-phosphatase D	-1.21485	0.00215757	0.792053
Phyhd1	phytanoyl-CoA dioxygenase domain containing 1	-1.21366	0.0231785	0.792053
Cdkn1a	cyclin-dependent kinase inhibitor 1A (P21)	-1.21327	0.0449941	0.793873
Lag3	lymphocyte-activation gene 3	-1.21317	0.0469086	0.793873
Rac2	RAS-related C3 botulinum substrate 2	-1.21288	0.04341	0.793873
Grap	GRB2-related adaptor protein	-1.21244	0.0371391	0.792053
Spag5	sperm associated antigen 5	-1.21122	0.00617044	0.792053
Itgb2	integrin beta 2	-1.2103	0.0349514	0.792053
Tmem44	transmembrane protein 44	-1.20998	0.010476	0.792053
Clec4a3	C-type lectin domain family 4, member a3	-1.20884	0.0459934	0.793873
Calb2	calbindin 2	-1.20853	0.0446634	0.793873
Tma7	translational machinery associated 7	-1.20839	0.048191	0.793873
Plpp3	phospholipid phosphatase 3	-1.20802	0.00762326	0.792053
Cd37	CD37 antigen	-1.20759	0.0109591	0.792053
Ecscr	endothelial cell surface expressed chemotaxis and apoptosis regulator	-1.20752	0.0130142	0.792053
Gm10069	predicted gene 10069	-1.20651	0.0257663	0.792053
Cgref1	cell growth regulator with EF hand domain 1	-1.20599	0.00683207	0.792053
Tal1	T cell acute lymphocytic leukemia 1	-1.20532	0.0283686	0.792053
Enho	energy homeostasis associated	-1.20459	0.0403544	0.793873
Lenep	lens epithelial protein	-1.20372	0.0354343	0.792053
Slc1a3	solute carrier family 1 (glial high affinity glutamate transporter), member 3	-1.20366	0.0213447	0.792053
Slc7a10	solute carrier family 7 (cationic amino acid transporter, y+ system), member 10	-1.20147	0.045014	0.793873
Hps1	HPS1, biogenesis of lysosomal organelles complex 3 subunit 1	-1.20102	0.0333807	0.792053
Cyp4f14	cytochrome P450, family 4, subfamily f, polypeptide 14	-1.20006	0.0129044	0.792053
Elovl6	ELOVL family member 6, elongation of long chain fatty acids (yeast)	1.2007	0.0170448	0.792053
Ankub1	ankrin repeat and ubiquitin domain containing 1	1.20128	0.0131519	0.792053
Olfml2b	olfactomedin-like 2B	1.20337	0.0210632	0.792053
Klf9	Kruppel-like factor 9	1.20675	0.0229182	0.792053
Insm1	insulinoma-associated 1	1.20759	0.0145619	0.792053
Tmeff1	transmembrane protein with EGF-like and two follistatin-like domains 1	1.20862	0.0319344	0.792053
Sqle	squalene epoxidase	1.21151	0.0144164	0.792053
A330023F24Rik	RIKEN cDNA A330023F24 gene	1.21351	0.00526644	0.792053
Cd300ld3	CD300 molecule like family member D3	1.21626	0.00572203	0.792053
Hsd17b7	hydroxysteroid (17-beta) dehydrogenase 7	1.217	0.0190094	0.792053
Hmgcr	3-hydroxy-3-methylglutaryl-Coenzyme A reductase	1.21718	0.00162488	0.792053
Ublcp1	ubiquitin-like domain containing CTD phosphatase 1	1.2214	0.0365638	0.792053
1700030J22Rik	RIKEN cDNA 1700030J22 gene	1.22164	0.0135791	0.792053
Coro6	coronin 6	1.22335	0.0194763	0.792053
Banp	BTG3 associated nuclear protein	1.2241	0.0263673	0.792053
Hmgcs1	3-hydroxy-3-methylglutaryl-Coenzyme A synthase 1	1.22608	0.0467612	0.793873
Kctd8	potassium channel tetramerisation domain containing 8	1.22846	0.0260565	0.792053
Tigar	Trp53 induced glycolysis repulatory phosphatase	1.22855	0.00435588	0.792053
C130071C03Rik	RIKEN cDNA C130071C03 gene	1.22947	0.00683236	0.792053
Cacng2	calcium channel, voltage-dependent, gamma subunit 2	1.23211	0.0373102	0.792053
Adra1b	adrenergic receptor, alpha 1b	1.23429	0.0264546	0.792053
Mthfd1l	methylenetetrahydrofolate dehydrogenase (NADP+ dependent) 1-like	1.23523	0.000957904	0.792053
Ano3	anoctamin 3	1.23575	0.0435751	0.793873
Mir27a	microRNA 27a	1.23619	0.0159314	0.792053
Dhcr24	24-dehydrocholesterol reductase	1.23813	0.00689503	0.792053
Foxj1	forkhead box J1	1.23857	0.0465243	0.793873
Mc4r	melanocortin 4 receptor	1.23998	0.0383341	0.793873
Zc2hc1a	zinc finger, C2HC-type containing 1A	1.24084	0.0210315	0.792053
Mmp17	matrix metallopeptidase 17	1.24185	0.0187718	0.792053
Fdft1	farnesyl diphosphate farnesyl transferase 1	1.24252	0.0218553	0.792053
Cd300ld5	CD300 molecule like family member D5	1.24397	0.0175073	0.792053
Ptgs2	prostaglandin-endoperoxide synthase 2	1.24432	0.021512	0.792053
Htr2c	5-hydroxytryptamine (serotonin) receptor 2C	1.24696	0.0156212	0.792053
Serinc2	serine incorporator 2	1.24982	0.0358143	0.792053
Mfsd12	major facilitator superfamily domain containing 12	1.25978	0.0376558	0.792053
Slc36a1	solute carrier family 36 (proton/amino acid symporter), member 1	1.26692	0.0157945	0.792053
Pou6f2	POU domain, class 6, transcription factor 2	1.26756	0.019074	0.792053
Mir3068	microRNA 3068	1.26811	0.0298857	0.792053
Gm13629	predicted gene 13629	1.27107	0.00890168	0.792053
Pappa2	pappalysin 2	1.27128	0.0273673	0.792053
Rara	retinoic acid receptor, alpha	1.27129	0.013599	0.792053
C4b	complement component 4B (Chido blood group)	1.27709	0.0430743	0.793873
Chrm2	cholinergic receptor, muscarinic 2, cardiac	1.27987	0.0497106	0.793873
Asb3	ankyrin repeat and SOCS box-containing 3	1.28792	0.00557913	0.792053
A830019L24Rik	RIKEN cDNA A830019L24 gene	1.29018	0.0220527	0.792053
Fkbp5	FK506 binding protein 5	1.31017	0.00593628	0.792053
Wipf3	WAS/WASL interacting protein family, member 3	1.31204	0.0262146	0.792053
Slc39a10	solute carrier family 39 (zinc transporter), member 10	1.31318	0.0292725	0.792053
Gm12669	predicted gene 12669	1.32348	0.0495712	0.793873
Stard4	StAR-related lipid transfer (START) domain containing 4	1.33028	0.00270334	0.792053
Mir7091	microRNA 7091	1.33284	0.0321144	0.792053
Rgs8	regulator of G-protein signaling 8	1.33752	0.029147	0.792053
Slc24a2	solute carrier family 24 (sodium/potassium/calcium exchanger), member 2	1.34304	0.0351385	0.792053
Pcdh7	protocadherin 7	1.3503	0.0193306	0.792053
Fmo2	flavin containing monooxygenase 2	1.35869	0.00392324	0.792053
Pip5k1a	phosphatidylinositol-4-phosphate 5-kinase, type 1 alpha	1.36453	0.0378905	0.793177
Bcl11b	B cell leukemia/lymphoma 11B	1.36665	0.0138995	0.792053
Nav1	neuron navigator 1	1.36738	0.0231009	0.792053
Limk1	LIM-domain containing, protein kinase	1.36844	0.0122631	0.792053
Vwf	Von Willebrand factor	1.37312	0.0232613	0.792053
Ldlr	low density lipoprotein receptor	1.37782	0.0192334	0.792053
Haus7	HAUS augmin-like complex, subunit 7	1.37931	0.0395271	0.793873
Mir3101	microRNA 3101	1.3924	0.0460182	0.793873
Mir6918	microRNA 6918	1.39251	0.0233159	0.792053
Met	met proto-oncogene	1.43381	0.0127528	0.792053
Jchain	immunoglobulin joining chain	1.44301	0.037916	0.793177
Per2	period circadian clock 2	1.45345	0.00511569	0.792053
Pgam2	phosphoglycerate mutase 2	1.45444	0.0168795	0.792053
Cpt1b	carnitine palmitoyltransferase 1b, muscle	1.47424	0.0152239	0.792053
Trhr2	thyrotropin releasing hormone receptor 2	1.50805	0.0396689	0.793873
Glt1d1	glycosyltransferase 1 domain containing 1	1.51527	0.0160427	0.792053
Cox16	cytochrome c oxidase assembly protein 16	1.54235	0.0484026	0.793873
Mir541	microRNA 541	1.57176	0.0369606	0.792053
Rab11fip3	RAB11 family interacting protein 3 (class II)	1.61526	0.0215328	0.792053
Syt2	synaptotagmin II	1.66312	0.0232154	0.792053
Cap1	CAP, adenylate cyclase-associated protein 1 (yeast)	1.86609	0.0013297	0.792053

## Sheet: Table S2
Table S2. List of DEG between KO ST and CT
Gene Symbol	Gene full names	KO_ST/CT.FC	KO_ST/CT.raw.pval	KO_ST/CT.bh.pval
Tmem181b-ps	transmembrane protein 181B, pseudogene	-11.5065	0.000826573	0.633849
Hmga1-rs1	high mobility group AT-hook I, related sequence 1	-2.10464	0.0001445	0.489577
Dynlt1b	dynein light chain Tctex-type 1B	-1.86735	0.000260786	0.493191
Fcrls	Fc receptor-like S, scavenger receptor	-1.86388	0.0241784	0.801378
Cx3cr1	chemokine (C-X3-C motif) receptor 1	-1.79262	0.0236261	0.801378
Tmem181c-ps	transmembrane protein 181C, pseudogene	-1.75963	0.0102868	0.801378
Decr2	2-4-dienoyl-Coenzyme A reductase 2, peroxisomal	-1.69049	2.06952e-06	0.0280715
Gm10560	predicted gene 10560	-1.64008	0.0267261	0.801378
Ccl6	chemokine (C-C motif) ligand 6	-1.59451	0.000271724	0.493191
Vsir	V-set immunoregulatory receptor	-1.59161	0.0351924	0.806862
Lpcat2	lysophosphatidylcholine acyltransferase 2	-1.57728	0.0105949	0.801378
Grp	gastrin releasing peptide	-1.56847	0.0347937	0.806862
Mir3960	microRNA 3960	-1.55423	0.0419681	0.824484
Pxdn	peroxidasin	-1.55293	0.0314798	0.806862
Rps6ka2	ribosomal protein S6 kinase, polypeptide 2	-1.5521	0.0155875	0.801378
Fkbp5	FK506 binding protein 5	-1.54348	0.000540244	0.493191
P2ry12	purinergic receptor P2Y, G-protein coupled 12	-1.53741	0.0251456	0.801378
Gpr34	G protein-coupled receptor 34	-1.52661	0.038628	0.817504
H2-DMb1	histocompatibility 2, class II, locus Mb1	-1.5021	0.0136372	0.801378
Sat1	spermidine/spermine N1-acetyl transferase 1	-1.50209	0.0485015	0.826691
P2ry13	purinergic receptor P2Y, G-protein coupled 13	-1.50098	0.0458634	0.824484
Bin2	bridging integrator 2	-1.49643	0.00415506	0.801378
Otof	otoferlin	-1.48964	0.0327602	0.806862
Cdkn1c	cyclin-dependent kinase inhibitor 1C (P57)	-1.48431	0.0101867	0.801378
Fabp7	fatty acid binding protein 7, brain	-1.48154	0.00944465	0.801378
Gm16702	predicted gene, 16702	-1.45727	0.0322047	0.806862
Cmtm7	CKLF-like MARVEL transmembrane domain containing 7	-1.44633	0.0212032	0.801378
Cd68	CD68 antigen	-1.44465	0.0491575	0.826691
Tcf12	transcription factor 12	-1.43408	0.0454447	0.824484
Arhgap45	Rho GTPase activating protein 45	-1.42632	0.00722729	0.801378
Mir7013	microRNA 7013	-1.42115	0.0431653	0.824484
Snora3	small nucleolar RNA, H/ACA box 3	-1.41691	0.0396958	0.824484
Smoc2	SPARC related modular calcium binding 2	-1.41581	0.00344882	0.798154
Csf3r	colony stimulating factor 3 receptor (granulocyte)	-1.41284	0.000391831	0.493191
Ngb	neuroglobin	-1.4115	0.00599729	0.801378
Gmfg	glia maturation factor, gamma	-1.41132	0.00430709	0.801378
Naaa	N-acylethanolamine acid amidase	-1.4094	0.0313459	0.806862
Hcls1	hematopoietic cell specific Lyn substrate 1	-1.40521	0.0304707	0.806862
Itgam	integrin alpha M	-1.40159	0.0446582	0.824484
Nckap1l	NCK associated protein 1 like	-1.39768	0.0236276	0.801378
Mpzl1	myelin protein zero-like 1	-1.39515	0.000415734	0.493191
Mmp14	matrix metallopeptidase 14 (membrane-inserted)	-1.39378	0.0354556	0.807268
Cyth4	cytohesin 4	-1.39142	0.00730655	0.801378
Crybb1	crystallin, beta B1	-1.39057	0.0311304	0.806862
Ltc4s	leukotriene C4 synthase	-1.38951	0.031991	0.806862
Mir6958	microRNA 6958	-1.38739	0.00383027	0.798154
Sash3	SAM and SH3 domain containing 3	-1.38667	0.00121695	0.719596
Spag5	sperm associated antigen 5	-1.38471	0.000422885	0.493191
Atoh7	atonal bHLH transcription factor 7	-1.38166	0.0195986	0.801378
Rsph3b	radial spoke 3B homolog (Chlamydomonas)	-1.37969	0.000537946	0.493191
Nkd1	naked cuticle 1 homolog (Drosophila)	-1.37906	0.00192505	0.798154
1190005I06Rik	RIKEN cDNA 1190005I06 gene	-1.37652	0.0298946	0.806862
Gcsh	glycine cleavage system protein H (aminomethyl carrier)	-1.37429	0.00558166	0.801378
BC030499	cDNA sequence BC030499	-1.37383	0.0119759	0.801378
Echdc2	enoyl Coenzyme A hydratase domain containing 2	-1.37195	0.022467	0.801378
Cd33	CD33 antigen	-1.36902	0.031529	0.806862
C030018K13Rik	RIKEN cDNA C030018K13 gene	-1.36471	0.0165356	0.801378
Gstm7	glutathione S-transferase, mu 7	-1.35927	0.00531858	0.801378
Anxa3	annexin A3	-1.35787	0.0407482	0.824484
Irf5	interferon regulatory factor 5	-1.35587	0.0484432	0.826691
Kcnj16	potassium inwardly-rectifying channel, subfamily J, member 16	-1.35284	0.0286182	0.806862
Abcc3	ATP-binding cassette, sub-family C (CFTR/MRP), member 3	-1.35187	0.00331673	0.798154
Itgb2	integrin beta 2	-1.35048	0.0470913	0.826691
Sox21	SRY (sex determining region Y)-box 21	-1.34959	0.0180577	0.801378
1810032O08Rik	RIKEN cDNA 1810032O08 gene	-1.34958	0.0198239	0.801378
Rgl2	ral guanine nucleotide dissociation stimulator-like 2	-1.34752	0.0341176	0.806862
Tmem173	transmembrane protein 173	-1.34501	0.0182112	0.801378
Mir7078	microRNA 7078	-1.34179	0.01723	0.801378
Slc8b1	solute carrier family 8 (sodium/lithium/calcium exchanger), member B1	-1.33691	0.00347149	0.798154
Susd3	sushi domain containing 3	-1.33539	0.0407188	0.824484
Tnfaip8l2	tumor necrosis factor, alpha-induced protein 8-like 2	-1.33443	0.0245901	0.801378
Gal3st4	galactose-3-O-sulfotransferase 4	-1.32397	0.00301622	0.798154
Hmga1	high mobility group AT-hook 1	-1.32068	0.0408325	0.824484
Tgfb1	transforming growth factor, beta 1	-1.31547	0.0432096	0.824484
Dynlt1c	dynein light chain Tctex-type 1C	-1.31528	0.037353	0.809988
Il10ra	interleukin 10 receptor, alpha	-1.31099	0.0231774	0.801378
Cmtm6	CKLF-like MARVEL transmembrane domain containing 6	-1.30762	0.00561797	0.801378
Fgd2	FYVE, RhoGEF and PH domain containing 2	-1.30663	0.0187533	0.801378
Slc16a11	solute carrier family 16 (monocarboxylic acid transporters), member 11	-1.30608	0.00677388	0.801378
Fxyd5	FXYD domain-containing ion transport regulator 5	-1.30105	0.000230659	0.493191
Cst3	cystatin C	-1.30102	0.00257763	0.798154
Rps7	ribosomal protein S7	-1.2938	0.0103027	0.801378
Kdr	kinase insert domain protein receptor	-1.29249	0.0215116	0.801378
Vav1	vav 1 oncogene	-1.28684	0.026841	0.801378
Atp6v0a4	ATPase, H+ transporting, lysosomal V0 subunit A4	-1.28389	0.0181779	0.801378
Gpsm3	G-protein signalling modulator 3 (AGS3-like, C. elegans)	-1.28331	0.0175872	0.801378
Ppil1	peptidylprolyl isomerase (cyclophilin)-like 1	-1.28078	0.0322571	0.806862
Gm10638	predicted gene 10638	-1.28078	0.0257826	0.801378
Grap	GRB2-related adaptor protein	-1.27584	0.0129636	0.801378
AI467606	expressed sequence AI467606	-1.27552	0.0121969	0.801378
Rasgrp3	RAS, guanyl releasing protein 3	-1.27383	0.0165969	0.801378
Icam2	intercellular adhesion molecule 2	-1.2727	0.0195165	0.801378
Adamts16	a disintegrin-like and metallopeptidase (reprolysin type) with thrombospondin type 1 motif, 16	-1.26915	0.0443302	0.824484
Fmnl3	formin-like 3	-1.26865	0.0402824	0.824484
Abi3	ABI gene family, member 3	-1.26842	0.00352477	0.798154
Myh7	myosin, heavy polypeptide 7, cardiac muscle, beta	-1.26823	0.016096	0.801378
Mir7578	microRNA 7578	-1.26708	0.00690777	0.801378
Clu	clusterin	-1.26666	0.00750447	0.801378
Atp2a3	ATPase, Ca++ transporting, ubiquitous	-1.26658	0.0207546	0.801378
Slc11a1	solute carrier family 11 (proton-coupled divalent metal ion transporters), member 1	-1.26431	0.0206368	0.801378
Fam107a	family with sequence similarity 107, member A	-1.2626	0.0326359	0.806862
Lgals9	lectin, galactose binding, soluble 9	-1.26101	0.00724497	0.801378
Ccdc30	coiled-coil domain containing 30	-1.25976	0.0320225	0.806862
Inpp5d	inositol polyphosphate-5-phosphatase D	-1.25966	0.0480629	0.826691
Hmga2-ps1	high mobility group AT-hook 2, pseudogene 1	-1.25943	0.0395988	0.824266
Lmcd1	LIM and cysteine-rich domains 1	-1.25915	0.0286093	0.806862
Havcr2	hepatitis A virus cellular receptor 2	-1.25825	0.04504	0.824484
Necab2	N-terminal EF-hand calcium binding protein 2	-1.255	0.00615381	0.801378
Glrp1	glutamine repeat protein 1	-1.25476	0.0236818	0.801378
Zfp36l1	zinc finger protein 36, C3H type-like 1	-1.24935	0.0117732	0.801378
Tst	thiosulfate sulfurtransferase, mitochondrial	-1.24921	0.021822	0.801378
Rab23	RAB23, member RAS oncogene family	-1.24509	0.0337392	0.806862
Samd14	sterile alpha motif domain containing 14	-1.24478	0.0492165	0.826691
Igflr1	IGF-like family receptor 1	-1.24189	0.0364081	0.809988
Plpp3	phospholipid phosphatase 3	-1.24181	0.00444421	0.801378
Cd209f	CD209f antigen	-1.2413	0.0429833	0.824484
Rpl35	ribosomal protein L35	-1.23942	0.0200225	0.801378
Mapk3	mitogen-activated protein kinase 3	-1.23896	0.00436983	0.801378
Card9	caspase recruitment domain family, member 9	-1.23716	0.00938176	0.801378
Tmem176b	transmembrane protein 176B	-1.23659	0.0233208	0.801378
P2ry6	pyrimidinergic receptor P2Y, G-protein coupled, 6	-1.23446	0.0347127	0.806862
Sall1	sal-like 1 (Drosophila)	-1.23432	0.0455613	0.824484
Hpgds	hematopoietic prostaglandin D synthase	-1.23283	0.0425012	0.824484
Fbrsl1	fibrosin-like 1	-1.23146	0.0319177	0.806862
Il21r	interleukin 21 receptor	-1.23038	0.0403136	0.824484
Tifab	TRAF-interacting protein with forkhead-associated domain, family member B	-1.22964	0.0148036	0.801378
Nhej1	nonhomologous end-joining factor 1	-1.22893	0.0296094	0.806862
Tor4a	torsin family 4, member A	-1.22875	0.017354	0.801378
Tmem181a	transmembrane protein 181A	-1.22749	0.0246318	0.801378
Pik3ap1	phosphoinositide-3-kinase adaptor protein 1	-1.22596	0.0234694	0.801378
Trp53i11	transformation related protein 53 inducible protein 11	-1.2244	0.0022348	0.798154
Gm10451	predicted gene 10451	-1.22358	0.0268393	0.801378
Eif4ebp1	eukaryotic translation initiation factor 4E binding protein 1	-1.22125	0.0386211	0.817504
Abca9	ATP-binding cassette, sub-family A (ABC1), member 9	-1.22092	0.0327165	0.806862
Tgfbr2	transforming growth factor, beta receptor II	-1.22085	0.0120724	0.801378
Col20a1	collagen, type XX, alpha 1	-1.22078	0.032333	0.806862
Rpl29	ribosomal protein L29	-1.22041	0.0119479	0.801378
Gm11517	predicted gene 11517	-1.21971	0.00210506	0.798154
Phyhd1	phytanoyl-CoA dioxygenase domain containing 1	-1.21805	0.0264673	0.801378
Aoc2	amine oxidase, copper containing 2 (retina-specific)	-1.217	0.0143419	0.801378
Itga6	integrin alpha 6	-1.21592	0.00671446	0.801378
Ankrd23	ankyrin repeat domain 23	-1.21304	0.00445425	0.801378
C1ql1	complement component 1, q subcomponent-like 1	-1.21253	0.04167	0.824484
Adamts10	a disintegrin-like and metallopeptidase (reprolysin type) with thrombospondin type 1 motif, 10	-1.21089	0.0310543	0.806862
Pon2	paraoxonase 2	-1.21059	0.0375193	0.809988
Rtbdn	retbindin	-1.21041	0.00787186	0.801378
Zfp57	zinc finger protein 57	-1.20997	0.00883246	0.801378
Eps8l2	EPS8-like 2	-1.20928	0.0154052	0.801378
Wfdc17	WAP four-disulfide core domain 17	-1.20912	0.0456857	0.824484
Gm16701	predicted gene, 16701	-1.206	0.0244996	0.801378
Zfp36l2	zinc finger protein 36, C3H type-like 2	-1.20459	0.0349735	0.806862
Mlxipl	MLX interacting protein-like	-1.2036	0.0101532	0.801378
Entpd2	ectonucleoside triphosphate diphosphohydrolase 2	-1.20353	0.0482132	0.826691
Mir7005	microRNA 7005	-1.20201	0.0120727	0.801378
Gm20753	predicted gene, 20753	-1.20147	0.0439457	0.824484
Tmeff1	transmembrane protein with EGF-like and two follistatin-like domains 1	1.20002	0.0386781	0.817504
Rbm3	RNA binding motif protein 3	1.20012	0.0248936	0.801378
Nedd9	neural precursor cell expressed, developmentally down-regulated gene 9	1.20135	0.0261546	0.801378
Leng9	leukocyte receptor cluster (LRC) member 9	1.20146	0.000493738	0.493191
Trat1	T cell receptor associated transmembrane adaptor 1	1.2021	0.00521295	0.801378
Sqle	squalene epoxidase	1.20275	0.0129171	0.801378
Mthfd1l	methylenetetrahydrofolate dehydrogenase (NADP+ dependent) 1-like	1.20395	0.00468921	0.801378
Gm14393	predicted gene 14393	1.20456	0.0488114	0.826691
Sccpdh	saccharopine dehydrogenase (putative)	1.20484	0.0353536	0.806862
Trhde	TRH-degrading enzyme	1.20666	0.00183646	0.798154
Fdft1	farnesyl diphosphate farnesyl transferase 1	1.20727	0.02798	0.802715
Rxfp2	relaxin/insulin-like family peptide receptor 2	1.2094	0.0332669	0.806862
Fap	fibroblast activation protein	1.20947	0.0327762	0.806862
1110002J07Rik	RIKEN cDNA 1110002J07 gene	1.21017	0.030731	0.806862
Tigar	Trp53 induced glycolysis repulatory phosphatase	1.21045	0.00344112	0.798154
Nova1	neuro-oncological ventral antigen 1	1.21616	0.0351783	0.806862
Gucy2g	guanylate cyclase 2g	1.21665	0.00596134	0.801378
Dhcr24	24-dehydrocholesterol reductase	1.21916	0.00963348	0.801378
Pex7	peroxisomal biogenesis factor 7	1.21966	0.0317668	0.806862
Hecw2	HECT, C2 and WW domain containing E3 ubiquitin protein ligase 2	1.21995	0.0445685	0.824484
Gm17746	predicted gene, 17746	1.2209	0.0416664	0.824484
Hmgcs1	3-hydroxy-3-methylglutaryl-Coenzyme A synthase 1	1.22252	0.0490412	0.826691
Fam71e1	family with sequence similarity 71, member E1	1.2232	0.0289429	0.806862
Arl9	ADP-ribosylation factor-like 9	1.22521	0.0179135	0.801378
Efcab2	EF-hand calcium binding domain 2	1.22602	0.00624937	0.801378
BC051142	cDNA sequence BC051142	1.22803	0.0422635	0.824484
Cstad	CSA-conditional, T cell activation-dependent protein	1.23029	0.015345	0.801378
Skap1	src family associated phosphoprotein 1	1.23226	0.00778441	0.801378
Wisp1	WNT1 inducible signaling pathway protein 1	1.23396	0.0259972	0.801378
Mir320	microRNA 320	1.23413	0.0335265	0.806862
Mvd	mevalonate (diphospho) decarboxylase	1.23459	0.017261	0.801378
Pdia2	protein disulfide isomerase associated 2	1.23898	0.00834086	0.801378
Klhl4	kelch-like 4	1.23925	0.0209008	0.801378
Hmgcr	3-hydroxy-3-methylglutaryl-Coenzyme A reductase	1.23975	0.000797308	0.633849
Snord96a	small nucleolar RNA, C/D box 96A	1.24031	0.0136368	0.801378
Sema3e	sema domain, immunoglobulin domain (Ig), short basic domain, secreted, (semaphorin) 3E	1.24139	0.0277145	0.801378
Mfsd12	major facilitator superfamily domain containing 12	1.24434	0.0453096	0.824484
Dyrk3	dual-specificity tyrosine-(Y)-phosphorylation regulated kinase 3	1.254	0.0128524	0.801378
Lynx1	Ly6/neurotoxin 1	1.25512	0.0382416	0.816757
Ano3	anoctamin 3	1.25969	0.0409309	0.824484
Rara	retinoic acid receptor, alpha	1.26631	0.0109446	0.801378
Slc19a2	solute carrier family 19 (thiamine transporter), member 2	1.26656	0.0148998	0.801378
Per2	period circadian clock 2	1.26759	0.0493119	0.826691
Cfap126	cilia and flagella associated protein 126	1.27161	0.0425065	0.824484
Gm6793	predicted gene 6793	1.27161	0.0402089	0.824484
Glipr1	GLI pathogenesis-related 1 (glioma)	1.27269	0.0103312	0.801378
Sox8	SRY (sex determining region Y)-box 8	1.27577	0.0246111	0.801378
Scarna9	small Cajal body-specific RNA 9	1.27776	0.0390946	0.818773
Prdm8	PR domain containing 8	1.2792	0.0196582	0.801378
1700030J22Rik	RIKEN cDNA 1700030J22 gene	1.28108	0.00913016	0.801378
Slc3a2	solute carrier family 3 (activators of dibasic and neutral amino acid transport), member 2	1.28126	0.0166694	0.801378
Stard4	StAR-related lipid transfer (START) domain containing 4	1.28181	0.00830814	0.801378
Tnc	tenascin C	1.28815	0.00109514	0.719596
Cd6	CD6 antigen	1.29259	0.00989234	0.801378
Mir8103	microRNA 8103	1.29575	0.00834132	0.801378
Pappa2	pappalysin 2	1.30005	0.0189117	0.801378
Serpina3h	serine (or cysteine) peptidase inhibitor, clade A, member 3H	1.30365	0.032936	0.806862
A330070K13Rik	RIKEN cDNA A330070K13 gene	1.30448	0.00483077	0.801378
Aldh1a7	aldehyde dehydrogenase family 1, subfamily A7	1.30627	0.00124414	0.719596
Sgk1	serum/glucocorticoid regulated kinase 1	1.30897	0.0458514	0.824484
Zfp189	zinc finger protein 189	1.30949	0.0072858	0.801378
Npnt	nephronectin	1.3097	0.0127506	0.801378
Adra1b	adrenergic receptor, alpha 1b	1.30992	0.00157101	0.792573
Gm13629	predicted gene 13629	1.31032	0.0092255	0.801378
Rpl26	ribosomal protein L26	1.31382	0.00578963	0.801378
Tysnd1	trypsin domain containing 1	1.31636	0.0204953	0.801378
Per1	period circadian clock 1	1.32409	0.00964751	0.801378
Insig1	insulin induced gene 1	1.32555	0.0425308	0.824484
Cyr61	cysteine rich protein 61	1.33609	0.0461414	0.824484
Trhr2	thyrotropin releasing hormone receptor 2	1.33895	0.0369949	0.809988
Gpr3	G-protein coupled receptor 3	1.34453	0.0455818	0.824484
Ip6k3	inositol hexaphosphate kinase 3	1.34557	0.000153224	0.489577
Plin4	perilipin 4	1.35668	0.0456915	0.824484
Emc8-1190005i06rik	Emc8-1190005I06Rik readthrough	1.35988	0.035069	0.806862
Tac1	tachykinin 1	1.36002	0.0476803	0.826691
Csrnp1	cysteine-serine-rich nuclear protein 1	1.37332	0.0420608	0.824484
Pcdh7	protocadherin 7	1.37938	0.0169093	0.801378
Klf10	Kruppel-like factor 10	1.38036	0.0325307	0.806862
Tra2b	transformer 2 beta homolog (Drosophila)	1.38255	0.0414449	0.824484
Pi16	peptidase inhibitor 16	1.38421	0.0168467	0.801378
Tmem40	transmembrane protein 40	1.38641	0.0351574	0.806862
Ciart	circadian associated repressor of transcription	1.40514	0.0371734	0.809988
Tagap	T cell activation Rho GTPase activating protein	1.41155	0.00300426	0.798154
Ldlr	low density lipoprotein receptor	1.4134	0.0188499	0.801378
Dusp5	dual specificity phosphatase 5	1.4238	0.0416582	0.824484
Lpin1	lipin 1	1.43464	0.0330793	0.806862
Vps39	VPS39 HOPS complex subunit	1.44522	0.0365755	0.809988
Mir7055	microRNA 7055	1.4513	0.0264281	0.801378
Sik1	salt inducible kinase 1	1.46736	0.00288812	0.798154
Zfp955a	zinc finger protein 955A	1.48395	0.0403452	0.824484
H2-D1	histocompatibility 2, D region locus 1	1.4873	0.0490323	0.826691
Limk1	LIM-domain containing, protein kinase	1.51551	0.0037695	0.798154
Met	met proto-oncogene	1.52847	0.00893268	0.801378
Syt2	synaptotagmin II	1.52868	0.0478609	0.826691
Gm5801	predicted pseudogene 5801	1.53107	0.0284026	0.806862
Cox16	cytochrome c oxidase assembly protein 16	1.59542	0.0271035	0.801378
Pgam2	phosphoglycerate mutase 2	1.60307	0.0200154	0.801378
Clcn3	chloride channel, voltage-sensitive 3	1.61297	0.0330041	0.806862
Fndc1	fibronectin type III domain containing 1	1.61968	0.00409295	0.801378
Glo1	glyoxalase 1	1.69044	0.0101409	0.801378
Ccr6	chemokine (C-C motif) receptor 6	1.70649	0.00209936	0.798154
Numb	numb homolog (Drosophila)	2.38535	2.92853e-06	0.0280715
Arc	activity regulated cytoskeletal-associated protein	2.60304	0.0441111	0.824484

## Sheet: Table S3
Table S3. List of DEG between KO ST and WT ST
Gene Symbol	Gene full names	KO_ST/WT_ST.FC	KO_ST/WT_ST.raw.pval	KO_ST/WT_ST.bh.pval
Tmem181b-ps	transmembrane protein 181B, pseudogene	-12.5688	6.55917e-08	0.00124965
Nucks1	nuclear casein kinase and cyclin-dependent kinase substrate 1	-2.97995	0.044128	0.902786
Hmga1-rs1	high mobility group AT-hook I, related sequence 1	-2.26223	0.000122152	0.332462
Fkbp5	FK506 binding protein 5	-2.02362	0.000308323	0.489515
Cfap74	cilia and flagella associated protein 74	-1.98435	0.0242053	0.902786
Dynlt1b	dynein light chain Tctex-type 1B	-1.94043	0.000609557	0.611226
Gm10560	predicted gene 10560	-1.85845	0.0139174	0.902786
Tmem181c-ps	transmembrane protein 181C, pseudogene	-1.81256	0.000234856	0.489515
Rab11fip3	RAB11 family interacting protein 3 (class II)	-1.74747	0.0115012	0.902786
Decr2	2-4-dienoyl-Coenzyme A reductase 2, peroxisomal	-1.71377	9.46861e-07	0.0090198
Rps6ka2	ribosomal protein S6 kinase, polypeptide 2	-1.58241	0.000435839	0.566346
Gm16702	predicted gene, 16702	-1.52541	0.00050914	0.570596
Mir6918	microRNA 6918	-1.49545	0.0483105	0.902786
Rsph3b	radial spoke 3B homolog (Chlamydomonas)	-1.44765	0.000291021	0.489515
Grp	gastrin releasing peptide	-1.43153	0.0180193	0.902786
Nfix	nuclear factor I/X	-1.423	0.0439346	0.902786
Mirlet7d	microRNA let7d	-1.4162	0.0242969	0.902786
Rps4l	ribosomal protein S4-like	-1.39405	0.00785981	0.902786
Dynlt1c	dynein light chain Tctex-type 1C	-1.37932	0.0219178	0.902786
Cpt1b	carnitine palmitoyltransferase 1b, muscle	-1.35552	0.0295699	0.902786
Kif1b	kinesin family member 1B	-1.35457	0.0261021	0.902786
Wfdc17	WAP four-disulfide core domain 17	-1.35411	0.00790354	0.902786
Kcnj2	potassium inwardly-rectifying channel, subfamily J, member 2	-1.32787	0.0285547	0.902786
2610035D17Rik	RIKEN cDNA 2610035D17 gene	-1.31698	0.0230976	0.902786
Ppil1	peptidylprolyl isomerase (cyclophilin)-like 1	-1.31636	0.0239646	0.902786
Alox12b	arachidonate 12-lipoxygenase, 12R type	-1.3154	0.0332267	0.902786
Hmga1	high mobility group AT-hook 1	-1.31308	0.0314737	0.902786
2610005L07Rik	RIKEN cDNA 2610005L07 gene	-1.30303	0.0476587	0.902786
Kcnj16	potassium inwardly-rectifying channel, subfamily J, member 16	-1.30234	0.0400209	0.902786
Col6a2	collagen, type VI, alpha 2	-1.28822	0.0059059	0.902786
Slc25a19	solute carrier family 25 (mitochondrial thiamine pyrophosphate carrier), member 19	-1.27971	0.00814954	0.902786
Tmem181a	transmembrane protein 181A	-1.27867	1.70765e-05	0.108447
Mir7578	microRNA 7578	-1.27823	0.0197102	0.902786
Slc4a11	solute carrier family 4, sodium bicarbonate transporter-like, member 11	-1.27522	0.00581338	0.902786
Gpsm3	G-protein signalling modulator 3 (AGS3-like, C. elegans)	-1.2723	0.0120797	0.902786
Zbtb16	zinc finger and BTB domain containing 16	-1.27124	0.0401028	0.902786
Adcy9	adenylate cyclase 9	-1.27046	0.04713	0.902786
Homer1	homer scaffolding protein 1	-1.26023	0.0336032	0.902786
Pcdhgb8	protocadherin gamma subfamily B, 8	-1.26018	0.013827	0.902786
Fam57a	family with sequence similarity 57, member A	-1.25942	0.0129714	0.902786
Gmfg	glia maturation factor, gamma	-1.25728	0.00145883	0.902786
Cd300ld3	CD300 molecule like family member D3	-1.25504	0.00432689	0.902786
Ackr2	atypical chemokine receptor 2	-1.2543	0.00261467	0.902786
Kdr	kinase insert domain protein receptor	-1.25416	0.00455454	0.902786
Cd33	CD33 antigen	-1.25184	0.0215261	0.902786
Pou6f2	POU domain, class 6, transcription factor 2	-1.24367	0.0410181	0.902786
Arhgap45	Rho GTPase activating protein 45	-1.24221	0.0438883	0.902786
Fgd2	FYVE, RhoGEF and PH domain containing 2	-1.23854	0.0396972	0.902786
Otof	otoferlin	-1.23684	0.0454522	0.902786
Mir27a	microRNA 27a	-1.22945	0.034271	0.902786
6820431F20Rik	RIKEN cDNA 6820431F20 gene	-1.22861	0.0331097	0.902786
Etv6	ets variant 6	-1.22621	0.0308014	0.902786
Itga11	integrin alpha 11	-1.22442	0.0367193	0.902786
Card9	caspase recruitment domain family, member 9	-1.22401	0.000551426	0.583654
Col5a1	collagen, type V, alpha 1	-1.22287	0.0295262	0.902786
Arhgap31	Rho GTPase activating protein 31	-1.21858	0.0286041	0.902786
Wnt16	wingless-type MMTV integration site family, member 16	-1.21468	0.0427635	0.902786
Abca9	ATP-binding cassette, sub-family A (ABC1), member 9	-1.21399	0.0358791	0.902786
Cd300ld5	CD300 molecule like family member D5	-1.21364	0.0315893	0.902786
Ccl6	chemokine (C-C motif) ligand 6	-1.21272	0.0217775	0.902786
Mir219a-2	microRNA 219a-2	-1.20936	0.0450628	0.902786
Tshz2	teashirt zinc finger family member 2	-1.20833	0.0451841	0.902786
Scube2	signal peptide, CUB domain, EGF-like 2	-1.20164	0.027711	0.902786
Nrarp	Notch-regulated ankyrin repeat protein	1.20386	0.00715264	0.902786
Rpl26	ribosomal protein L26	1.20487	0.0327319	0.902786
Ulk4	unc-51-like kinase 4	1.20846	0.0161926	0.902786
Klf15	Kruppel-like factor 15	1.20983	0.00237349	0.902786
Pth2r	parathyroid hormone 2 receptor	1.21029	0.0214952	0.902786
Mpg	N-methylpurine-DNA glycosylase	1.21148	0.0122111	0.902786
Gm14430	predicted gene 14430	1.21481	0.0471101	0.902786
Spata24	spermatogenesis associated 24	1.21881	0.0291555	0.902786
Arhgdig	Rho GDP dissociation inhibitor (GDI) gamma	1.22068	0.0319421	0.902786
Ctla2a	cytotoxic T lymphocyte-associated protein 2 alpha	1.22625	0.0269364	0.902786
Ppp2r5c	protein phosphatase 2, regulatory subunit B', gamma	1.22819	0.045669	0.902786
Ccdc103	coiled-coil domain containing 103	1.23218	0.0410496	0.902786
Capn6	calpain 6	1.23295	0.00453751	0.902786
Mir6945	microRNA 6945	1.23303	0.0235697	0.902786
Ifitm1	interferon induced transmembrane protein 1	1.23363	0.0105988	0.902786
Dnah6	dynein, axonemal, heavy chain 6	1.23488	0.0287075	0.902786
Gm44502	predicted readthrough transcript (NMD candidate), 44502	1.23662	0.0143783	0.902786
Arl9	ADP-ribosylation factor-like 9	1.23772	0.00800305	0.902786
Pdia2	protein disulfide isomerase associated 2	1.2393	5.67427e-05	0.216212
Sun2	Sad1 and UNC84 domain containing 2	1.2419	0.0288601	0.902786
Leng9	leukocyte receptor cluster (LRC) member 9	1.24281	0.00183384	0.902786
Ndnf	neuron-derived neurotrophic factor	1.24518	0.0181674	0.902786
Adgrg6	adhesion G protein-coupled receptor G6	1.24548	0.00801341	0.902786
Brinp3	bone morphogenetic protein/retinoic acid inducible neural specific 3	1.2455	0.0146592	0.902786
Plekhf1	pleckstrin homology domain containing, family F (with FYVE domain) member 1	1.24677	0.0359444	0.902786
A330070K13Rik	RIKEN cDNA A330070K13 gene	1.25293	0.0178627	0.902786
Ciart	circadian associated repressor of transcription	1.25701	0.0154195	0.902786
Cd6	CD6 antigen	1.2625	0.0184703	0.902786
Zdhhc6	zinc finger, DHHC domain containing 6	1.26457	0.0395416	0.902786
Zfp963	zinc finger protein 963	1.26587	0.0484895	0.902786
Rsph1	radial spoke head 1 homolog (Chlamydomonas)	1.27118	0.0318626	0.902786
Mgst1	microsomal glutathione S-transferase 1	1.27298	0.0339589	0.902786
Hpcal1	hippocalcin-like 1	1.27582	0.0145811	0.902786
Gm14393	predicted gene 14393	1.27872	0.00539473	0.902786
Sox8	SRY (sex determining region Y)-box 8	1.28027	0.0282656	0.902786
Ip6k3	inositol hexaphosphate kinase 3	1.28152	0.000341152	0.499971
1110017D15Rik	RIKEN cDNA 1110017D15 gene	1.28284	0.0344518	0.902786
Acyp2	acylphosphatase 2, muscle type	1.2863	0.00471073	0.902786
Prr5	proline rich 5 (renal)	1.28788	0.00901559	0.902786
Olfr464	olfactory receptor 464	1.29415	0.0499019	0.902786
Gpx3	glutathione peroxidase 3	1.29667	0.00733736	0.902786
Zfp652os	zinc finger protein 652, opposite strand	1.29996	0.00139074	0.902786
Snord49a	small nucleolar RNA, C/D box 49A	1.30578	0.0177631	0.902786
Mir7093	microRNA 7093	1.31283	0.0450564	0.902786
Flywch2	FLYWCH family member 2	1.31313	0.0455645	0.902786
Cstad	CSA-conditional, T cell activation-dependent protein	1.3187	0.00575883	0.902786
Rasl11a	RAS-like, family 11, member A	1.32196	0.00617719	0.902786
Hes1	hairy and enhancer of split 1 (Drosophila)	1.32821	0.0176121	0.902786
Sik1	salt inducible kinase 1	1.33378	0.0108716	0.902786
4833415N18Rik	RIKEN cDNA 4833415N18 gene	1.33421	0.0144257	0.902786
BC048546	cDNA sequence BC048546	1.33823	0.0383382	0.902786
Mir3057	microRNA 3057	1.36654	0.0232825	0.902786
Tsc22d3	TSC22 domain family, member 3	1.37571	0.0293426	0.902786
Mir3093	microRNA 3093	1.37651	0.0287666	0.902786
Pi16	peptidase inhibitor 16	1.38016	0.016357	0.902786
Cyr61	cysteine rich protein 61	1.39162	0.0363772	0.902786
Snca	synuclein, alpha	1.39728	0.0175837	0.902786
Tcap	titin-cap	1.40981	0.00435882	0.902786
Mir7011	microRNA 7011	1.42429	0.0429898	0.902786
Tnnc1	troponin C, cardiac/slow skeletal	1.43749	0.0130183	0.902786
Csrnp1	cysteine-serine-rich nuclear protein 1	1.44077	0.0330626	0.902786
Cd300lf	CD300 molecule like family member F	1.45177	0.00499852	0.902786
Mir6905	microRNA 6905	1.46009	0.0240907	0.902786
Mir6990	microRNA 6990	1.49984	0.0190093	0.902786
Ncoa7	nuclear receptor coactivator 7	1.56562	0.00568541	0.902786
Hbq1a	hemoglobin, theta 1A	1.6551	0.0456901	0.902786
Mir99a	microRNA 99a	1.71957	0.0389647	0.902786
Fndc1	fibronectin type III domain containing 1	1.73076	0.0034121	0.902786
Gm5801	predicted pseudogene 5801	1.73093	0.0126091	0.902786
Ccr6	chemokine (C-C motif) receptor 6	1.77641	0.00528921	0.902786
Glo1	glyoxalase 1	1.87756	0.00298479	0.902786
Dusp1	dual specificity phosphatase 1	1.88548	0.0318842	0.902786
