# Supplementary material for: Identification of stress resilience module by weighted gene co-expression network analysis in Fkbp5-deficient mice
Source: Mol Brain. 2019 Nov 27;12:99. doi: 10.1186/s13041-019-0521-9 (PMC6882145; doi:10.1186/s13041-019-0521-9)
Supplement: Supplementary file 4 — Additional file 4: Table S4. GO analysis for DEGs between WT ST and CT. Table S5. GO analysis for DEGs between KO ST and CT. Table S6. GO analysis for DEGs between KO ST and WT ST. [file 13041_2019_521_MOESM4_ESM.xlsx]

## Sheet: Table S4
Table S4. GO analysis for DEGs between WT ST and CT
Annotation Cluster 1	Enrichment Score: 4.775303809482264
Category	Term	Count	%	PValue	Genes	List Total	Pop Hits	Pop Total	Fold Enrichment	Benjamini
GOTERM_MF_FAT	GO:0046983~protein dimerization activity	33	14.8649	3.12689e-08	PTGS2, HMGCR, HEXB, HPS1, JCHAIN, HMGCS1, ITGB2, LTC4S, MTHFD1L, CCDC103, TAL1, APOE, SLC24A2, ALOX5AP, ANO3, LSM5, RARA, ATOH7, SLC8B1, CSF1R, FZD9, LIMK1, OLFML2B, MET, MYH7, VWF, CYBA, C1QB, RPS19, RAB11FIP3, HES5, ADRA1B, MGST1	152	1226	16866	2.9867	1.93865e-05
GOTERM_MF_FAT	GO:0042803~protein homodimerization activity	19	8.55856	0.000284504	FZD9, PTGS2, HMGCR, OLFML2B, HEXB, JCHAIN, HMGCS1, MYH7, MTHFD1L, CCDC103, VWF, C1QB, RAB11FIP3, RPS19, APOE, ALOX5AP, SLC8B1, MGST1, CSF1R	152	798	16866	2.64192	0.0844304
GOTERM_MF_FAT	GO:0042802~identical protein binding	25	11.2613	0.000530746	FZD9, PTGS2, LDLR, HMGCR, OLFML2B, CLDN5, HEXB, HMGCS1, JCHAIN, CST3, MYH7, MTHFD1L, CCDC103, VWF, C1QB, RAB11FIP3, RPS19, APOE, ALOX5AP, PON2, SLC8B1, ENTPD2, MGST1, CSF1R, TYROBP	152	1299	16866	2.1355	0.0789929
Annotation Cluster 2	Enrichment Score: 3.9931785434527094
Category	Term	Count	%	PValue	Genes	List Total	Pop Hits	Pop Total	Fold Enrichment	Benjamini
GOTERM_BP_FAT	GO:0006935~chemotaxis	18	8.10811	1.12507e-05	MET, ITGB2, PIP5K1A, LGALS9, VASP, CCL6, FCGR3, RPS19, RAC2, BCL11B, ECSCR, CX3CR1, PLA2G7, CMTM7, FCER1G, BIN2, CMTM6, CSF1R	168	536	17911	3.58029	0.00315732
GOTERM_BP_FAT	GO:0042330~taxis	18	8.10811	1.18063e-05	MET, ITGB2, PIP5K1A, LGALS9, VASP, CCL6, FCGR3, RPS19, RAC2, BCL11B, ECSCR, CX3CR1, PLA2G7, CMTM7, FCER1G, BIN2, CMTM6, CSF1R	168	538	17911	3.56698	0.00307671
GOTERM_BP_FAT	GO:0006952~defense response	32	14.4144	1.58112e-05	PTGS2, CD300LD3, LDLR, JCHAIN, ITGB2, C1QC, CCL6, SLC1A3, CHIL1, APOE, ALOX5AP, FCER1G, LAG3, CSF1R, TYROBP, PTPN6, C4B, NCF1, CST3, LMCD1, TRIL, LGALS9, FCGR3, C1QA, CYBA, C1QB, CD37, RPS19, IRF5, CX3CR1, PLA2G7, HTR2C	168	1481	17911	2.30359	0.00288455
GOTERM_BP_FAT	GO:0060326~cell chemotaxis	12	5.40541	3.47109e-05	RPS19, RAC2, MET, CX3CR1, PLA2G7, FCER1G, ITGB2, PIP5K1A, BIN2, LGALS9, CCL6, FCGR3	168	261	17911	4.90175	0.00549943
GOTERM_BP_FAT	GO:0032103~positive regulation of response to external stimulus	12	5.40541	4.72765e-05	CYBA, RPS19, PTGS2, LDLR, RAC2, ALOX5AP, MET, PLA2G7, FCER1G, LGALS9, CCL6, FCGR3	168	270	17911	4.73836	0.00615073
GOTERM_BP_FAT	GO:0031347~regulation of defense response	18	8.10811	5.00408e-05	PTPN6, PTGS2, LDLR, CD300LD3, LMCD1, TRIL, LGALS9, CCL6, FCGR3, CYBA, CD37, SLC1A3, RPS19, APOE, ALOX5AP, CX3CR1, FCER1G, LAG3	168	603	17911	3.18248	0.00607659
GOTERM_BP_FAT	GO:0006954~inflammatory response	18	8.10811	6.12995e-05	PTGS2, LDLR, NCF1, C4B, ITGB2, TRIL, LGALS9, CCL6, FCGR3, CYBA, RPS19, CHIL1, APOE, ALOX5AP, CX3CR1, PLA2G7, FCER1G, CSF1R	168	613	17911	3.13056	0.00697541
GOTERM_BP_FAT	GO:0031349~positive regulation of defense response	12	5.40541	6.34443e-05	CYBA, RPS19, PTGS2, LDLR, CD300LD3, ALOX5AP, FCER1G, TRIL, LAG3, LGALS9, CCL6, FCGR3	168	279	17911	4.58551	0.00700062
GOTERM_BP_FAT	GO:0080134~regulation of response to stress	26	11.7117	0.000112781	CD300LD3, LDLR, PTGS2, HMGCR, CLU, PLPP3, CCL6, SLC1A3, APOE, ALOX5AP, FCER1G, LAG3, TIGAR, PTPN6, MLC1, MET, LMCD1, TRIL, GPR37L1, LGALS9, FCGR3, CYBA, CD37, RPS19, CX3CR1, NGB	168	1191	17911	2.32741	0.011706
GOTERM_BP_FAT	GO:0050900~leukocyte migration	12	5.40541	0.000131948	P2RY12, RPS19, RAC2, FOXJ1, CX3CR1, PLA2G7, FCER1G, ITGB2, SELPLG, LGALS9, CCL6, FCGR3	168	303	17911	4.2223	0.0133043
GOTERM_BP_FAT	GO:0032101~regulation of response to external stimulus	19	8.55856	0.000308547	PTGS2, LDLR, HMGCR, MET, LMCD1, LGALS9, CCL6, FCGR3, CYBA, CD37, SLC1A3, RPS19, RAC2, APOE, ALOX5AP, CX3CR1, PLA2G7, FCER1G, FABP7	168	769	17911	2.63413	0.0258825
GOTERM_BP_FAT	GO:0030595~leukocyte chemotaxis	9	4.05405	0.000512316	RPS19, RAC2, CX3CR1, PLA2G7, FCER1G, ITGB2, LGALS9, CCL6, FCGR3	168	196	17911	4.8955	0.0367571
GOTERM_BP_FAT	GO:0050729~positive regulation of inflammatory response	7	3.15315	0.000635998	RPS19, PTGS2, LDLR, ALOX5AP, FCER1G, CCL6, FCGR3	168	112	17911	6.66332	0.0437208
GOTERM_BP_FAT	GO:0097529~myeloid leukocyte migration	8	3.6036	0.000851883	RPS19, RAC2, CX3CR1, PLA2G7, FCER1G, ITGB2, CCL6, FCGR3	168	163	17911	5.23254	0.0514127
GOTERM_BP_FAT	GO:0050727~regulation of inflammatory response	10	4.5045	0.00148063	RPS19, PTGS2, LDLR, APOE, ALOX5AP, CX3CR1, FCER1G, LGALS9, CCL6, FCGR3	168	286	17911	3.72773	0.071484
Annotation Cluster 3	Enrichment Score: 3.7273376829765725
Category	Term	Count	%	PValue	Genes	List Total	Pop Hits	Pop Total	Fold Enrichment	Benjamini
GOTERM_BP_FAT	GO:0006629~lipid metabolic process	30	13.5135	2.63614e-06	PTGS2, LDLR, HMGCR, NAAA, HEXB, APOC1, HMGCS1, LTC4S, PIP5K1A, PLPP3, FDFT1, SERINC2, STARD4, APOE, ALOX5AP, PER2, INPP5D, ELOVL6, HSD17B7, CSF1R, DHCR24, CPT1B, ACADS, NCF1, CYP4F14, LPCAT2, SQLE, PLA2G7, HTR2C, NEU4	168	1217	17911	2.6281	0.000962785
GOTERM_BP_FAT	GO:0008610~lipid biosynthetic process	18	8.10811	1.39496e-05	PTGS2, LDLR, HMGCR, HEXB, APOC1, HMGCS1, PIP5K1A, LTC4S, LPCAT2, FDFT1, STARD4, SQLE, APOE, ALOX5AP, ELOVL6, HTR2C, HSD17B7, DHCR24	168	545	17911	3.52117	0.00299387
Annotation Cluster 4	Enrichment Score: 3.4237527287313925
Category	Term	Count	%	PValue	Genes	List Total	Pop Hits	Pop Total	Fold Enrichment	Benjamini
GOTERM_BP_FAT	GO:0002684~positive regulation of immune system process	25	11.2613	2.74173e-07	PTPN6, CD300LD3, FOXJ1, SLC39A10, C4B, HPS1, TRIL, C1QC, VASP, LGALS9, FCGR3, C1QA, TAL1, C1QB, CYBA, CDKN1A, CD37, RPS19, RAC2, PLA2G7, FCER1G, RARA, INPP5D, LAG3, CSF1R	168	782	17911	3.40835	0.000333887
GOTERM_BP_FAT	GO:0002682~regulation of immune system process	32	14.4144	4.67971e-07	CD300LD3, SLC39A10, HPS1, C1QC, TAL1, SLC1A3, RAC2, FCER1G, RARA, INPP5D, LAG3, CSF1R, TYROBP, PTPN6, FOXJ1, C4B, LMCD1, TRIL, LGALS9, VASP, FCGR3, P2RY12, C1QA, C1QB, CYBA, CDKN1A, CD37, RPS19, HES5, VSIR, PLA2G7, TMEM176B	168	1249	17911	2.73148	0.0004274
GOTERM_BP_FAT	GO:0002252~immune effector process	24	10.8108	5.67678e-07	PTPN6, NCF1, FOXJ1, C4B, LMCD1, TRIL, C1QC, LGALS9, FCGR3, C1QA, C1QB, CD37, RPS19, SLC1A3, IRF5, RAC2, CX3CR1, VSIR, FCER1G, RARA, INPP5D, LFNG, LAG3, TYROBP	168	755	17911	3.38903	0.000414773
GOTERM_BP_FAT	GO:0050776~regulation of immune response	21	9.45946	1.38715e-06	PTPN6, CD300LD3, FOXJ1, C4B, SLC39A10, TRIL, C1QC, VASP, LGALS9, FCGR3, C1QA, CYBA, C1QB, CD37, RPS19, RAC2, VSIR, FCER1G, RARA, INPP5D, LAG3	168	620	17911	3.61109	0.000723832
GOTERM_BP_FAT	GO:0002443~leukocyte mediated immunity	14	6.30631	1.55233e-05	PTPN6, NCF1, C4B, FOXJ1, C1QC, LGALS9, FCGR3, C1QA, C1QB, RAC2, VSIR, FCER1G, INPP5D, LAG3	168	334	17911	4.46881	0.00314629
GOTERM_BP_FAT	GO:0006952~defense response	32	14.4144	1.58112e-05	PTGS2, CD300LD3, LDLR, JCHAIN, ITGB2, C1QC, CCL6, SLC1A3, CHIL1, APOE, ALOX5AP, FCER1G, LAG3, CSF1R, TYROBP, PTPN6, C4B, NCF1, CST3, LMCD1, TRIL, LGALS9, FCGR3, C1QA, CYBA, C1QB, CD37, RPS19, IRF5, CX3CR1, PLA2G7, HTR2C	168	1481	17911	2.30359	0.00288455
KEGG_PATHWAY	mmu05150:Staphylococcus aureus infection	7	3.15315	1.87754e-05	C1QA, C1QB, C4B, ITGB2, C1QC, SELPLG, FCGR3	88	50	7691	12.2357	0.00299958
GOTERM_BP_FAT	GO:0006955~immune response	28	12.6126	2.79406e-05	CD300LD3, SLC39A10, JCHAIN, C1QC, CCL6, RAC2, FCER1G, RARA, INPP5D, LFNG, LAG3, CSF1R, TYROBP, PTPN6, FOXJ1, C4B, TRIL, LGALS9, VASP, FCGR3, C1QA, C1QB, CYBA, CD37, RPS19, IRF5, VSIR, CX3CR1	168	1233	17911	2.42106	0.00484994
GOTERM_BP_FAT	GO:0002449~lymphocyte mediated immunity	12	5.40541	3.35269e-05	C1QA, C1QB, PTPN6, C4B, FOXJ1, VSIR, FCER1G, INPP5D, C1QC, LAG3, LGALS9, FCGR3	168	260	17911	4.9206	0.00555313
GOTERM_BP_FAT	GO:0050778~positive regulation of immune response	16	7.20721	3.87961e-05	PTPN6, CD300LD3, SLC39A10, C4B, TRIL, C1QC, LGALS9, VASP, FCGR3, C1QA, CYBA, C1QB, RPS19, FCER1G, RARA, LAG3	168	474	17911	3.59875	0.0058894
GOTERM_BP_FAT	GO:0016064~immunoglobulin mediated immune response	9	4.05405	4.13225e-05	C1QA, C1QB, PTPN6, C4B, FOXJ1, FCER1G, INPP5D, C1QC, FCGR3	168	136	17911	7.05528	0.00602162
GOTERM_BP_FAT	GO:0019724~B cell mediated immunity	9	4.05405	4.58587e-05	C1QA, C1QB, PTPN6, C4B, FOXJ1, FCER1G, INPP5D, C1QC, FCGR3	168	138	17911	6.95303	0.00642434
GOTERM_BP_FAT	GO:0031349~positive regulation of defense response	12	5.40541	6.34443e-05	CYBA, RPS19, PTGS2, LDLR, CD300LD3, ALOX5AP, FCER1G, TRIL, LAG3, LGALS9, CCL6, FCGR3	168	279	17911	4.58551	0.00700062
GOTERM_BP_FAT	GO:0080134~regulation of response to stress	26	11.7117	0.000112781	CD300LD3, LDLR, PTGS2, HMGCR, CLU, PLPP3, CCL6, SLC1A3, APOE, ALOX5AP, FCER1G, LAG3, TIGAR, PTPN6, MLC1, MET, LMCD1, TRIL, GPR37L1, LGALS9, FCGR3, CYBA, CD37, RPS19, CX3CR1, NGB	168	1191	17911	2.32741	0.011706
GOTERM_BP_FAT	GO:0002697~regulation of immune effector process	14	6.30631	0.000164514	PTPN6, FOXJ1, LMCD1, TRIL, LGALS9, FCGR3, CD37, SLC1A3, RPS19, RAC2, VSIR, FCER1G, RARA, LAG3	168	421	17911	3.54533	0.0156962
GOTERM_BP_FAT	GO:0002253~activation of immune response	12	5.40541	0.000190262	C1QA, C1QB, CYBA, PTPN6, CD300LD3, C4B, SLC39A10, FCER1G, TRIL, C1QC, VASP, LGALS9	168	316	17911	4.0486	0.0176699
GOTERM_BP_FAT	GO:0002460~adaptive immune response based on somatic recombination of immune receptors built from immunoglobulin superfamily domains	11	4.95495	0.000248835	C1QA, C1QB, PTPN6, C4B, FOXJ1, VSIR, FCER1G, INPP5D, C1QC, LGALS9, FCGR3	168	273	17911	4.29577	0.0219353
GOTERM_BP_FAT	GO:0045087~innate immune response	17	7.65766	0.000346417	PTPN6, CD300LD3, C4B, JCHAIN, TRIL, C1QC, LGALS9, CCL6, C1QA, C1QB, CYBA, RPS19, IRF5, FCER1G, LAG3, CSF1R, TYROBP	168	643	17911	2.8187	0.0283633
GOTERM_BP_FAT	GO:0002683~negative regulation of immune system process	13	5.85586	0.000417415	PTPN6, FOXJ1, C1QC, LGALS9, CD37, RPS19, HES5, VSIR, FCER1G, RARA, INPP5D, LAG3, TMEM176B	168	404	17911	3.43062	0.0312826
GOTERM_BP_FAT	GO:0002455~humoral immune response mediated by circulating immunoglobulin	6	2.7027	0.000492558	C1QA, C1QB, PTPN6, C4B, FOXJ1, C1QC	168	70	17911	9.13827	0.0360731
GOTERM_BP_FAT	GO:0050865~regulation of cell activation	14	6.30631	0.00112062	PTPN6, FOXJ1, SLC39A10, HPS1, LGALS9, CD37, CDKN1A, RAC2, APOE, VSIR, FCER1G, RARA, INPP5D, LAG3	168	516	17911	2.8926	0.0620103
GOTERM_BP_FAT	GO:0002250~adaptive immune response	12	5.40541	0.0011272	C1QA, C1QB, PTPN6, C4B, FOXJ1, VSIR, JCHAIN, FCER1G, INPP5D, C1QC, LGALS9, FCGR3	168	391	17911	3.27201	0.0605318
GOTERM_BP_FAT	GO:0002694~regulation of leukocyte activation	13	5.85586	0.00178495	PTPN6, SLC39A10, FOXJ1, HPS1, LGALS9, CD37, CDKN1A, RAC2, VSIR, FCER1G, RARA, INPP5D, LAG3	168	478	17911	2.89952	0.0783599
GOTERM_CC_FAT	GO:0072562~blood microparticle	7	3.15315	0.0033793	C1QB, C4B, APOE, CLU, JCHAIN, C1QC, ZFP973	156	135	14413	4.79065	0.268834
GOTERM_BP_FAT	GO:0006959~humoral immune response	7	3.15315	0.00707188	C1QA, C1QB, PTPN6, C4B, FOXJ1, JCHAIN, C1QC	168	181	17911	4.12316	0.170195
KEGG_PATHWAY	mmu05133:Pertussis	5	2.25225	0.00963449	C1QA, C1QB, C4B, ITGB2, C1QC	88	74	7691	5.90525	0.266405
KEGG_PATHWAY	mmu04610:Complement and coagulation cascades	5	2.25225	0.0105616	C1QA, VWF, C1QB, C4B, C1QC	88	76	7691	5.74985	0.215487
GOTERM_BP_FAT	GO:0006958~complement activation, classical pathway	4	1.8018	0.0146544	C1QA, C1QB, C4B, C1QC	168	55	17911	7.75368	0.25175
GOTERM_BP_FAT	GO:0006956~complement activation	4	1.8018	0.0297228	C1QA, C1QB, C4B, C1QC	168	72	17911	5.92295	0.351029
GOTERM_BP_FAT	GO:0072376~protein activation cascade	4	1.8018	0.0451412	C1QA, C1QB, C4B, C1QC	168	85	17911	5.01709	0.427101
Annotation Cluster 5	Enrichment Score: 3.329889350263316
Category	Term	Count	%	PValue	Genes	List Total	Pop Hits	Pop Total	Fold Enrichment	Benjamini
GOTERM_BP_FAT	GO:0016126~sterol biosynthetic process	7	3.15315	6.79463e-06	HMGCR, APOE, SQLE, HMGCS1, HSD17B7, DHCR24, FDFT1	168	50	17911	14.9258	0.00225451
GOTERM_BP_FAT	GO:0008203~cholesterol metabolic process	9	4.05405	1.00854e-05	LDLR, HMGCR, APOE, SQLE, APOC1, HMGCS1, HSD17B7, DHCR24, FDFT1	168	112	17911	8.56712	0.00306632
GOTERM_BP_FAT	GO:1902652~secondary alcohol metabolic process	9	4.05405	1.39054e-05	LDLR, HMGCR, APOE, SQLE, APOC1, HMGCS1, HSD17B7, DHCR24, FDFT1	168	117	17911	8.20101	0.00317064
GOTERM_BP_FAT	GO:0008610~lipid biosynthetic process	18	8.10811	1.39496e-05	PTGS2, LDLR, HMGCR, HEXB, APOC1, HMGCS1, PIP5K1A, LTC4S, LPCAT2, FDFT1, STARD4, SQLE, APOE, ALOX5AP, ELOVL6, HTR2C, HSD17B7, DHCR24	168	545	17911	3.52117	0.00299387
GOTERM_BP_FAT	GO:0016125~sterol metabolic process	9	4.05405	1.57419e-05	LDLR, HMGCR, APOE, SQLE, APOC1, HMGCS1, HSD17B7, DHCR24, FDFT1	168	119	17911	8.06318	0.00302286
GOTERM_BP_FAT	GO:0006695~cholesterol biosynthetic process	6	2.7027	4.79663e-05	HMGCR, APOE, HMGCS1, HSD17B7, DHCR24, FDFT1	168	43	17911	14.8762	0.00602567
GOTERM_BP_FAT	GO:1902653~secondary alcohol biosynthetic process	6	2.7027	5.37106e-05	HMGCR, APOE, HMGCS1, HSD17B7, DHCR24, FDFT1	168	44	17911	14.5381	0.00631109
GOTERM_BP_FAT	GO:0044283~small molecule biosynthetic process	15	6.75676	9.54065e-05	PTGS2, HMGCR, HMGCS1, APOC1, PGAM2, LTC4S, FDFT1, STARD4, SLC1A3, APOE, ALOX5AP, PER2, ELOVL6, HSD17B7, DHCR24	168	455	17911	3.51472	0.0102015
GOTERM_BP_FAT	GO:0006694~steroid biosynthetic process	8	3.6036	0.00039016	STARD4, HMGCR, APOE, SQLE, HMGCS1, HSD17B7, DHCR24, FDFT1	168	143	17911	5.96437	0.0311904
GOTERM_BP_FAT	GO:0008202~steroid metabolic process	10	4.5045	0.000803152	STARD4, LDLR, HMGCR, APOE, SQLE, APOC1, HMGCS1, HSD17B7, DHCR24, FDFT1	168	262	17911	4.0692	0.0510761
GOTERM_BP_FAT	GO:1901617~organic hydroxy compound biosynthetic process	8	3.6036	0.00102358	INSM1, HMGCR, APOE, SQLE, HMGCS1, HSD17B7, DHCR24, FDFT1	168	168	17911	5.07681	0.0595016
KEGG_PATHWAY	mmu00100:Steroid biosynthesis	4	1.8018	0.0011885	SQLE, HSD17B7, DHCR24, FDFT1	88	19	7691	18.3995	0.0464547
GOTERM_BP_FAT	GO:0046165~alcohol biosynthetic process	6	2.7027	0.00244986	HMGCR, APOE, HMGCS1, HSD17B7, DHCR24, FDFT1	168	100	17911	6.39679	0.0968346
GOTERM_BP_FAT	GO:0006066~alcohol metabolic process	9	4.05405	0.00249194	LDLR, HMGCR, APOE, SQLE, APOC1, HMGCS1, HSD17B7, DHCR24, FDFT1	168	251	17911	3.82278	0.0953306
GOTERM_BP_FAT	GO:1901615~organic hydroxy compound metabolic process	11	4.95495	0.00277548	INSM1, LDLR, HMGCR, APOE, SQLE, APOC1, HMGCS1, HTR2C, HSD17B7, DHCR24, FDFT1	168	375	17911	3.12732	0.10345
KEGG_PATHWAY	mmu01130:Biosynthesis of antibiotics	8	3.6036	0.0104138	HMGCR, SQLE, PLA2G7, HMGCS1, PGAM2, GCSH, HSD17B7, FDFT1	88	214	7691	3.2672	0.243579
GOTERM_BP_FAT	GO:0006720~isoprenoid metabolic process	5	2.25225	0.0116116	LDLR, HMGCR, APOE, HMGCS1, FDFT1	168	94	17911	5.67091	0.223165
GOTERM_BP_FAT	GO:0008299~isoprenoid biosynthetic process	3	1.35135	0.0336723	HMGCR, HMGCS1, FDFT1	168	31	17911	10.3174	0.377544
Annotation Cluster 6	Enrichment Score: 2.389011088127663
Category	Term	Count	%	PValue	Genes	List Total	Pop Hits	Pop Total	Fold Enrichment	Benjamini
GOTERM_BP_FAT	GO:0050778~positive regulation of immune response	16	7.20721	3.87961e-05	PTPN6, CD300LD3, SLC39A10, C4B, TRIL, C1QC, LGALS9, VASP, FCGR3, C1QA, CYBA, C1QB, RPS19, FCER1G, RARA, LAG3	168	474	17911	3.59875	0.0058894
GOTERM_BP_FAT	GO:0031349~positive regulation of defense response	12	5.40541	6.34443e-05	CYBA, RPS19, PTGS2, LDLR, CD300LD3, ALOX5AP, FCER1G, TRIL, LAG3, LGALS9, CCL6, FCGR3	168	279	17911	4.58551	0.00700062
GOTERM_BP_FAT	GO:0002253~activation of immune response	12	5.40541	0.000190262	C1QA, C1QB, CYBA, PTPN6, CD300LD3, C4B, SLC39A10, FCER1G, TRIL, C1QC, VASP, LGALS9	168	316	17911	4.0486	0.0176699
GOTERM_BP_FAT	GO:0045088~regulation of innate immune response	8	3.6036	0.00438679	CYBA, PTPN6, RPS19, CD300LD3, FCER1G, TRIL, LAG3, LGALS9	168	218	17911	3.91241	0.137035
GOTERM_BP_FAT	GO:0045089~positive regulation of innate immune response	7	3.15315	0.00557201	CYBA, RPS19, CD300LD3, FCER1G, TRIL, LAG3, LGALS9	168	172	17911	4.33891	0.151813
GOTERM_BP_FAT	GO:0002757~immune response-activating signal transduction	8	3.6036	0.0124684	CYBA, PTPN6, CD300LD3, SLC39A10, FCER1G, TRIL, VASP, LGALS9	168	266	17911	3.20641	0.230472
GOTERM_BP_FAT	GO:0002764~immune response-regulating signaling pathway	8	3.6036	0.0173277	CYBA, PTPN6, CD300LD3, SLC39A10, FCER1G, TRIL, VASP, LGALS9	168	284	17911	3.00319	0.26659
GOTERM_BP_FAT	GO:0002758~innate immune response-activating signal transduction	5	2.25225	0.0233231	CYBA, CD300LD3, FCER1G, TRIL, LGALS9	168	116	17911	4.59539	0.313782
GOTERM_BP_FAT	GO:0002218~activation of innate immune response	5	2.25225	0.0281454	CYBA, CD300LD3, FCER1G, TRIL, LGALS9	168	123	17911	4.33387	0.343373
GOTERM_BP_FAT	GO:0002224~toll-like receptor signaling pathway	4	1.8018	0.0412897	CYBA, CD300LD3, TRIL, LGALS9	168	82	17911	5.20064	0.414322
Annotation Cluster 7	Enrichment Score: 2.2902888245454194
Category	Term	Count	%	PValue	Genes	List Total	Pop Hits	Pop Total	Fold Enrichment	Benjamini
GOTERM_BP_FAT	GO:0051240~positive regulation of multicellular organismal process	29	13.0631	0.00081494	PTGS2, HMGCR, SYT2, CLU, MIR27A, ITGB2, PLPP3, TAL1, CHIL1, APOE, JUND, FCER1G, RARA, INPP5D, CSF1R, FZD9, LIMK1, FOXJ1, MET, LGALS9, GPR37L1, FCGR3, CYBA, RPS19, CX3CR1, ADRA1B, MC4R, TMEM119, HTR2C	168	1596	17911	1.93721	0.0500654
GOTERM_BP_FAT	GO:2000026~regulation of multicellular organismal development	31	13.964	0.00248748	NKD1, PTGS2, HMGCR, SYT2, CLDN5, MIR27A, ITGB2, C1QC, TAL1, CHIL1, APOE, BCL11B, PER2, RARA, INPP5D, LFNG, CSF1R, TYROBP, FZD9, PTPN6, FOXJ1, LIMK1, MET, LGALS9, GPR37L1, P2RY12, HES5, ECSCR, CX3CR1, TMEM119, TMEM176B	168	1888	17911	1.75053	0.0961732
GOTERM_BP_FAT	GO:0045597~positive regulation of cell differentiation	19	8.55856	0.00468032	INSM1, PTGS2, FOXJ1, LIMK1, SYT2, CLDN5, CLU, MET, LGALS9, TAL1, APOE, JUND, VSIR, CX3CR1, RARA, INPP5D, TMEM119, HTR2C, CSF1R	168	981	17911	2.06488	0.143099
GOTERM_BP_FAT	GO:0045595~regulation of cell differentiation	29	13.0631	0.00479355	PTGS2, SYT2, CLDN5, CLU, C1QC, TAL1, APOE, BCL11B, JUND, PER2, RARA, INPP5D, CSF1R, TYROBP, INSM1, PTPN6, LIMK1, FOXJ1, MET, LGALS9, GPR37L1, P2RY12, RPS19, HES5, VSIR, CX3CR1, TMEM119, HTR2C, TMEM176B	168	1802	17911	1.71575	0.145095
GOTERM_BP_FAT	GO:0022603~regulation of anatomical structure morphogenesis	18	8.10811	0.0163227	NKD1, PTGS2, LIMK1, FOXJ1, SYT2, HEXB, MET, CST3, ITGB2, MIR27A, WTIP, CHIL1, APOE, ECSCR, CX3CR1, WIPF3, LFNG, CSF1R	168	1033	17911	1.85773	0.259683
GOTERM_BP_FAT	GO:0051094~positive regulation of developmental process	20	9.00901	0.0244149	FZD9, PTGS2, HMGCR, LIMK1, FOXJ1, SYT2, CLDN5, MET, ITGB2, MIR27A, LGALS9, GPR37L1, TAL1, CHIL1, APOE, CX3CR1, RARA, INPP5D, TMEM119, CSF1R	168	1252	17911	1.70308	0.320216
Annotation Cluster 8	Enrichment Score: 2.2250785226490857
Category	Term	Count	%	PValue	Genes	List Total	Pop Hits	Pop Total	Fold Enrichment	Benjamini
GOTERM_BP_FAT	GO:0050729~positive regulation of inflammatory response	7	3.15315	0.000635998	RPS19, PTGS2, LDLR, ALOX5AP, FCER1G, CCL6, FCGR3	168	112	17911	6.66332	0.0437208
GOTERM_BP_FAT	GO:0050727~regulation of inflammatory response	10	4.5045	0.00148063	RPS19, PTGS2, LDLR, APOE, ALOX5AP, CX3CR1, FCER1G, LGALS9, CCL6, FCGR3	168	286	17911	3.72773	0.071484
GOTERM_BP_FAT	GO:0002675~positive regulation of acute inflammatory response	4	1.8018	0.00353715	PTGS2, ALOX5AP, FCER1G, FCGR3	168	33	17911	12.9228	0.118125
GOTERM_BP_FAT	GO:0002673~regulation of acute inflammatory response	4	1.8018	0.0184823	PTGS2, ALOX5AP, FCER1G, FCGR3	168	60	17911	7.10754	0.276071
Annotation Cluster 9	Enrichment Score: 2.177261469796185
Category	Term	Count	%	PValue	Genes	List Total	Pop Hits	Pop Total	Fold Enrichment	Benjamini
GOTERM_CC_FAT	GO:0009986~cell surface	21	9.45946	0.00138299	FZD9, MPZL1, LDLR, MET, CLU, ITGB5, ITGB2, MFGE8, FCGR3, P2RY12, VWF, SLC1A3, RAB11FIP3, APOE, VSIR, FCER1G, ENTPD2, HTR2C, LAG3, CSF1R, TYROBP	156	890	14413	2.18001	0.156915
GOTERM_BP_FAT	GO:0015850~organic hydroxy compound transport	8	3.6036	0.00212056	P2RY12, STARD4, LDLR, APOE, APOC1, ABCC3, FCER1G, FCGR3	168	191	17911	4.46547	0.087216
GOTERM_CC_FAT	GO:0009897~external side of plasma membrane	10	4.5045	0.0113007	P2RY12, VWF, LDLR, APOE, VSIR, FCER1G, MFGE8, HTR2C, LAG3, FCGR3	156	340	14413	2.71738	0.343286
Annotation Cluster 10	Enrichment Score: 2.171919369926593
Category	Term	Count	%	PValue	Genes	List Total	Pop Hits	Pop Total	Fold Enrichment	Benjamini
GOTERM_BP_FAT	GO:0045321~leukocyte activation	24	10.8108	1.53183e-06	FZD9, PTPN6, FOXJ1, SLC39A10, CLU, HPS1, ITGB2, LGALS9, FCGR3, CDKN1A, CD37, RAC2, BCL11B, CX3CR1, VSIR, POLM, FCER1G, CMTM7, RARA, INPP5D, SELPLG, LFNG, LAG3, TYROBP	168	800	17911	3.19839	0.000699418
GOTERM_BP_FAT	GO:0002521~leukocyte differentiation	18	8.10811	1.36235e-05	FZD9, PTPN6, FOXJ1, PRTN3, C1QC, LGALS9, TAL1, BCL11B, POLM, CD300LF, CMTM7, FCER1G, RARA, INPP5D, LFNG, TMEM176B, CSF1R, TYROBP	168	544	17911	3.52764	0.00331321
GOTERM_BP_FAT	GO:0046649~lymphocyte activation	18	8.10811	0.000224518	FZD9, PTPN6, FOXJ1, SLC39A10, HPS1, ITGB2, LGALS9, CDKN1A, RAC2, BCL11B, VSIR, POLM, CMTM7, FCER1G, RARA, INPP5D, LFNG, LAG3	168	683	17911	2.80972	0.020303
GOTERM_BP_FAT	GO:0002683~negative regulation of immune system process	13	5.85586	0.000417415	PTPN6, FOXJ1, C1QC, LGALS9, CD37, RPS19, HES5, VSIR, FCER1G, RARA, INPP5D, LAG3, TMEM176B	168	404	17911	3.43062	0.0312826
GOTERM_BP_FAT	GO:0030097~hemopoiesis	20	9.00901	0.000668588	FZD9, PTPN6, FOXJ1, PRTN3, C1QC, LGALS9, TAL1, RPS19, HES5, BCL11B, POLM, CD300LF, FCER1G, CMTM7, RARA, INPP5D, LFNG, TMEM176B, CSF1R, TYROBP	168	892	17911	2.39043	0.0442475
GOTERM_BP_FAT	GO:1902105~regulation of leukocyte differentiation	10	4.5045	0.00107297	PTPN6, TAL1, FOXJ1, RARA, INPP5D, C1QC, TMEM176B, LGALS9, CSF1R, TYROBP	168	273	17911	3.90524	0.0603668
GOTERM_BP_FAT	GO:0048534~hematopoietic or lymphoid organ development	20	9.00901	0.00124189	FZD9, PTPN6, FOXJ1, PRTN3, C1QC, LGALS9, TAL1, RPS19, HES5, BCL11B, POLM, CD300LF, FCER1G, CMTM7, RARA, INPP5D, LFNG, TMEM176B, CSF1R, TYROBP	168	940	17911	2.26836	0.0636884
GOTERM_BP_FAT	GO:0002520~immune system development	20	9.00901	0.00209509	FZD9, PTPN6, FOXJ1, PRTN3, C1QC, LGALS9, TAL1, RPS19, HES5, BCL11B, POLM, CD300LF, FCER1G, CMTM7, RARA, INPP5D, LFNG, TMEM176B, CSF1R, TYROBP	168	984	17911	2.16693	0.0871942
GOTERM_BP_FAT	GO:0030098~lymphocyte differentiation	11	4.95495	0.00256992	FZD9, PTPN6, FOXJ1, BCL11B, POLM, CMTM7, FCER1G, RARA, INPP5D, LFNG, LGALS9	168	371	17911	3.16104	0.0971529
GOTERM_BP_FAT	GO:1903706~regulation of hemopoiesis	11	4.95495	0.00282887	PTPN6, TAL1, HES5, FOXJ1, RARA, INPP5D, C1QC, TMEM176B, LGALS9, CSF1R, TYROBP	168	376	17911	3.119	0.102217
GOTERM_BP_FAT	GO:0030853~negative regulation of granulocyte differentiation	3	1.35135	0.00298004	RARA, INPP5D, C1QC	168	9	17911	35.5377	0.105311
GOTERM_BP_FAT	GO:0002573~myeloid leukocyte differentiation	8	3.6036	0.00325365	TAL1, PRTN3, CD300LF, RARA, INPP5D, C1QC, CSF1R, TYROBP	168	206	17911	4.14031	0.111218
GOTERM_BP_FAT	GO:0002761~regulation of myeloid leukocyte differentiation	6	2.7027	0.00516175	TAL1, RARA, INPP5D, C1QC, CSF1R, TYROBP	168	119	17911	5.37545	0.148072
GOTERM_BP_FAT	GO:0030851~granulocyte differentiation	4	1.8018	0.00568814	TAL1, RARA, INPP5D, C1QC	168	39	17911	10.9347	0.153589
GOTERM_BP_FAT	GO:1902106~negative regulation of leukocyte differentiation	5	2.25225	0.00822092	FOXJ1, RARA, INPP5D, C1QC, TMEM176B	168	85	17911	6.27136	0.177878
GOTERM_BP_FAT	GO:0030099~myeloid cell differentiation	10	4.5045	0.0103872	PTPN6, TAL1, RPS19, PRTN3, CD300LF, RARA, INPP5D, C1QC, CSF1R, TYROBP	168	386	17911	2.762	0.207564
GOTERM_BP_FAT	GO:1903707~negative regulation of hemopoiesis	6	2.7027	0.0106863	HES5, FOXJ1, RARA, INPP5D, C1QC, TMEM176B	168	142	17911	4.50478	0.21061
GOTERM_BP_FAT	GO:0030852~regulation of granulocyte differentiation	3	1.35135	0.0161558	RARA, INPP5D, C1QC	168	21	17911	15.2304	0.259613
GOTERM_BP_FAT	GO:0030316~osteoclast differentiation	4	1.8018	0.0451412	CD300LF, INPP5D, CSF1R, TYROBP	168	85	17911	5.01709	0.427101
GOTERM_BP_FAT	GO:0045637~regulation of myeloid cell differentiation	6	2.7027	0.0455509	TAL1, RARA, INPP5D, C1QC, CSF1R, TYROBP	168	208	17911	3.07538	0.426908
Annotation Cluster 11	Enrichment Score: 2.147918421109499
Category	Term	Count	%	PValue	Genes	List Total	Pop Hits	Pop Total	Fold Enrichment	Benjamini
GOTERM_BP_FAT	GO:0044283~small molecule biosynthetic process	15	6.75676	9.54065e-05	PTGS2, HMGCR, HMGCS1, APOC1, PGAM2, LTC4S, FDFT1, STARD4, SLC1A3, APOE, ALOX5AP, PER2, ELOVL6, HSD17B7, DHCR24	168	455	17911	3.51472	0.0102015
GOTERM_BP_FAT	GO:0032787~monocarboxylic acid metabolic process	14	6.30631	0.00207167	CPT1B, PTGS2, ACADS, NCF1, APOC1, CYP4F14, PGAM2, LTC4S, MTHFD1L, STARD4, ALOX5AP, PER2, ELOVL6, TIGAR	168	553	17911	2.69907	0.0872544
GOTERM_BP_FAT	GO:0033559~unsaturated fatty acid metabolic process	6	2.7027	0.00516175	PTGS2, NCF1, ALOX5AP, CYP4F14, LTC4S, ELOVL6	168	119	17911	5.37545	0.148072
GOTERM_BP_FAT	GO:0072330~monocarboxylic acid biosynthetic process	7	3.15315	0.00619	STARD4, PTGS2, ALOX5AP, PER2, APOC1, LTC4S, ELOVL6	168	176	17911	4.24029	0.159026
GOTERM_BP_FAT	GO:0046394~carboxylic acid biosynthetic process	8	3.6036	0.00689513	STARD4, SLC1A3, PTGS2, ALOX5AP, PER2, APOC1, LTC4S, ELOVL6	168	237	17911	3.59875	0.169641
GOTERM_BP_FAT	GO:0019752~carboxylic acid metabolic process	16	7.20721	0.00721278	CPT1B, PTGS2, ACADS, NCF1, APOC1, CYP4F14, PGAM2, LTC4S, MTHFD1L, STARD4, SLC1A3, ALOX5AP, PER2, GCSH, ELOVL6, TIGAR	168	791	17911	2.15652	0.168873
GOTERM_BP_FAT	GO:0043436~oxoacid metabolic process	16	7.20721	0.00770701	CPT1B, PTGS2, ACADS, NCF1, APOC1, CYP4F14, PGAM2, LTC4S, MTHFD1L, STARD4, SLC1A3, ALOX5AP, PER2, GCSH, ELOVL6, TIGAR	168	797	17911	2.14029	0.171775
GOTERM_BP_FAT	GO:0006082~organic acid metabolic process	17	7.65766	0.00804821	CPT1B, PTGS2, NCF1, ACADS, APOC1, CYP4F14, PGAM2, LTC4S, MTHFD1L, STARD4, SLC1A3, FMO2, ALOX5AP, PER2, GCSH, ELOVL6, TIGAR	168	878	17911	2.06426	0.176554
GOTERM_BP_FAT	GO:0006631~fatty acid metabolic process	10	4.5045	0.00814319	CPT1B, PTGS2, NCF1, ACADS, ALOX5AP, PER2, APOC1, CYP4F14, LTC4S, ELOVL6	168	371	17911	2.87367	0.177391
GOTERM_BP_FAT	GO:0006691~leukotriene metabolic process	3	1.35135	0.00951721	NCF1, ALOX5AP, LTC4S	168	16	17911	19.99	0.198407
GOTERM_BP_FAT	GO:0016053~organic acid biosynthetic process	8	3.6036	0.00993207	STARD4, SLC1A3, PTGS2, ALOX5AP, PER2, APOC1, LTC4S, ELOVL6	168	254	17911	3.35789	0.201598
GOTERM_BP_FAT	GO:0006636~unsaturated fatty acid biosynthetic process	4	1.8018	0.0125969	PTGS2, ALOX5AP, LTC4S, ELOVL6	168	52	17911	8.20101	0.231403
GOTERM_BP_FAT	GO:0006690~icosanoid metabolic process	5	2.25225	0.0163066	PTGS2, NCF1, ALOX5AP, CYP4F14, LTC4S	168	104	17911	5.12563	0.260578
GOTERM_BP_FAT	GO:0006633~fatty acid biosynthetic process	5	2.25225	0.0421714	PTGS2, ALOX5AP, APOC1, LTC4S, ELOVL6	168	140	17911	3.80761	0.416768
GOTERM_BP_FAT	GO:0046456~icosanoid biosynthetic process	3	1.35135	0.0465177	PTGS2, ALOX5AP, LTC4S	168	37	17911	8.64431	0.429631
Annotation Cluster 12	Enrichment Score: 2.0261826407203913
Category	Term	Count	%	PValue	Genes	List Total	Pop Hits	Pop Total	Fold Enrichment	Benjamini
GOTERM_BP_FAT	GO:0001775~cell activation	29	13.0631	3.32293e-08	SLC39A10, CLU, HPS1, ITGB2, RAC2, APOE, BCL11B, POLM, FCER1G, RARA, INPP5D, ENTPD2, SELPLG, LFNG, LAG3, TYROBP, FZD9, PTPN6, FOXJ1, CST3, LGALS9, FCGR3, P2RY12, VWF, CD37, CDKN1A, CX3CR1, VSIR, CMTM7	168	926	17911	3.33886	0.000121412
GOTERM_BP_FAT	GO:0050776~regulation of immune response	21	9.45946	1.38715e-06	PTPN6, CD300LD3, FOXJ1, C4B, SLC39A10, TRIL, C1QC, VASP, LGALS9, FCGR3, C1QA, CYBA, C1QB, CD37, RPS19, RAC2, VSIR, FCER1G, RARA, INPP5D, LAG3	168	620	17911	3.61109	0.000723832
GOTERM_BP_FAT	GO:0045321~leukocyte activation	24	10.8108	1.53183e-06	FZD9, PTPN6, FOXJ1, SLC39A10, CLU, HPS1, ITGB2, LGALS9, FCGR3, CDKN1A, CD37, RAC2, BCL11B, CX3CR1, VSIR, POLM, FCER1G, CMTM7, RARA, INPP5D, SELPLG, LFNG, LAG3, TYROBP	168	800	17911	3.19839	0.000699418
GOTERM_BP_FAT	GO:0002443~leukocyte mediated immunity	14	6.30631	1.55233e-05	PTPN6, NCF1, C4B, FOXJ1, C1QC, LGALS9, FCGR3, C1QA, C1QB, RAC2, VSIR, FCER1G, INPP5D, LAG3	168	334	17911	4.46881	0.00314629
GOTERM_BP_FAT	GO:0002449~lymphocyte mediated immunity	12	5.40541	3.35269e-05	C1QA, C1QB, PTPN6, C4B, FOXJ1, VSIR, FCER1G, INPP5D, C1QC, LAG3, LGALS9, FCGR3	168	260	17911	4.9206	0.00555313
GOTERM_BP_FAT	GO:0016064~immunoglobulin mediated immune response	9	4.05405	4.13225e-05	C1QA, C1QB, PTPN6, C4B, FOXJ1, FCER1G, INPP5D, C1QC, FCGR3	168	136	17911	7.05528	0.00602162
GOTERM_BP_FAT	GO:0019724~B cell mediated immunity	9	4.05405	4.58587e-05	C1QA, C1QB, PTPN6, C4B, FOXJ1, FCER1G, INPP5D, C1QC, FCGR3	168	138	17911	6.95303	0.00642434
GOTERM_BP_FAT	GO:0002697~regulation of immune effector process	14	6.30631	0.000164514	PTPN6, FOXJ1, LMCD1, TRIL, LGALS9, FCGR3, CD37, SLC1A3, RPS19, RAC2, VSIR, FCER1G, RARA, LAG3	168	421	17911	3.54533	0.0156962
GOTERM_BP_FAT	GO:0046649~lymphocyte activation	18	8.10811	0.000224518	FZD9, PTPN6, FOXJ1, SLC39A10, HPS1, ITGB2, LGALS9, CDKN1A, RAC2, BCL11B, VSIR, POLM, CMTM7, FCER1G, RARA, INPP5D, LFNG, LAG3	168	683	17911	2.80972	0.020303
GOTERM_BP_FAT	GO:0002460~adaptive immune response based on somatic recombination of immune receptors built from immunoglobulin superfamily domains	11	4.95495	0.000248835	C1QA, C1QB, PTPN6, C4B, FOXJ1, VSIR, FCER1G, INPP5D, C1QC, LGALS9, FCGR3	168	273	17911	4.29577	0.0219353
GOTERM_BP_FAT	GO:0002683~negative regulation of immune system process	13	5.85586	0.000417415	PTPN6, FOXJ1, C1QC, LGALS9, CD37, RPS19, HES5, VSIR, FCER1G, RARA, INPP5D, LAG3, TMEM176B	168	404	17911	3.43062	0.0312826
GOTERM_BP_FAT	GO:0050866~negative regulation of cell activation	8	3.6036	0.00105316	PTPN6, CD37, FOXJ1, APOE, VSIR, INPP5D, LAG3, LGALS9	168	169	17911	5.04677	0.0602124
GOTERM_BP_FAT	GO:0050865~regulation of cell activation	14	6.30631	0.00112062	PTPN6, FOXJ1, SLC39A10, HPS1, LGALS9, CD37, CDKN1A, RAC2, APOE, VSIR, FCER1G, RARA, INPP5D, LAG3	168	516	17911	2.8926	0.0620103
GOTERM_BP_FAT	GO:0008285~negative regulation of cell proliferation	16	7.20721	0.00112531	INSM1, PTPN6, PTGS2, KLF9, FOXJ1, LGALS9, CD37, CDKN1A, APOE, BCL11B, VSIR, PER2, RARA, INPP5D, CSF1R, DHCR24	168	649	17911	2.62837	0.0613339
GOTERM_BP_FAT	GO:0002250~adaptive immune response	12	5.40541	0.0011272	C1QA, C1QB, PTPN6, C4B, FOXJ1, VSIR, JCHAIN, FCER1G, INPP5D, C1QC, LGALS9, FCGR3	168	391	17911	3.27201	0.0605318
GOTERM_BP_FAT	GO:0002694~regulation of leukocyte activation	13	5.85586	0.00178495	PTPN6, SLC39A10, FOXJ1, HPS1, LGALS9, CD37, CDKN1A, RAC2, VSIR, FCER1G, RARA, INPP5D, LAG3	168	478	17911	2.89952	0.0783599
GOTERM_BP_FAT	GO:0002703~regulation of leukocyte mediated immunity	8	3.6036	0.00182602	PTPN6, RAC2, FOXJ1, VSIR, FCER1G, LAG3, LGALS9, FCGR3	168	186	17911	4.58551	0.0791417
GOTERM_BP_FAT	GO:0002706~regulation of lymphocyte mediated immunity	7	3.15315	0.00216442	PTPN6, FOXJ1, VSIR, FCER1G, LAG3, LGALS9, FCGR3	168	142	17911	5.25558	0.0879517
GOTERM_BP_FAT	GO:0030098~lymphocyte differentiation	11	4.95495	0.00256992	FZD9, PTPN6, FOXJ1, BCL11B, POLM, CMTM7, FCER1G, RARA, INPP5D, LFNG, LGALS9	168	371	17911	3.16104	0.0971529
GOTERM_BP_FAT	GO:0070661~leukocyte proliferation	10	4.5045	0.00278576	PTPN6, CDKN1A, RAC2, FOXJ1, SLC39A10, CLU, VSIR, ITGB2, INPP5D, LGALS9	168	314	17911	3.39532	0.102767
GOTERM_BP_FAT	GO:0002695~negative regulation of leukocyte activation	7	3.15315	0.00294173	PTPN6, CD37, FOXJ1, VSIR, INPP5D, LAG3, LGALS9	168	151	17911	4.94233	0.105042
GOTERM_BP_FAT	GO:0050670~regulation of lymphocyte proliferation	8	3.6036	0.00359884	PTPN6, CDKN1A, RAC2, FOXJ1, SLC39A10, VSIR, INPP5D, LGALS9	168	210	17911	4.06145	0.118977
GOTERM_BP_FAT	GO:0032944~regulation of mononuclear cell proliferation	8	3.6036	0.00378779	PTPN6, CDKN1A, RAC2, FOXJ1, SLC39A10, VSIR, INPP5D, LGALS9	168	212	17911	4.02314	0.122624
GOTERM_BP_FAT	GO:0016337~single organismal cell-cell adhesion	16	7.20721	0.00386098	PTPN6, FOXJ1, CLDN5, ITGB5, ITGB2, PLPP3, LGALS9, P2RY12, RAC2, BCL11B, VSIR, FCER1G, RARA, LFNG, SELPLG, LAG3	168	738	17911	2.3114	0.123752
GOTERM_BP_FAT	GO:0070663~regulation of leukocyte proliferation	8	3.6036	0.00463641	PTPN6, CDKN1A, RAC2, FOXJ1, SLC39A10, VSIR, INPP5D, LGALS9	168	220	17911	3.87684	0.143046
GOTERM_BP_FAT	GO:0042113~B cell activation	9	4.05405	0.00524319	FZD9, PTPN6, CDKN1A, FOXJ1, SLC39A10, POLM, CMTM7, INPP5D, LFNG	168	284	17911	3.37858	0.149066
GOTERM_BP_FAT	GO:0050672~negative regulation of lymphocyte proliferation	5	2.25225	0.00530085	PTPN6, FOXJ1, VSIR, INPP5D, LGALS9	168	75	17911	7.10754	0.148285
GOTERM_BP_FAT	GO:0032945~negative regulation of mononuclear cell proliferation	5	2.25225	0.00530085	PTPN6, FOXJ1, VSIR, INPP5D, LGALS9	168	75	17911	7.10754	0.148285
GOTERM_BP_FAT	GO:0051249~regulation of lymphocyte activation	11	4.95495	0.00536955	PTPN6, CDKN1A, RAC2, FOXJ1, SLC39A10, VSIR, HPS1, RARA, INPP5D, LAG3, LGALS9	168	412	17911	2.84647	0.148926
GOTERM_BP_FAT	GO:0002707~negative regulation of lymphocyte mediated immunity	4	1.8018	0.00568814	PTPN6, FOXJ1, VSIR, LGALS9	168	39	17911	10.9347	0.153589
GOTERM_BP_FAT	GO:0070664~negative regulation of leukocyte proliferation	5	2.25225	0.00608874	PTPN6, FOXJ1, VSIR, INPP5D, LGALS9	168	78	17911	6.83417	0.158858
GOTERM_BP_FAT	GO:0050777~negative regulation of immune response	6	2.7027	0.0069958	PTPN6, RPS19, FOXJ1, VSIR, INPP5D, LGALS9	168	128	17911	4.99749	0.170759
GOTERM_BP_FAT	GO:0046651~lymphocyte proliferation	9	4.05405	0.00712975	PTPN6, CDKN1A, RAC2, FOXJ1, SLC39A10, VSIR, ITGB2, INPP5D, LGALS9	168	299	17911	3.20909	0.170351
GOTERM_BP_FAT	GO:0032943~mononuclear cell proliferation	9	4.05405	0.00736208	PTPN6, CDKN1A, RAC2, FOXJ1, SLC39A10, VSIR, ITGB2, INPP5D, LGALS9	168	301	17911	3.18777	0.169901
GOTERM_BP_FAT	GO:0051250~negative regulation of lymphocyte activation	6	2.7027	0.00745802	PTPN6, FOXJ1, VSIR, INPP5D, LAG3, LGALS9	168	130	17911	4.9206	0.17085
GOTERM_BP_FAT	GO:0098602~single organism cell adhesion	16	7.20721	0.00762281	PTPN6, FOXJ1, CLDN5, ITGB5, ITGB2, PLPP3, LGALS9, P2RY12, RAC2, BCL11B, VSIR, FCER1G, RARA, LFNG, SELPLG, LAG3	168	796	17911	2.14298	0.173212
GOTERM_BP_FAT	GO:0007159~leukocyte cell-cell adhesion	12	5.40541	0.00831228	PTPN6, RAC2, FOXJ1, BCL11B, VSIR, FCER1G, ITGB2, RARA, LFNG, SELPLG, LAG3, LGALS9	168	509	17911	2.51347	0.178624
GOTERM_BP_FAT	GO:0002704~negative regulation of leukocyte mediated immunity	4	1.8018	0.0113237	PTPN6, FOXJ1, VSIR, LGALS9	168	50	17911	8.52905	0.219402
GOTERM_BP_FAT	GO:0002822~regulation of adaptive immune response based on somatic recombination of immune receptors built from immunoglobulin superfamily domains	6	2.7027	0.011622	PTPN6, FOXJ1, VSIR, FCER1G, LGALS9, FCGR3	168	145	17911	4.41158	0.222186
GOTERM_BP_FAT	GO:0042110~T cell activation	11	4.95495	0.0118535	PTPN6, RAC2, FOXJ1, BCL11B, VSIR, FCER1G, ITGB2, RARA, LFNG, LAG3, LGALS9	168	464	17911	2.52747	0.223782
GOTERM_BP_FAT	GO:0070489~T cell aggregation	11	4.95495	0.0118535	PTPN6, RAC2, FOXJ1, BCL11B, VSIR, FCER1G, ITGB2, RARA, LFNG, LAG3, LGALS9	168	464	17911	2.52747	0.223782
GOTERM_BP_FAT	GO:0007155~cell adhesion	25	11.2613	0.0120057	PTPN6, FOXJ1, CLDN5, ITGB5, ITGB2, MFGE8, PCDH7, PIP5K1A, PLPP3, LGALS9, VASP, RPL29, P2RY12, VWF, CGREF1, RAC2, HES5, BCL11B, CX3CR1, VSIR, FCER1G, RARA, SELPLG, LFNG, LAG3	168	1583	17911	1.68372	0.225169
GOTERM_BP_FAT	GO:0071593~lymphocyte aggregation	11	4.95495	0.0120192	PTPN6, RAC2, FOXJ1, BCL11B, VSIR, FCER1G, ITGB2, RARA, LFNG, LAG3, LGALS9	168	465	17911	2.52203	0.224256
GOTERM_BP_FAT	GO:0050868~negative regulation of T cell activation	5	2.25225	0.0129143	PTPN6, FOXJ1, VSIR, LAG3, LGALS9	168	97	17911	5.49552	0.234199
GOTERM_BP_FAT	GO:0001909~leukocyte mediated cytotoxicity	5	2.25225	0.0129143	PTPN6, NCF1, LAG3, LGALS9, FCGR3	168	97	17911	5.49552	0.234199
GOTERM_BP_FAT	GO:0022610~biological adhesion	25	11.2613	0.0130797	PTPN6, FOXJ1, CLDN5, ITGB5, ITGB2, MFGE8, PCDH7, PIP5K1A, PLPP3, LGALS9, VASP, RPL29, P2RY12, VWF, CGREF1, RAC2, HES5, BCL11B, CX3CR1, VSIR, FCER1G, RARA, SELPLG, LFNG, LAG3	168	1595	17911	1.67105	0.234533
GOTERM_BP_FAT	GO:0070486~leukocyte aggregation	11	4.95495	0.0132292	PTPN6, RAC2, FOXJ1, BCL11B, VSIR, FCER1G, ITGB2, RARA, LFNG, LAG3, LGALS9	168	472	17911	2.48463	0.235742
GOTERM_BP_FAT	GO:0002712~regulation of B cell mediated immunity	4	1.8018	0.0139487	PTPN6, FOXJ1, FCER1G, FCGR3	168	54	17911	7.89727	0.244578
GOTERM_BP_FAT	GO:0002889~regulation of immunoglobulin mediated immune response	4	1.8018	0.0139487	PTPN6, FOXJ1, FCER1G, FCGR3	168	54	17911	7.89727	0.244578
GOTERM_BP_FAT	GO:0001818~negative regulation of cytokine production	7	3.15315	0.0150027	FOXJ1, VSIR, MET, RARA, INPP5D, LAG3, LGALS9	168	213	17911	3.50372	0.253418
GOTERM_BP_FAT	GO:0002819~regulation of adaptive immune response	6	2.7027	0.015921	PTPN6, FOXJ1, VSIR, FCER1G, LGALS9, FCGR3	168	157	17911	4.07439	0.259726
GOTERM_BP_FAT	GO:1903038~negative regulation of leukocyte cell-cell adhesion	5	2.25225	0.0168325	PTPN6, FOXJ1, VSIR, LAG3, LGALS9	168	105	17911	5.07681	0.263292
GOTERM_BP_FAT	GO:0002698~negative regulation of immune effector process	5	2.25225	0.0190418	PTPN6, RPS19, FOXJ1, VSIR, LGALS9	168	109	17911	4.89051	0.28094
GOTERM_BP_FAT	GO:0042130~negative regulation of T cell proliferation	4	1.8018	0.0193081	PTPN6, FOXJ1, VSIR, LGALS9	168	61	17911	6.99102	0.280949
GOTERM_BP_FAT	GO:0001906~cell killing	5	2.25225	0.0214228	PTPN6, NCF1, LAG3, LGALS9, FCGR3	168	113	17911	4.71739	0.294317
GOTERM_BP_FAT	GO:0042036~negative regulation of cytokine biosynthetic process	3	1.35135	0.0260386	FOXJ1, INPP5D, LAG3	168	27	17911	11.8459	0.333067
GOTERM_BP_FAT	GO:0098609~cell-cell adhesion	18	8.10811	0.0281891	PTPN6, FOXJ1, CLDN5, ITGB5, ITGB2, PCDH7, PLPP3, LGALS9, VASP, P2RY12, RAC2, BCL11B, VSIR, FCER1G, RARA, LFNG, SELPLG, LAG3	168	1101	17911	1.74299	0.342697
GOTERM_BP_FAT	GO:0002823~negative regulation of adaptive immune response based on somatic recombination of immune receptors built from immunoglobulin superfamily domains	3	1.35135	0.0357013	PTPN6, FOXJ1, VSIR	168	32	17911	9.99498	0.386377
GOTERM_BP_FAT	GO:0002820~negative regulation of adaptive immune response	3	1.35135	0.0420609	PTPN6, FOXJ1, VSIR	168	35	17911	9.13827	0.418088
GOTERM_BP_FAT	GO:0002920~regulation of humoral immune response	3	1.35135	0.0420609	PTPN6, CD37, FOXJ1	168	35	17911	9.13827	0.418088
GOTERM_BP_FAT	GO:0030183~B cell differentiation	5	2.25225	0.0421714	FZD9, POLM, CMTM7, INPP5D, LFNG	168	140	17911	3.80761	0.416768
GOTERM_BP_FAT	GO:0050863~regulation of T cell activation	7	3.15315	0.0476021	PTPN6, RAC2, FOXJ1, VSIR, RARA, LAG3, LGALS9	168	280	17911	2.66533	0.435152
GOTERM_BP_FAT	GO:0050864~regulation of B cell activation	5	2.25225	0.0479478	PTPN6, CDKN1A, FOXJ1, SLC39A10, INPP5D	168	146	17911	3.65113	0.434458
Annotation Cluster 13	Enrichment Score: 2.022120100646561
Category	Term	Count	%	PValue	Genes	List Total	Pop Hits	Pop Total	Fold Enrichment	Benjamini
GOTERM_BP_FAT	GO:0002064~epithelial cell development	10	4.5045	0.000646577	INSM1, CDKN1A, FOXJ1, BCL11B, CLDN5, MET, CST3, RARA, MIR541, TIGAR	168	254	17911	4.19737	0.043612
GOTERM_BP_FAT	GO:0002066~columnar/cuboidal epithelial cell development	5	2.25225	0.00335288	INSM1, CDKN1A, RARA, MIR541, TIGAR	168	66	17911	8.07675	0.113358
GOTERM_BP_FAT	GO:0002065~columnar/cuboidal epithelial cell differentiation	6	2.7027	0.00613217	INSM1, CDKN1A, HES5, RARA, MIR541, TIGAR	168	124	17911	5.1587	0.158771
GOTERM_BP_FAT	GO:0002068~glandular epithelial cell development	3	1.35135	0.0192289	INSM1, RARA, MIR541	168	23	17911	13.9061	0.282173
GOTERM_BP_FAT	GO:0030855~epithelial cell differentiation	12	5.40541	0.0351807	INSM1, CDKN1A, HES5, PTGS2, FOXJ1, BCL11B, CLDN5, MET, CST3, RARA, MIR541, TIGAR	168	633	17911	2.0211	0.38522
Annotation Cluster 14	Enrichment Score: 2.0131519760295222
Category	Term	Count	%	PValue	Genes	List Total	Pop Hits	Pop Total	Fold Enrichment	Benjamini
GOTERM_MF_FAT	GO:0033293~monocarboxylic acid binding	5	2.25225	0.00204029	ALOX5AP, APOC1, CYP4F14, RARA, FABP7	152	60	16866	9.24671	0.190263
GOTERM_MF_FAT	GO:0005504~fatty acid binding	4	1.8018	0.00507774	ALOX5AP, APOC1, CYP4F14, FABP7	152	39	16866	11.3806	0.270665
GOTERM_MF_FAT	GO:0031406~carboxylic acid binding	6	2.7027	0.0189216	SLC1A3, ALOX5AP, APOC1, CYP4F14, RARA, FABP7	152	171	16866	3.89335	0.50177
GOTERM_MF_FAT	GO:0043168~anion binding	7	3.15315	0.0451932	SLC1A3, NCF1, ALOX5AP, APOC1, CYP4F14, RARA, FABP7	152	288	16866	2.69696	0.654219
Annotation Cluster 15	Enrichment Score: 1.9643086942840693
Category	Term	Count	%	PValue	Genes	List Total	Pop Hits	Pop Total	Fold Enrichment	Benjamini
GOTERM_CC_FAT	GO:0034358~plasma lipoprotein particle	5	2.25225	0.000579763	LDLR, APOE, CLU, PLA2G7, APOC1	156	36	14413	12.8321	0.193115
GOTERM_CC_FAT	GO:1990777~lipoprotein particle	5	2.25225	0.000579763	LDLR, APOE, CLU, PLA2G7, APOC1	156	36	14413	12.8321	0.193115
GOTERM_CC_FAT	GO:0032994~protein-lipid complex	5	2.25225	0.000714502	LDLR, APOE, CLU, PLA2G7, APOC1	156	38	14413	12.1567	0.123861
GOTERM_BP_FAT	GO:0097006~regulation of plasma lipoprotein particle levels	4	1.8018	0.0161255	LDLR, APOE, PLA2G7, APOC1	168	57	17911	7.48162	0.260319
GOTERM_BP_FAT	GO:0034367~macromolecular complex remodeling	3	1.35135	0.0176637	APOE, PLA2G7, APOC1	168	22	17911	14.5381	0.268807
GOTERM_BP_FAT	GO:0034368~protein-lipid complex remodeling	3	1.35135	0.0176637	APOE, PLA2G7, APOC1	168	22	17911	14.5381	0.268807
GOTERM_BP_FAT	GO:0034369~plasma lipoprotein particle remodeling	3	1.35135	0.0176637	APOE, PLA2G7, APOC1	168	22	17911	14.5381	0.268807
GOTERM_BP_FAT	GO:0071827~plasma lipoprotein particle organization	3	1.35135	0.0420609	APOE, PLA2G7, APOC1	168	35	17911	9.13827	0.418088
GOTERM_BP_FAT	GO:0016042~lipid catabolic process	7	3.15315	0.0463098	CPT1B, APOE, ACADS, HEXB, PLA2G7, APOC1, NEU4	168	278	17911	2.6845	0.429196
GOTERM_BP_FAT	GO:0071825~protein-lipid complex subunit organization	3	1.35135	0.0488084	APOE, PLA2G7, APOC1	168	38	17911	8.41682	0.438306
Annotation Cluster 16	Enrichment Score: 1.9578694968737917
Category	Term	Count	%	PValue	Genes	List Total	Pop Hits	Pop Total	Fold Enrichment	Benjamini
GOTERM_BP_FAT	GO:0006897~endocytosis	15	6.75676	0.000414291	MLC1, LDLR, PRTN3, SYT2, APOC1, MFGE8, ITGB2, FCGR3, CYBA, APOE, FCER1G, WIPF3, RARA, CAP1, BIN2	168	525	17911	3.04609	0.0323801
GOTERM_BP_FAT	GO:0006909~phagocytosis	8	3.6036	0.00166427	CYBA, PRTN3, FCER1G, ITGB2, RARA, MFGE8, BIN2, FCGR3	168	183	17911	4.66068	0.0750628
GOTERM_BP_FAT	GO:0032760~positive regulation of tumor necrosis factor production	5	2.25225	0.00481542	CYBA, CLU, FCER1G, LGALS9, FCGR3	168	73	17911	7.30227	0.144517
GOTERM_BP_FAT	GO:0032640~tumor necrosis factor production	6	2.7027	0.00498162	CYBA, CLU, FCER1G, RARA, LGALS9, FCGR3	168	118	17911	5.421	0.146732
GOTERM_BP_FAT	GO:1903557~positive regulation of tumor necrosis factor superfamily cytokine production	5	2.25225	0.00505423	CYBA, CLU, FCER1G, LGALS9, FCGR3	168	74	17911	7.20359	0.147525
GOTERM_BP_FAT	GO:0032680~regulation of tumor necrosis factor production	6	2.7027	0.00613217	CYBA, CLU, FCER1G, RARA, LGALS9, FCGR3	168	124	17911	5.1587	0.158771
GOTERM_BP_FAT	GO:1903555~regulation of tumor necrosis factor superfamily cytokine production	6	2.7027	0.00655401	CYBA, CLU, FCER1G, RARA, LGALS9, FCGR3	168	126	17911	5.07681	0.165277
GOTERM_BP_FAT	GO:0071706~tumor necrosis factor superfamily cytokine production	6	2.7027	0.0069958	CYBA, CLU, FCER1G, RARA, LGALS9, FCGR3	168	128	17911	4.99749	0.170759
GOTERM_BP_FAT	GO:0050764~regulation of phagocytosis	5	2.25225	0.00789021	CYBA, PRTN3, FCER1G, MFGE8, FCGR3	168	84	17911	6.34602	0.174437
GOTERM_BP_FAT	GO:0006898~receptor-mediated endocytosis	7	3.15315	0.0129479	MLC1, APOE, SYT2, APOC1, FCER1G, ITGB2, CAP1	168	206	17911	3.62278	0.233589
GOTERM_BP_FAT	GO:0050766~positive regulation of phagocytosis	4	1.8018	0.016891	CYBA, FCER1G, MFGE8, FCGR3	168	58	17911	7.35263	0.262974
GOTERM_BP_FAT	GO:0006911~phagocytosis, engulfment	4	1.8018	0.0210202	FCER1G, MFGE8, BIN2, FCGR3	168	63	17911	6.76909	0.292875
GOTERM_BP_FAT	GO:0010324~membrane invagination	4	1.8018	0.0286753	FCER1G, MFGE8, BIN2, FCGR3	168	71	17911	6.00637	0.345282
GOTERM_BP_FAT	GO:0016192~vesicle-mediated transport	18	8.10811	0.0453174	MLC1, LDLR, PRTN3, SYT2, APOC1, ITGB2, MFGE8, LGALS9, FCGR3, CYBA, RAB11FIP3, RAC2, APOE, WIPF3, FCER1G, RARA, CAP1, BIN2	168	1168	17911	1.64301	0.427322
Annotation Cluster 17	Enrichment Score: 1.8999921378252984
Category	Term	Count	%	PValue	Genes	List Total	Pop Hits	Pop Total	Fold Enrichment	Benjamini
GOTERM_BP_FAT	GO:0070887~cellular response to chemical stimulus	45	20.2703	4.6103e-05	PTGS2, LDLR, HMGCR, CLDN5, HMGCS1, ITGB5, MIR27A, ITGB2, PIP5K1A, CCL6, CD68, EIF4EBP1, RAC2, CHIL1, ALOX5AP, FMO2, JUND, FCER1G, RARA, ENTPD2, SELPLG, CSF1R, TIGAR, PTPN6, MLC1, KLF9, MET, SUV39H1, CST3, GPR37L1, LGALS9, FCGR3, P2RY12, CYBA, RPS19, IRF5, HES5, CHRM2, CX3CR1, VSIR, PLA2G7, RGS8, NGB, BIN2, MGST1	168	2607	17911	1.84027	0.00621999
GOTERM_BP_FAT	GO:0031667~response to nutrient levels	13	5.85586	0.000723992	CYBA, CDKN1A, EIF4EBP1, PTGS2, HMGCR, APOE, RNASE4, CST3, HMGCS1, MC4R, RARA, PCSK1N, HTR2C	168	430	17911	3.22319	0.0469776
GOTERM_BP_FAT	GO:0009991~response to extracellular stimulus	13	5.85586	0.00134132	CYBA, CDKN1A, EIF4EBP1, PTGS2, HMGCR, APOE, RNASE4, CST3, HMGCS1, MC4R, RARA, PCSK1N, HTR2C	168	462	17911	2.99994	0.0676658
GOTERM_BP_FAT	GO:1901700~response to oxygen-containing compound	29	13.0631	0.00161873	LDLR, PTGS2, HMGCR, NNAT, HMGCS1, MIR27A, TIMP4, EIF4EBP1, SLC1A3, JUND, RARA, PTPN6, MLC1, KLF9, MET, CST3, GPR37L1, LGALS9, P2RY12, CYBA, CDKN1A, IRF5, CHRM2, CX3CR1, MC4R, ADRA1B, RGS8, NGB, MGST1	168	1670	17911	1.85137	0.0739975
GOTERM_BP_FAT	GO:1901701~cellular response to oxygen-containing compound	20	9.00901	0.0048716	PTPN6, MLC1, PTGS2, LDLR, KLF9, HMGCR, MET, CST3, HMGCS1, MIR27A, GPR37L1, P2RY12, CYBA, EIF4EBP1, CHRM2, CX3CR1, RGS8, RARA, NGB, MGST1	168	1063	17911	2.00589	0.144893
GOTERM_BP_FAT	GO:0010033~response to organic substance	42	18.9189	0.00526469	PTGS2, LDLR, HMGCR, CLDN5, CLU, NNAT, HMGCS1, ITGB5, TIMP4, MIR27A, ITGB2, CCL6, CD68, EIF4EBP1, SLC1A3, CHIL1, JUND, FCER1G, RARA, ENTPD2, SELPLG, CSF1R, DHCR24, PTPN6, MLC1, KLF9, CST3, LGALS9, P2RY12, CYBA, CDKN1A, IRF5, HES5, CHRM2, SQLE, CX3CR1, VSIR, MC4R, ADRA1B, RGS8, HTR2C, MGST1	168	2972	17911	1.50665	0.148481
GOTERM_BP_FAT	GO:0009719~response to endogenous stimulus	26	11.7117	0.00766811	PTGS2, CLDN5, HMGCS1, ITGB5, ITGB2, TIMP4, EIF4EBP1, SLC1A3, JUND, FCER1G, RARA, DHCR24, TIGAR, PTPN6, KLF9, P2RY12, CYBA, CDKN1A, IRF5, HES5, VSIR, CX3CR1, ADRA1B, MC4R, HTR2C, MGST1	168	1608	17911	1.72384	0.172026
GOTERM_BP_FAT	GO:0042493~response to drug	11	4.95495	0.00929258	CYBA, CDKN1A, SLC1A3, PTGS2, JUND, CST3, ABCC3, HMGCS1, TIMP4, HTR2C, MGST1	168	447	17911	2.62359	0.1953
GOTERM_BP_FAT	GO:0033993~response to lipid	17	7.65766	0.0229255	MLC1, PTGS2, LDLR, KLF9, CST3, HMGCS1, TIMP4, MIR27A, LGALS9, CYBA, EIF4EBP1, CDKN1A, JUND, CX3CR1, ADRA1B, RARA, MGST1	168	991	17911	1.82888	0.310431
GOTERM_BP_FAT	GO:1901698~response to nitrogen compound	17	7.65766	0.0254901	PTPN6, PTGS2, HMGCS1, TIMP4, P2RY12, CYBA, EIF4EBP1, CDKN1A, SLC1A3, IRF5, CHRM2, JUND, MC4R, ADRA1B, RGS8, HTR2C, MGST1	168	1004	17911	1.8052	0.328402
GOTERM_BP_FAT	GO:0010243~response to organonitrogen compound	15	6.75676	0.0353841	PTPN6, PTGS2, HMGCS1, TIMP4, P2RY12, CYBA, EIF4EBP1, CDKN1A, SLC1A3, IRF5, JUND, MC4R, ADRA1B, HTR2C, MGST1	168	878	17911	1.82141	0.385866
GOTERM_BP_FAT	GO:0009314~response to radiation	9	4.05405	0.0476164	CYBA, CDKN1A, SLC1A3, PTGS2, HMGCR, JUND, ADRA1B, HMGCS1, TIGAR	168	428	17911	2.24186	0.43422
Annotation Cluster 18	Enrichment Score: 1.8585873775860726
Category	Term	Count	%	PValue	Genes	List Total	Pop Hits	Pop Total	Fold Enrichment	Benjamini
GOTERM_MF_FAT	GO:0016209~antioxidant activity	5	2.25225	0.00576684	PTGS2, APOE, GPX3, LTC4S, MGST1	152	80	16866	6.93503	0.278181
GOTERM_MF_FAT	GO:0004601~peroxidase activity	4	1.8018	0.00805911	PTGS2, GPX3, LTC4S, MGST1	152	46	16866	9.64874	0.341687
GOTERM_MF_FAT	GO:0016684~oxidoreductase activity, acting on peroxide as acceptor	4	1.8018	0.0101393	PTGS2, GPX3, LTC4S, MGST1	152	50	16866	8.87684	0.38494
GOTERM_MF_FAT	GO:0004602~glutathione peroxidase activity	3	1.35135	0.0136119	GPX3, LTC4S, MGST1	152	20	16866	16.6441	0.432485
Annotation Cluster 19	Enrichment Score: 1.8032590131885977
Category	Term	Count	%	PValue	Genes	List Total	Pop Hits	Pop Total	Fold Enrichment	Benjamini
GOTERM_BP_FAT	GO:0006935~chemotaxis	18	8.10811	1.12507e-05	MET, ITGB2, PIP5K1A, LGALS9, VASP, CCL6, FCGR3, RPS19, RAC2, BCL11B, ECSCR, CX3CR1, PLA2G7, CMTM7, FCER1G, BIN2, CMTM6, CSF1R	168	536	17911	3.58029	0.00315732
GOTERM_BP_FAT	GO:0042330~taxis	18	8.10811	1.18063e-05	MET, ITGB2, PIP5K1A, LGALS9, VASP, CCL6, FCGR3, RPS19, RAC2, BCL11B, ECSCR, CX3CR1, PLA2G7, CMTM7, FCER1G, BIN2, CMTM6, CSF1R	168	538	17911	3.56698	0.00307671
GOTERM_BP_FAT	GO:0060326~cell chemotaxis	12	5.40541	3.47109e-05	RPS19, RAC2, MET, CX3CR1, PLA2G7, FCER1G, ITGB2, PIP5K1A, BIN2, LGALS9, CCL6, FCGR3	168	261	17911	4.90175	0.00549943
GOTERM_BP_FAT	GO:0032103~positive regulation of response to external stimulus	12	5.40541	4.72765e-05	CYBA, RPS19, PTGS2, LDLR, RAC2, ALOX5AP, MET, PLA2G7, FCER1G, LGALS9, CCL6, FCGR3	168	270	17911	4.73836	0.00615073
GOTERM_BP_FAT	GO:0050900~leukocyte migration	12	5.40541	0.000131948	P2RY12, RPS19, RAC2, FOXJ1, CX3CR1, PLA2G7, FCER1G, ITGB2, SELPLG, LGALS9, CCL6, FCGR3	168	303	17911	4.2223	0.0133043
GOTERM_BP_FAT	GO:0040011~locomotion	29	13.0631	0.000414883	PTGS2, HEXB, ITGB2, PIP5K1A, PLPP3, CCL6, RAC2, APOE, BCL11B, FCER1G, CAP1, SELPLG, CSF1R, INSM1, FOXJ1, MET, LGALS9, VASP, FCGR3, P2RY12, RPS19, NAV1, ECSCR, CX3CR1, PLA2G7, CMTM7, HTR2C, BIN2, CMTM6	168	1529	17911	2.02209	0.0317468
GOTERM_BP_FAT	GO:0030595~leukocyte chemotaxis	9	4.05405	0.000512316	RPS19, RAC2, CX3CR1, PLA2G7, FCER1G, ITGB2, LGALS9, CCL6, FCGR3	168	196	17911	4.8955	0.0367571
GOTERM_BP_FAT	GO:0097529~myeloid leukocyte migration	8	3.6036	0.000851883	RPS19, RAC2, CX3CR1, PLA2G7, FCER1G, ITGB2, CCL6, FCGR3	168	163	17911	5.23254	0.0514127
GOTERM_BP_FAT	GO:0016477~cell migration	23	10.3604	0.00177785	INSM1, PTGS2, FOXJ1, MET, HEXB, ITGB2, PIP5K1A, PLPP3, LGALS9, CCL6, FCGR3, P2RY12, RPS19, NAV1, RAC2, APOE, CX3CR1, PLA2G7, FCER1G, CAP1, BIN2, SELPLG, CSF1R	168	1199	17911	2.04512	0.0790086
GOTERM_BP_FAT	GO:0002703~regulation of leukocyte mediated immunity	8	3.6036	0.00182602	PTPN6, RAC2, FOXJ1, VSIR, FCER1G, LAG3, LGALS9, FCGR3	168	186	17911	4.58551	0.0791417
GOTERM_BP_FAT	GO:0006928~movement of cell or subcellular component	28	12.6126	0.00506625	PTGS2, HEXB, ITGB2, PIP5K1A, PLPP3, CCL6, CCDC103, RAC2, APOE, BCL11B, WIPF3, FCER1G, CAP1, SELPLG, CSF1R, INSM1, FOXJ1, MET, MYH7, LGALS9, VASP, FCGR3, P2RY12, RPS19, NAV1, CX3CR1, PLA2G7, BIN2	168	1724	17911	1.73154	0.146684
GOTERM_BP_FAT	GO:0048870~cell motility	23	10.3604	0.00718939	INSM1, PTGS2, FOXJ1, MET, HEXB, ITGB2, PIP5K1A, PLPP3, LGALS9, CCL6, FCGR3, P2RY12, RPS19, NAV1, RAC2, APOE, CX3CR1, PLA2G7, FCER1G, CAP1, BIN2, SELPLG, CSF1R	168	1348	17911	1.81907	0.169451
GOTERM_BP_FAT	GO:0051674~localization of cell	23	10.3604	0.00718939	INSM1, PTGS2, FOXJ1, MET, HEXB, ITGB2, PIP5K1A, PLPP3, LGALS9, CCL6, FCGR3, P2RY12, RPS19, NAV1, RAC2, APOE, CX3CR1, PLA2G7, FCER1G, CAP1, BIN2, SELPLG, CSF1R	168	1348	17911	1.81907	0.169451
GOTERM_BP_FAT	GO:0002699~positive regulation of immune effector process	7	3.15315	0.00764188	CD37, RPS19, RAC2, FCER1G, RARA, LAG3, FCGR3	168	184	17911	4.05593	0.172542
GOTERM_BP_FAT	GO:0030593~neutrophil chemotaxis	5	2.25225	0.00890931	RAC2, FCER1G, ITGB2, CCL6, FCGR3	168	87	17911	6.12719	0.189107
GOTERM_BP_FAT	GO:1990266~neutrophil migration	5	2.25225	0.0147913	RAC2, FCER1G, ITGB2, CCL6, FCGR3	168	101	17911	5.27788	0.251463
GOTERM_BP_FAT	GO:0071621~granulocyte chemotaxis	5	2.25225	0.0173689	RAC2, FCER1G, ITGB2, CCL6, FCGR3	168	106	17911	5.02892	0.266034
GOTERM_BP_FAT	GO:0097530~granulocyte migration	5	2.25225	0.0253228	RAC2, FCER1G, ITGB2, CCL6, FCGR3	168	119	17911	4.47954	0.328884
KEGG_PATHWAY	mmu04650:Natural killer cell mediated cytotoxicity	5	2.25225	0.0307939	PTPN6, RAC2, FCER1G, ITGB2, TYROBP	88	105	7691	4.1618	0.393741
GOTERM_BP_FAT	GO:0002444~myeloid leukocyte mediated immunity	4	1.8018	0.0451412	RAC2, NCF1, FCER1G, FCGR3	168	85	17911	5.01709	0.427101
Annotation Cluster 20	Enrichment Score: 1.7998388427389755
Category	Term	Count	%	PValue	Genes	List Total	Pop Hits	Pop Total	Fold Enrichment	Benjamini
GOTERM_BP_FAT	GO:0001816~cytokine production	15	6.75676	0.0019206	PTGS2, FOXJ1, CLU, MET, TRIL, LGALS9, FCGR3, CYBA, CHIL1, VSIR, FCER1G, RARA, INPP5D, LAG3, CSF1R	168	616	17911	2.5961	0.0820992
GOTERM_BP_FAT	GO:0001817~regulation of cytokine production	14	6.30631	0.00245772	PTGS2, FOXJ1, CLU, MET, TRIL, LGALS9, FCGR3, CYBA, VSIR, FCER1G, RARA, INPP5D, LAG3, CSF1R	168	564	17911	2.64642	0.096093
GOTERM_BP_FAT	GO:0032760~positive regulation of tumor necrosis factor production	5	2.25225	0.00481542	CYBA, CLU, FCER1G, LGALS9, FCGR3	168	73	17911	7.30227	0.144517
GOTERM_BP_FAT	GO:0032640~tumor necrosis factor production	6	2.7027	0.00498162	CYBA, CLU, FCER1G, RARA, LGALS9, FCGR3	168	118	17911	5.421	0.146732
GOTERM_BP_FAT	GO:1903557~positive regulation of tumor necrosis factor superfamily cytokine production	5	2.25225	0.00505423	CYBA, CLU, FCER1G, LGALS9, FCGR3	168	74	17911	7.20359	0.147525
GOTERM_BP_FAT	GO:0032675~regulation of interleukin-6 production	6	2.7027	0.00553579	CYBA, FOXJ1, MET, FCER1G, INPP5D, LGALS9	168	121	17911	5.2866	0.15203
GOTERM_BP_FAT	GO:0032680~regulation of tumor necrosis factor production	6	2.7027	0.00613217	CYBA, CLU, FCER1G, RARA, LGALS9, FCGR3	168	124	17911	5.1587	0.158771
GOTERM_BP_FAT	GO:1903555~regulation of tumor necrosis factor superfamily cytokine production	6	2.7027	0.00655401	CYBA, CLU, FCER1G, RARA, LGALS9, FCGR3	168	126	17911	5.07681	0.165277
GOTERM_BP_FAT	GO:0071706~tumor necrosis factor superfamily cytokine production	6	2.7027	0.0069958	CYBA, CLU, FCER1G, RARA, LGALS9, FCGR3	168	128	17911	4.99749	0.170759
GOTERM_BP_FAT	GO:0002758~innate immune response-activating signal transduction	5	2.25225	0.0233231	CYBA, CD300LD3, FCER1G, TRIL, LGALS9	168	116	17911	4.59539	0.313782
GOTERM_BP_FAT	GO:0032635~interleukin-6 production	5	2.25225	0.0267117	CYBA, FOXJ1, FCER1G, INPP5D, LGALS9	168	121	17911	4.4055	0.336685
GOTERM_BP_FAT	GO:0002218~activation of innate immune response	5	2.25225	0.0281454	CYBA, CD300LD3, FCER1G, TRIL, LGALS9	168	123	17911	4.33387	0.343373
Annotation Cluster 21	Enrichment Score: 1.7577192443360947
Category	Term	Count	%	PValue	Genes	List Total	Pop Hits	Pop Total	Fold Enrichment	Benjamini
GOTERM_BP_FAT	GO:0007596~blood coagulation	7	3.15315	0.0068784	P2RY12, VWF, PTPN6, APOE, HPS1, FCER1G, ENTPD2	168	180	17911	4.14606	0.170406
GOTERM_BP_FAT	GO:0009611~response to wounding	12	5.40541	0.00953321	P2RY12, FZD9, VWF, PTPN6, SLC1A3, HMGCR, APOE, CST3, HPS1, FCER1G, ENTPD2, PLPP3	168	519	17911	2.46504	0.197589
GOTERM_BP_FAT	GO:0007599~hemostasis	7	3.15315	0.00953518	P2RY12, VWF, PTPN6, APOE, HPS1, FCER1G, ENTPD2	168	193	17911	3.8668	0.196521
GOTERM_BP_FAT	GO:0050817~coagulation	7	3.15315	0.0104879	P2RY12, VWF, PTPN6, APOE, HPS1, FCER1G, ENTPD2	168	197	17911	3.78828	0.208231
GOTERM_BP_FAT	GO:0030168~platelet activation	5	2.25225	0.011197	P2RY12, VWF, PTPN6, APOE, ENTPD2	168	93	17911	5.73189	0.21837
GOTERM_BP_FAT	GO:0042060~wound healing	10	4.5045	0.0140684	P2RY12, FZD9, VWF, PTPN6, HMGCR, APOE, HPS1, FCER1G, ENTPD2, PLPP3	168	406	17911	2.62594	0.244097
GOTERM_BP_FAT	GO:0050878~regulation of body fluid levels	8	3.6036	0.0454608	P2RY12, VWF, CYBA, PTPN6, APOE, HPS1, FCER1G, ENTPD2	168	349	17911	2.44385	0.427306
Annotation Cluster 22	Enrichment Score: 1.745382448103745
Category	Term	Count	%	PValue	Genes	List Total	Pop Hits	Pop Total	Fold Enrichment	Benjamini
GOTERM_BP_FAT	GO:0002703~regulation of leukocyte mediated immunity	8	3.6036	0.00182602	PTPN6, RAC2, FOXJ1, VSIR, FCER1G, LAG3, LGALS9, FCGR3	168	186	17911	4.58551	0.0791417
GOTERM_BP_FAT	GO:0002706~regulation of lymphocyte mediated immunity	7	3.15315	0.00216442	PTPN6, FOXJ1, VSIR, FCER1G, LAG3, LGALS9, FCGR3	168	142	17911	5.25558	0.0879517
GOTERM_BP_FAT	GO:0002699~positive regulation of immune effector process	7	3.15315	0.00764188	CD37, RPS19, RAC2, FCER1G, RARA, LAG3, FCGR3	168	184	17911	4.05593	0.172542
Annotation Cluster 23	Enrichment Score: 1.6546610242267012
Category	Term	Count	%	PValue	Genes	List Total	Pop Hits	Pop Total	Fold Enrichment	Benjamini
GOTERM_CC_FAT	GO:0043025~neuronal cell body	15	6.75676	0.00903984	TRHR2, C4B, NCF1, MET, CST3, SLC7A10, CYBA, SLC1A3, CHRM2, APOE, CX3CR1, RGS8, RARA, NGB, FABP7	156	639	14413	2.1688	0.428786
GOTERM_CC_FAT	GO:0044297~cell body	16	7.20721	0.011302	TRHR2, C4B, NCF1, MET, CST3, SLC7A10, CYBA, SLC1A3, CHRM2, APOE, CX3CR1, RGS8, RARA, NGB, FABP7, ENTPD2	156	724	14413	2.04179	0.317726
GOTERM_CC_FAT	GO:0043005~neuron projection	23	10.3604	0.0149786	PTGS2, NCF1, LIMK1, C4B, SYT2, CLDN5, CLU, MET, CST3, SLC7A10, CALB2, CYBA, SLC1A3, FAM107A, CHRM2, APOE, BCL11B, CX3CR1, C1QL1, RGS8, RARA, NGB, HTR2C	156	1253	14413	1.69592	0.328914
GOTERM_CC_FAT	GO:0097458~neuron part	27	12.1622	0.0238753	PTGS2, SYT2, CLU, CLDN5, NKAIN4, CALB2, FAM107A, SLC1A3, APOE, BCL11B, RARA, TRHR2, NCF1, C4B, LIMK1, MET, CST3, SLC7A10, KCTD8, CYBA, CHRM2, CX3CR1, C1QL1, RGS8, NGB, FABP7, HTR2C	156	1620	14413	1.53985	0.449026
GOTERM_CC_FAT	GO:0036477~somatodendritic compartment	17	7.65766	0.0392102	TRHR2, NCF1, C4B, CLU, MET, CST3, SLC7A10, CYBA, SLC1A3, CHRM2, APOE, CX3CR1, RGS8, RARA, NGB, FABP7, HTR2C	156	921	14413	1.70537	0.560543
Annotation Cluster 24	Enrichment Score: 1.6004991994193638
Category	Term	Count	%	PValue	Genes	List Total	Pop Hits	Pop Total	Fold Enrichment	Benjamini
KEGG_PATHWAY	mmu04670:Leukocyte transendothelial migration	6	2.7027	0.0106235	CYBA, RAC2, NCF1, CLDN5, ITGB2, VASP	88	118	7691	4.44395	0.192334
GOTERM_BP_FAT	GO:1903409~reactive oxygen species biosynthetic process	5	2.25225	0.0116116	CYBA, PTGS2, NCF1, CLU, ITGB2	168	94	17911	5.67091	0.223165
Annotation Cluster 25	Enrichment Score: 1.5841399713379616
Category	Term	Count	%	PValue	Genes	List Total	Pop Hits	Pop Total	Fold Enrichment	Benjamini
KEGG_PATHWAY	mmu05140:Leishmaniasis	6	2.7027	0.000744514	CYBA, PTPN6, PTGS2, NCF1, ITGB2, FCGR3	88	64	7691	8.19354	0.0389436
GOTERM_BP_FAT	GO:0072593~reactive oxygen species metabolic process	9	4.05405	0.00157811	CYBA, CDKN1A, PTGS2, NCF1, CLU, MET, GPX3, ITGB2, TIGAR	168	233	17911	4.1181	0.0731226
GOTERM_BP_FAT	GO:2000379~positive regulation of reactive oxygen species metabolic process	5	2.25225	0.0116116	CYBA, CDKN1A, PTGS2, CLU, ITGB2	168	94	17911	5.67091	0.223165
GOTERM_BP_FAT	GO:1903409~reactive oxygen species biosynthetic process	5	2.25225	0.0116116	CYBA, PTGS2, NCF1, CLU, ITGB2	168	94	17911	5.67091	0.223165
GOTERM_BP_FAT	GO:1903428~positive regulation of reactive oxygen species biosynthetic process	4	1.8018	0.0139487	CYBA, PTGS2, CLU, ITGB2	168	54	17911	7.89727	0.244578
GOTERM_BP_FAT	GO:2000377~regulation of reactive oxygen species metabolic process	6	2.7027	0.0212003	CYBA, CDKN1A, PTGS2, CLU, ITGB2, TIGAR	168	169	17911	3.78508	0.293897
GOTERM_BP_FAT	GO:1903426~regulation of reactive oxygen species biosynthetic process	4	1.8018	0.0388188	CYBA, PTGS2, CLU, ITGB2	168	80	17911	5.33065	0.401313
Annotation Cluster 26	Enrichment Score: 1.5826654086811696
Category	Term	Count	%	PValue	Genes	List Total	Pop Hits	Pop Total	Fold Enrichment	Benjamini
GOTERM_BP_FAT	GO:0046942~carboxylic acid transport	9	4.05405	0.00243138	SERINC2, CPT1B, SLC36A1, SLC1A3, APOE, PER2, ABCC3, SLC7A10, HTR2C	168	250	17911	3.83807	0.0971891
GOTERM_BP_FAT	GO:0006865~amino acid transport	6	2.7027	0.00278579	SERINC2, SLC36A1, SLC1A3, PER2, SLC7A10, HTR2C	168	103	17911	6.21047	0.101744
GOTERM_BP_FAT	GO:0015807~L-amino acid transport	4	1.8018	0.00323755	SERINC2, SLC36A1, SLC1A3, SLC7A10	168	32	17911	13.3266	0.111741
GOTERM_BP_FAT	GO:0015711~organic anion transport	9	4.05405	0.00667924	SERINC2, CPT1B, SLC36A1, SLC1A3, APOE, PER2, ABCC3, SLC7A10, HTR2C	168	296	17911	3.24161	0.167019
GOTERM_MF_FAT	GO:0046943~carboxylic acid transmembrane transporter activity	5	2.25225	0.018202	SERINC2, SLC36A1, SLC1A3, ABCC3, SLC7A10	152	112	16866	4.95359	0.509253
GOTERM_MF_FAT	GO:0005342~organic acid transmembrane transporter activity	5	2.25225	0.0198523	SERINC2, SLC36A1, SLC1A3, ABCC3, SLC7A10	152	115	16866	4.82437	0.498765
GOTERM_MF_FAT	GO:0015171~amino acid transmembrane transporter activity	4	1.8018	0.0350417	SERINC2, SLC36A1, SLC1A3, SLC7A10	152	80	16866	5.54803	0.6177
GOTERM_MF_FAT	GO:0015175~neutral amino acid transmembrane transporter activity	3	1.35135	0.0411337	SERINC2, SLC36A1, SLC7A10	152	36	16866	9.24671	0.647143
GOTERM_BP_FAT	GO:0006820~anion transport	9	4.05405	0.0449951	SERINC2, CPT1B, SLC36A1, SLC1A3, APOE, PER2, ABCC3, SLC7A10, HTR2C	168	423	17911	2.26836	0.427097
Annotation Cluster 27	Enrichment Score: 1.5433075438870063
Category	Term	Count	%	PValue	Genes	List Total	Pop Hits	Pop Total	Fold Enrichment	Benjamini
GOTERM_BP_FAT	GO:0002274~myeloid leukocyte activation	8	3.6036	0.000882803	CD37, RAC2, CLU, CX3CR1, FCER1G, LGALS9, FCGR3, TYROBP	168	164	17911	5.20064	0.0523656
GOTERM_BP_FAT	GO:0007159~leukocyte cell-cell adhesion	12	5.40541	0.00831228	PTPN6, RAC2, FOXJ1, BCL11B, VSIR, FCER1G, ITGB2, RARA, LFNG, SELPLG, LAG3, LGALS9	168	509	17911	2.51347	0.178624
GOTERM_BP_FAT	GO:0042110~T cell activation	11	4.95495	0.0118535	PTPN6, RAC2, FOXJ1, BCL11B, VSIR, FCER1G, ITGB2, RARA, LFNG, LAG3, LGALS9	168	464	17911	2.52747	0.223782
GOTERM_BP_FAT	GO:0070489~T cell aggregation	11	4.95495	0.0118535	PTPN6, RAC2, FOXJ1, BCL11B, VSIR, FCER1G, ITGB2, RARA, LFNG, LAG3, LGALS9	168	464	17911	2.52747	0.223782
GOTERM_BP_FAT	GO:0071593~lymphocyte aggregation	11	4.95495	0.0120192	PTPN6, RAC2, FOXJ1, BCL11B, VSIR, FCER1G, ITGB2, RARA, LFNG, LAG3, LGALS9	168	465	17911	2.52203	0.224256
GOTERM_BP_FAT	GO:0070486~leukocyte aggregation	11	4.95495	0.0132292	PTPN6, RAC2, FOXJ1, BCL11B, VSIR, FCER1G, ITGB2, RARA, LFNG, LAG3, LGALS9	168	472	17911	2.48463	0.235742
GOTERM_BP_FAT	GO:0042116~macrophage activation	4	1.8018	0.01538	CLU, CX3CR1, LGALS9, TYROBP	168	56	17911	7.61522	0.256598
GOTERM_BP_FAT	GO:0002366~leukocyte activation involved in immune response	7	3.15315	0.0261315	RAC2, CX3CR1, FCER1G, RARA, LFNG, LGALS9, TYROBP	168	242	17911	3.08385	0.33291
GOTERM_BP_FAT	GO:0002263~cell activation involved in immune response	7	3.15315	0.0270599	RAC2, CX3CR1, FCER1G, RARA, LFNG, LGALS9, TYROBP	168	244	17911	3.05857	0.339139
GOTERM_BP_FAT	GO:0002275~myeloid cell activation involved in immune response	4	1.8018	0.032985	RAC2, CX3CR1, FCER1G, TYROBP	168	75	17911	5.68603	0.372497
Annotation Cluster 28	Enrichment Score: 1.4985730917309175
Category	Term	Count	%	PValue	Genes	List Total	Pop Hits	Pop Total	Fold Enrichment	Benjamini
GOTERM_BP_FAT	GO:0006979~response to oxidative stress	10	4.5045	0.0160086	PTGS2, APOE, MET, GPX3, CST3, PON2, NGB, MGST1, GPR37L1, DHCR24	168	415	17911	2.56899	0.259819
GOTERM_MF_FAT	GO:0042277~peptide binding	7	3.15315	0.038038	APOE, CST3, MC4R, LTC4S, MGST1, GPR37L1, DHCR24	152	276	16866	2.81422	0.632791
Annotation Cluster 29	Enrichment Score: 1.4654251615735066
Category	Term	Count	%	PValue	Genes	List Total	Pop Hits	Pop Total	Fold Enrichment	Benjamini
GOTERM_BP_FAT	GO:0051259~protein oligomerization	13	5.85586	0.00377203	KCTD8, VWF, RPS19, MLC1, HMGCR, ACADS, ALOX5AP, CLU, GPX3, JCHAIN, ENTPD2, VASP, MGST1	168	524	17911	2.64498	0.123234
GOTERM_BP_FAT	GO:0051260~protein homooligomerization	9	4.05405	0.00712975	KCTD8, VWF, ACADS, ALOX5AP, CLU, GPX3, ENTPD2, VASP, MGST1	168	299	17911	3.20909	0.170351
GOTERM_BP_FAT	GO:0006461~protein complex assembly	20	9.00901	0.0291496	MLC1, HMGCR, ACADS, CLU, JCHAIN, VASP, CCDC103, KCTD8, VWF, CYBA, TAL1, EIF4EBP1, RPS19, HES5, ALOX5AP, GPX3, WIPF3, ENTPD2, BIN2, MGST1	168	1277	17911	1.66974	0.348809
GOTERM_BP_FAT	GO:0070271~protein complex biogenesis	20	9.00901	0.0293525	MLC1, HMGCR, ACADS, CLU, JCHAIN, VASP, CCDC103, KCTD8, VWF, CYBA, TAL1, EIF4EBP1, RPS19, HES5, ALOX5AP, GPX3, WIPF3, ENTPD2, BIN2, MGST1	168	1278	17911	1.66844	0.348567
GOTERM_BP_FAT	GO:0071822~protein complex subunit organization	21	9.45946	0.0402716	MLC1, HMGCR, ACADS, CLU, JCHAIN, VASP, CCDC103, KCTD8, VWF, CYBA, TAL1, EIF4EBP1, RPS19, HES5, ALOX5AP, GPX3, PER2, WIPF3, ENTPD2, BIN2, MGST1	168	1414	17911	1.58336	0.409632
Annotation Cluster 30	Enrichment Score: 1.4603513444419283
Category	Term	Count	%	PValue	Genes	List Total	Pop Hits	Pop Total	Fold Enrichment	Benjamini
GOTERM_CC_FAT	GO:0034358~plasma lipoprotein particle	5	2.25225	0.000579763	LDLR, APOE, CLU, PLA2G7, APOC1	156	36	14413	12.8321	0.193115
GOTERM_CC_FAT	GO:1990777~lipoprotein particle	5	2.25225	0.000579763	LDLR, APOE, CLU, PLA2G7, APOC1	156	36	14413	12.8321	0.193115
GOTERM_CC_FAT	GO:0032994~protein-lipid complex	5	2.25225	0.000714502	LDLR, APOE, CLU, PLA2G7, APOC1	156	38	14413	12.1567	0.123861
GOTERM_BP_FAT	GO:0015850~organic hydroxy compound transport	8	3.6036	0.00212056	P2RY12, STARD4, LDLR, APOE, APOC1, ABCC3, FCER1G, FCGR3	168	191	17911	4.46547	0.087216
GOTERM_CC_FAT	GO:0034362~low-density lipoprotein particle	3	1.35135	0.00829237	LDLR, APOE, PLA2G7	156	13	14413	21.321	0.460004
GOTERM_BP_FAT	GO:0097006~regulation of plasma lipoprotein particle levels	4	1.8018	0.0161255	LDLR, APOE, PLA2G7, APOC1	168	57	17911	7.48162	0.260319
GOTERM_BP_FAT	GO:0030301~cholesterol transport	4	1.8018	0.027648	STARD4, LDLR, APOE, APOC1	168	70	17911	6.09218	0.344003
GOTERM_BP_FAT	GO:0015918~sterol transport	4	1.8018	0.0286753	STARD4, LDLR, APOE, APOC1	168	71	17911	6.00637	0.345282
GOTERM_CC_FAT	GO:0034364~high-density lipoprotein particle	3	1.35135	0.029323	APOE, CLU, APOC1	156	25	14413	11.0869	0.476779
GOTERM_BP_FAT	GO:0034381~plasma lipoprotein particle clearance	3	1.35135	0.0357013	LDLR, APOE, APOC1	168	32	17911	9.99498	0.386377
GOTERM_BP_FAT	GO:0046889~positive regulation of lipid biosynthetic process	4	1.8018	0.0376127	STARD4, LDLR, APOE, HTR2C	168	79	17911	5.39813	0.395839
GOTERM_BP_FAT	GO:0010876~lipid localization	8	3.6036	0.044886	CPT1B, STARD4, LDLR, APOE, HEXB, ANO3, APOC1, ABCC3	168	348	17911	2.45088	0.427363
Annotation Cluster 31	Enrichment Score: 1.4345608527240157
Category	Term	Count	%	PValue	Genes	List Total	Pop Hits	Pop Total	Fold Enrichment	Benjamini
GOTERM_BP_FAT	GO:0051248~negative regulation of protein metabolic process	21	9.45946	0.00123967	INSM1, PTPN6, HMGCR, FOXJ1, LIMK1, CLU, MET, CST3, TIMP4, BANP, WTIP, PLPP3, EIF4EBP1, CDKN1A, APOE, PER2, RARA, INPP5D, PCSK1N, LAG3, DHCR24	168	1014	17911	2.20796	0.0644826
GOTERM_BP_FAT	GO:0051246~regulation of protein metabolic process	35	15.7658	0.0128198	NKD1, CD300LD3, HMGCR, SLC39A10, CLU, TIMP4, ITGB2, WTIP, PLPP3, CCL6, EIF4EBP1, CHIL1, APOE, PER2, RARA, INPP5D, LAG3, CSF1R, DHCR24, INSM1, PTPN6, FOXJ1, LIMK1, MET, CST3, BANP, LGALS9, GPR37L1, FCGR3, CDKN1A, HES5, ECSCR, ADRA1B, PCSK1N, HTR2C	168	2483	17911	1.5028	0.23384
GOTERM_BP_FAT	GO:0032269~negative regulation of cellular protein metabolic process	16	7.20721	0.0338362	INSM1, PTPN6, LIMK1, HMGCR, MET, CST3, TIMP4, WTIP, PLPP3, EIF4EBP1, CDKN1A, APOE, PER2, RARA, PCSK1N, DHCR24	168	956	17911	1.78432	0.377886
GOTERM_BP_FAT	GO:0009892~negative regulation of metabolic process	34	15.3153	0.0345623	LDLR, HMGCR, CLU, APOC1, TIMP4, WTIP, PLPP3, TAL1, EIF4EBP1, GLRP1, APOE, JUND, PER2, RARA, INPP5D, LAG3, DHCR24, TIGAR, INSM1, PTPN6, FOXJ1, LIMK1, MET, SUV39H1, CST3, LMCD1, BANP, LGALS9, CDKN1A, RPS19, HES5, ADRA1B, PCSK1N, HTR2C	168	2579	17911	1.40552	0.38095
Annotation Cluster 32	Enrichment Score: 1.4308951274825996
Category	Term	Count	%	PValue	Genes	List Total	Pop Hits	Pop Total	Fold Enrichment	Benjamini
GOTERM_BP_FAT	GO:0046486~glycerolipid metabolic process	10	4.5045	0.00155673	SERINC2, LDLR, APOE, PLA2G7, APOC1, INPP5D, PIP5K1A, LPCAT2, HTR2C, CSF1R	168	288	17911	3.70184	0.0730939
GOTERM_BP_FAT	GO:0006644~phospholipid metabolic process	10	4.5045	0.00309343	SERINC2, HEXB, PLA2G7, INPP5D, PIP5K1A, LPCAT2, HTR2C, PLPP3, CSF1R, FDFT1	168	319	17911	3.3421	0.108057
GOTERM_BP_FAT	GO:0006650~glycerophospholipid metabolic process	7	3.15315	0.00764188	SERINC2, PLA2G7, INPP5D, PIP5K1A, LPCAT2, HTR2C, CSF1R	168	184	17911	4.05593	0.172542
Annotation Cluster 33	Enrichment Score: 1.4154092278388926
Category	Term	Count	%	PValue	Genes	List Total	Pop Hits	Pop Total	Fold Enrichment	Benjamini
GOTERM_BP_FAT	GO:0009895~negative regulation of catabolic process	6	2.7027	0.011622	CST3, APOC1, ADRA1B, TIMP4, BANP, TIGAR	168	145	17911	4.41158	0.222186
GOTERM_BP_FAT	GO:0031329~regulation of cellular catabolic process	8	3.6036	0.0284968	APOE, ECSCR, CLU, CST3, ADRA1B, PGAM2, TIMP4, TIGAR	168	315	17911	2.70763	0.344633
Annotation Cluster 34	Enrichment Score: 1.3941393251954757
Category	Term	Count	%	PValue	Genes	List Total	Pop Hits	Pop Total	Fold Enrichment	Benjamini
GOTERM_CC_FAT	GO:0005783~endoplasmic reticulum	28	12.6126	0.00938401	SLC36A1, PTGS2, HMGCR, FKBP5, CLU, APOC1, LTC4S, PLPP3, FDFT1, STARD4, CHIL1, APOE, FMO2, ALOX5AP, ELOVL6, SLC8B1, HSD17B7, DHCR24, MLC1, NCF1, CST3, CYP4F14, LPCAT2, VWF, CYBA, SQLE, TMEM119, MGST1	156	1572	14413	1.64564	0.39247
Annotation Cluster 35	Enrichment Score: 1.3883291619381253
Category	Term	Count	%	PValue	Genes	List Total	Pop Hits	Pop Total	Fold Enrichment	Benjamini
GOTERM_BP_FAT	GO:1902105~regulation of leukocyte differentiation	10	4.5045	0.00107297	PTPN6, TAL1, FOXJ1, RARA, INPP5D, C1QC, TMEM176B, LGALS9, CSF1R, TYROBP	168	273	17911	3.90524	0.0603668
GOTERM_BP_FAT	GO:1903706~regulation of hemopoiesis	11	4.95495	0.00282887	PTPN6, TAL1, HES5, FOXJ1, RARA, INPP5D, C1QC, TMEM176B, LGALS9, CSF1R, TYROBP	168	376	17911	3.119	0.102217
Annotation Cluster 36	Enrichment Score: 1.3783716138369804
Category	Term	Count	%	PValue	Genes	List Total	Pop Hits	Pop Total	Fold Enrichment	Benjamini
GOTERM_BP_FAT	GO:0050727~regulation of inflammatory response	10	4.5045	0.00148063	RPS19, PTGS2, LDLR, APOE, ALOX5AP, CX3CR1, FCER1G, LGALS9, CCL6, FCGR3	168	286	17911	3.72773	0.071484
Annotation Cluster 37	Enrichment Score: 1.367209292643228
Category	Term	Count	%	PValue	Genes	List Total	Pop Hits	Pop Total	Fold Enrichment	Benjamini
GOTERM_BP_FAT	GO:0072359~circulatory system development	18	8.10811	0.0207818	SAT1, PTGS2, FOXJ1, MET, ITGB2, MFGE8, MIR27A, MYH7, PRRX2, PLPP3, CCDC103, TAL1, CHIL1, APOE, ECSCR, CX3CR1, ADRA1B, RARA	168	1062	17911	1.807	0.292247
GOTERM_BP_FAT	GO:0072358~cardiovascular system development	18	8.10811	0.0207818	SAT1, PTGS2, FOXJ1, MET, ITGB2, MFGE8, MIR27A, MYH7, PRRX2, PLPP3, CCDC103, TAL1, CHIL1, APOE, ECSCR, CX3CR1, ADRA1B, RARA	168	1062	17911	1.807	0.292247
GOTERM_BP_FAT	GO:0048514~blood vessel morphogenesis	11	4.95495	0.0302125	SAT1, TAL1, PTGS2, CHIL1, APOE, ECSCR, CX3CR1, ITGB2, MIR27A, MFGE8, PRRX2	168	540	17911	2.17175	0.3546
GOTERM_BP_FAT	GO:0045766~positive regulation of angiogenesis	5	2.25225	0.037701	PTGS2, CHIL1, CX3CR1, ITGB2, MIR27A	168	135	17911	3.94863	0.395474
GOTERM_BP_FAT	GO:0001568~blood vessel development	12	5.40541	0.0379785	SAT1, TAL1, PTGS2, CHIL1, APOE, ECSCR, CX3CR1, ITGB2, MIR27A, MFGE8, PRRX2, PLPP3	168	641	17911	1.99588	0.395575
GOTERM_BP_FAT	GO:0048646~anatomical structure formation involved in morphogenesis	19	8.55856	0.0474564	SAT1, PTPN6, PTGS2, FOXJ1, ITGB5, ITGB2, MIR27A, MFGE8, VASP, MTHFD1L, CCDC103, TAL1, CHIL1, HES5, ECSCR, CX3CR1, RARA, NEURL2, LFNG	168	1263	17911	1.60384	0.435175
Annotation Cluster 38	Enrichment Score: 1.3667053764453803
Category	Term	Count	%	PValue	Genes	List Total	Pop Hits	Pop Total	Fold Enrichment	Benjamini
GOTERM_BP_FAT	GO:2000179~positive regulation of neural precursor cell proliferation	4	1.8018	0.0176766	INSM1, FZD9, CX3CR1, GPR37L1	168	59	17911	7.22801	0.267878
Annotation Cluster 39	Enrichment Score: 1.317726283304975
Category	Term	Count	%	PValue	Genes	List Total	Pop Hits	Pop Total	Fold Enrichment	Benjamini
GOTERM_BP_FAT	GO:0030258~lipid modification	7	3.15315	0.00977377	CPT1B, STARD4, APOE, ACADS, PLA2G7, INPP5D, PLPP3	168	194	17911	3.84686	0.199816
GOTERM_BP_FAT	GO:0016042~lipid catabolic process	7	3.15315	0.0463098	CPT1B, APOE, ACADS, HEXB, PLA2G7, APOC1, NEU4	168	278	17911	2.6845	0.429196
Annotation Cluster 40	Enrichment Score: 1.3138488280267957
Category	Term	Count	%	PValue	Genes	List Total	Pop Hits	Pop Total	Fold Enrichment	Benjamini
GOTERM_BP_FAT	GO:0048771~tissue remodeling	6	2.7027	0.0280055	RAC2, CST3, ADRA1B, MC4R, INPP5D, CSF1R	168	182	17911	3.51472	0.344213
GOTERM_BP_FAT	GO:0034103~regulation of tissue remodeling	4	1.8018	0.0341123	CST3, MC4R, INPP5D, CSF1R	168	76	17911	5.61122	0.379217
GOTERM_BP_FAT	GO:0046849~bone remodeling	4	1.8018	0.0478046	RAC2, MC4R, INPP5D, CSF1R	168	87	17911	4.90175	0.434495
Annotation Cluster 41	Enrichment Score: 1.2703902682055146
Category	Term	Count	%	PValue	Genes	List Total	Pop Hits	Pop Total	Fold Enrichment	Benjamini
KEGG_PATHWAY	mmu04666:Fc gamma R-mediated phagocytosis	7	3.15315	0.000353351	RAC2, LIMK1, NCF1, INPP5D, PIP5K1A, VASP, PLPP3	88	84	7691	7.28314	0.0278772
Annotation Cluster 42	Enrichment Score: 1.239982292473753
Category	Term	Count	%	PValue	Genes	List Total	Pop Hits	Pop Total	Fold Enrichment	Benjamini
GOTERM_BP_FAT	GO:0042987~amyloid precursor protein catabolic process	3	1.35135	0.0133164	APOE, CLU, DHCR24	168	19	17911	16.8336	0.23597
GOTERM_BP_FAT	GO:0042982~amyloid precursor protein metabolic process	3	1.35135	0.0278726	APOE, CLU, DHCR24	168	28	17911	11.4228	0.344005
Annotation Cluster 43	Enrichment Score: 1.219944630227672
Category	Term	Count	%	PValue	Genes	List Total	Pop Hits	Pop Total	Fold Enrichment	Benjamini
GOTERM_BP_FAT	GO:0051240~positive regulation of multicellular organismal process	29	13.0631	0.00081494	PTGS2, HMGCR, SYT2, CLU, MIR27A, ITGB2, PLPP3, TAL1, CHIL1, APOE, JUND, FCER1G, RARA, INPP5D, CSF1R, FZD9, LIMK1, FOXJ1, MET, LGALS9, GPR37L1, FCGR3, CYBA, RPS19, CX3CR1, ADRA1B, MC4R, TMEM119, HTR2C	168	1596	17911	1.93721	0.0500654
GOTERM_BP_FAT	GO:0010647~positive regulation of cell communication	27	12.1622	0.00137875	NKD1, CD300LD3, PTGS2, SLC39A10, HMGCR, NNAT, CLU, PRRX2, CCL6, SLC1A3, CHIL1, SLC24A2, RARA, LFNG, CSF1R, FZD9, PTPN6, MET, LMCD1, LGALS9, GPR37L1, CYBA, HES5, VSIR, CX3CR1, ADRA1B, HTR2C	168	1490	17911	1.93192	0.0685436
GOTERM_BP_FAT	GO:0023056~positive regulation of signaling	27	12.1622	0.00147376	NKD1, CD300LD3, PTGS2, SLC39A10, HMGCR, NNAT, CLU, PRRX2, CCL6, SLC1A3, CHIL1, SLC24A2, RARA, LFNG, CSF1R, FZD9, PTPN6, MET, LMCD1, LGALS9, GPR37L1, CYBA, HES5, VSIR, CX3CR1, ADRA1B, HTR2C	168	1497	17911	1.92288	0.0721157
GOTERM_BP_FAT	GO:0009967~positive regulation of signal transduction	23	10.3604	0.00606468	FZD9, PTPN6, NKD1, PTGS2, CD300LD3, HMGCR, SLC39A10, MET, CLU, LMCD1, PRRX2, LGALS9, GPR37L1, CCL6, CYBA, CHIL1, HES5, VSIR, ADRA1B, RARA, HTR2C, LFNG, CSF1R	168	1328	17911	1.84646	0.159413
GOTERM_BP_FAT	GO:0051246~regulation of protein metabolic process	35	15.7658	0.0128198	NKD1, CD300LD3, HMGCR, SLC39A10, CLU, TIMP4, ITGB2, WTIP, PLPP3, CCL6, EIF4EBP1, CHIL1, APOE, PER2, RARA, INPP5D, LAG3, CSF1R, DHCR24, INSM1, PTPN6, FOXJ1, LIMK1, MET, CST3, BANP, LGALS9, GPR37L1, FCGR3, CDKN1A, HES5, ECSCR, ADRA1B, PCSK1N, HTR2C	168	2483	17911	1.5028	0.23384
GOTERM_BP_FAT	GO:0010646~regulation of cell communication	38	17.1171	0.0147353	NKD1, PTGS2, CD300LD3, HMGCR, SLC39A10, CLU, NNAT, MIR27A, WTIP, PRRX2, PLPP3, CCL6, SLC1A3, CHIL1, APOE, SLC24A2, PER2, RARA, INPP5D, SLC8B1, LFNG, CSF1R, FZD9, PTPN6, MET, LMCD1, CACNG2, LGALS9, GPR37L1, KCTD8, CYBA, RAB11FIP3, HES5, CX3CR1, VSIR, ADRA1B, RGS8, HTR2C	168	2785	17911	1.45468	0.251791
GOTERM_BP_FAT	GO:0023051~regulation of signaling	38	17.1171	0.0166349	NKD1, PTGS2, CD300LD3, HMGCR, SLC39A10, CLU, NNAT, MIR27A, WTIP, PRRX2, PLPP3, CCL6, SLC1A3, CHIL1, APOE, SLC24A2, PER2, RARA, INPP5D, SLC8B1, LFNG, CSF1R, FZD9, PTPN6, MET, LMCD1, CACNG2, LGALS9, GPR37L1, KCTD8, CYBA, RAB11FIP3, HES5, CX3CR1, VSIR, ADRA1B, RGS8, HTR2C	168	2808	17911	1.44277	0.26284
GOTERM_BP_FAT	GO:0045937~positive regulation of phosphate metabolic process	18	8.10811	0.019308	HMGCR, SLC39A10, CLU, MET, PLPP3, GPR37L1, LGALS9, CCL6, CDKN1A, CHIL1, HES5, APOE, MC4R, ADRA1B, RARA, HTR2C, CSF1R, TIGAR	168	1053	17911	1.82245	0.28205
GOTERM_BP_FAT	GO:0010562~positive regulation of phosphorus metabolic process	18	8.10811	0.019308	HMGCR, SLC39A10, CLU, MET, PLPP3, GPR37L1, LGALS9, CCL6, CDKN1A, CHIL1, HES5, APOE, MC4R, ADRA1B, RARA, HTR2C, CSF1R, TIGAR	168	1053	17911	1.82245	0.28205
GOTERM_BP_FAT	GO:0050790~regulation of catalytic activity	25	11.2613	0.0205846	SLC39A10, HMGCR, CLU, APOC1, TIMP4, PIP5K1A, CCL6, SERINC2, CHIL1, APOE, CAP1, CSF1R, DHCR24, TIGAR, PTPN6, LIMK1, FOXJ1, MET, CST3, LGALS9, CYBA, CDKN1A, RGS8, NGB, PCSK1N	168	1662	17911	1.60369	0.293221
GOTERM_BP_FAT	GO:0065009~regulation of molecular function	31	13.964	0.0206004	HMGCR, SLC39A10, CLU, APOC1, TIMP4, ITGB2, PIP5K1A, PLPP3, CCL6, SERINC2, CHIL1, APOE, PER2, RARA, CAP1, LFNG, CSF1R, DHCR24, TIGAR, PTPN6, FOXJ1, LIMK1, MET, CST3, CACNG2, LGALS9, CYBA, CDKN1A, RGS8, NGB, PCSK1N	168	2201	17911	1.50159	0.292294
GOTERM_BP_FAT	GO:0044093~positive regulation of molecular function	20	9.00901	0.0277591	FOXJ1, SLC39A10, CLU, MET, ITGB2, PIP5K1A, PLPP3, LGALS9, CCL6, SERINC2, CYBA, CDKN1A, CHIL1, APOE, RGS8, RARA, NGB, LFNG, CSF1R, TIGAR	168	1270	17911	1.67895	0.343992
GOTERM_BP_FAT	GO:0070374~positive regulation of ERK1 and ERK2 cascade	6	2.7027	0.0329006	CHIL1, HMGCR, RARA, HTR2C, CSF1R, CCL6	168	190	17911	3.36673	0.372849
GOTERM_BP_FAT	GO:0006796~phosphate-containing compound metabolic process	37	16.6667	0.0354729	HMGCR, SLC39A10, HEXB, CLU, PGAM2, ITGB2, PIP5K1A, PLPP3, CCL6, FDFT1, SERINC2, CHIL1, APOE, FMO2, BC030499, RARA, INPP5D, CAP1, ENTPD2, CSF1R, TIGAR, INSM1, PTPN6, LIMK1, NCF1, MET, MYH7, LPCAT2, LGALS9, GPR37L1, CDKN1A, HES5, PLA2G7, ADRA1B, MC4R, UBLCP1, HTR2C	168	2869	17911	1.37493	0.385523
GOTERM_BP_FAT	GO:0006793~phosphorus metabolic process	37	16.6667	0.0361219	HMGCR, SLC39A10, HEXB, CLU, PGAM2, ITGB2, PIP5K1A, PLPP3, CCL6, FDFT1, SERINC2, CHIL1, APOE, FMO2, BC030499, RARA, INPP5D, CAP1, ENTPD2, CSF1R, TIGAR, INSM1, PTPN6, LIMK1, NCF1, MET, MYH7, LPCAT2, LGALS9, GPR37L1, CDKN1A, HES5, PLA2G7, ADRA1B, MC4R, UBLCP1, HTR2C	168	2873	17911	1.37302	0.388858
GOTERM_BP_FAT	GO:0043085~positive regulation of catalytic activity	16	7.20721	0.0362837	SLC39A10, FOXJ1, CLU, MET, PIP5K1A, LGALS9, CCL6, SERINC2, CYBA, CDKN1A, CHIL1, APOE, RGS8, NGB, CSF1R, TIGAR	168	965	17911	1.76768	0.389127
GOTERM_BP_FAT	GO:0009893~positive regulation of metabolic process	38	17.1171	0.0421884	NKD1, PTGS2, LDLR, CD300LD3, HMGCR, SLC39A10, HEXB, CLU, JCHAIN, ITGB2, PLPP3, CCL6, TAL1, STARD4, CHIL1, APOE, BCL11B, JUND, RARA, CSF1R, TIGAR, KLF9, FOXJ1, MET, CST3, BANP, GPR37L1, LGALS9, FCGR3, CYBA, CDKN1A, RPS19, IRF5, HES5, ECSCR, ADRA1B, MC4R, HTR2C	168	3004	17911	1.34863	0.415823
GOTERM_BP_FAT	GO:0070372~regulation of ERK1 and ERK2 cascade	7	3.15315	0.0436577	PTPN6, CHIL1, HMGCR, RARA, HTR2C, CSF1R, CCL6	168	274	17911	2.72369	0.422589
GOTERM_BP_FAT	GO:0009966~regulation of signal transduction	32	14.4144	0.0497502	NKD1, PTGS2, CD300LD3, HMGCR, SLC39A10, CLU, MIR27A, PRRX2, WTIP, PLPP3, CCL6, CHIL1, APOE, RARA, INPP5D, LFNG, CSF1R, FZD9, PTPN6, MET, LMCD1, CACNG2, LGALS9, GPR37L1, KCTD8, CYBA, HES5, CX3CR1, VSIR, ADRA1B, RGS8, HTR2C	168	2468	17911	1.38234	0.442632
Annotation Cluster 44	Enrichment Score: 1.216992847826323
Category	Term	Count	%	PValue	Genes	List Total	Pop Hits	Pop Total	Fold Enrichment	Benjamini
GOTERM_BP_FAT	GO:0048708~astrocyte differentiation	4	1.8018	0.0297228	TAL1, HES5, PLPP3, GPR37L1	168	72	17911	5.92295	0.351029
Annotation Cluster 45	Enrichment Score: 1.1898334905821888
Category	Term	Count	%	PValue	Genes	List Total	Pop Hits	Pop Total	Fold Enrichment	Benjamini
GOTERM_BP_FAT	GO:0044057~regulation of system process	11	4.95495	0.0199592	CYBA, RAB11FIP3, PTGS2, CHRM2, NCF1, HMGCR, PER2, ADRA1B, LMCD1, MYH7, HTR2C	168	504	17911	2.32687	0.287864
GOTERM_BP_FAT	GO:0050880~regulation of blood vessel size	6	2.7027	0.0202084	PTGS2, HMGCR, APOE, PER2, ADRA1B, HTR2C	168	167	17911	3.83041	0.289788
GOTERM_BP_FAT	GO:0035150~regulation of tube size	6	2.7027	0.0208934	PTGS2, HMGCR, APOE, PER2, ADRA1B, HTR2C	168	168	17911	3.80761	0.292473
GOTERM_BP_FAT	GO:0006940~regulation of smooth muscle contraction	4	1.8018	0.0210202	PTGS2, CHRM2, NCF1, ADRA1B	168	63	17911	6.76909	0.292875
GOTERM_BP_FAT	GO:0003012~muscle system process	9	4.05405	0.021343	CYBA, PTGS2, CHRM2, NCF1, MET, ADRA1B, LMCD1, PGAM2, MYH7	168	365	17911	2.62882	0.294475
GOTERM_BP_FAT	GO:0008015~blood circulation	10	4.5045	0.024208	CYBA, PTGS2, CHRM2, HMGCR, APOE, MET, PER2, ADRA1B, MYH7, HTR2C	168	446	17911	2.39043	0.31908
GOTERM_BP_FAT	GO:0003013~circulatory system process	10	4.5045	0.0254505	CYBA, PTGS2, CHRM2, HMGCR, APOE, MET, PER2, ADRA1B, MYH7, HTR2C	168	450	17911	2.36918	0.329112
GOTERM_BP_FAT	GO:1903522~regulation of blood circulation	7	3.15315	0.0293384	PTGS2, CHRM2, HMGCR, PER2, ADRA1B, MYH7, HTR2C	168	249	17911	2.99716	0.349533
GOTERM_BP_FAT	GO:0003018~vascular process in circulatory system	6	2.7027	0.0329006	PTGS2, HMGCR, APOE, PER2, ADRA1B, HTR2C	168	190	17911	3.36673	0.372849
GOTERM_BP_FAT	GO:0019229~regulation of vasoconstriction	4	1.8018	0.032985	PTGS2, PER2, ADRA1B, HTR2C	168	75	17911	5.68603	0.372497
GOTERM_BP_FAT	GO:0006936~muscle contraction	7	3.15315	0.0430398	PTGS2, CHRM2, NCF1, MET, ADRA1B, PGAM2, MYH7	168	273	17911	2.73367	0.420113
GOTERM_BP_FAT	GO:0090257~regulation of muscle system process	6	2.7027	0.0455509	PTGS2, CHRM2, NCF1, ADRA1B, LMCD1, MYH7	168	208	17911	3.07538	0.426908
GOTERM_BP_FAT	GO:0006937~regulation of muscle contraction	5	2.25225	0.0459554	PTGS2, CHRM2, NCF1, ADRA1B, MYH7	168	144	17911	3.70184	0.428757
Annotation Cluster 46	Enrichment Score: 1.1818415154889905
Category	Term	Count	%	PValue	Genes	List Total	Pop Hits	Pop Total	Fold Enrichment	Benjamini
GOTERM_BP_FAT	GO:0042127~regulation of cell proliferation	31	13.964	0.000260532	SAT1, PTGS2, HMGCR, SLC39A10, CLU, PRRX2, TAL1, RAC2, APOE, BCL11B, JUND, PER2, RARA, INPP5D, CSF1R, DHCR24, FZD9, INSM1, PTPN6, KLF9, FOXJ1, CST3, LGALS9, GPR37L1, CYBA, CD37, CDKN1A, HES5, CX3CR1, VSIR, TMEM119	168	1642	17911	2.01279	0.0224143
GOTERM_BP_FAT	GO:0008283~cell proliferation	33	14.8649	0.000524779	PTGS2, HMGCR, SLC39A10, CLU, ITGB2, PRRX2, RAC2, APOE, BCL11B, PER2, RARA, INPP5D, CSF1R, DHCR24, FZD9, INSM1, PTPN6, KLF9, FOXJ1, NCF1, MET, CST3, LGALS9, GPR37L1, RPL29, CYBA, CDKN1A, CD37, HES5, CX3CR1, VSIR, TMEM119, FABP7	168	1874	17911	1.87739	0.0369103
GOTERM_BP_FAT	GO:0008284~positive regulation of cell proliferation	18	8.10811	0.00705269	INSM1, FZD9, PTPN6, PTGS2, HMGCR, SLC39A10, CLU, CST3, PRRX2, GPR37L1, CYBA, CDKN1A, HES5, RAC2, CX3CR1, RARA, TMEM119, CSF1R	168	943	17911	2.03503	0.170892
GOTERM_BP_FAT	GO:0060548~negative regulation of cell death	17	7.65766	0.034231	FZD9, HMGCR, SLC39A10, CLU, MET, CST3, GPR37L1, CDKN1A, APOE, BCL11B, CX3CR1, FCER1G, RARA, NGB, CSF1R, DHCR24, TIGAR	168	1042	17911	1.73937	0.379153
Annotation Cluster 47	Enrichment Score: 1.1018777049088455
Category	Term	Count	%	PValue	Genes	List Total	Pop Hits	Pop Total	Fold Enrichment	Benjamini
GOTERM_CC_FAT	GO:0005924~cell-substrate adherens junction	11	4.95495	0.0105664	CYBA, MPZL1, RPS19, RAC2, LIMK1, ITGB5, WTIP, CAP1, PIP5K1A, NEURL2, VASP	156	396	14413	2.56642	0.35384
GOTERM_CC_FAT	GO:0030055~cell-substrate junction	11	4.95495	0.011466	CYBA, MPZL1, RPS19, RAC2, LIMK1, ITGB5, WTIP, CAP1, PIP5K1A, NEURL2, VASP	156	401	14413	2.53442	0.299231
GOTERM_CC_FAT	GO:0005925~focal adhesion	10	4.5045	0.0255353	CYBA, MPZL1, RPS19, RAC2, LIMK1, ITGB5, WTIP, CAP1, PIP5K1A, VASP	156	391	14413	2.36294	0.450185
GOTERM_BP_FAT	GO:0030036~actin cytoskeleton organization	11	4.95495	0.0365441	RAC2, LIMK1, FOXJ1, WIPF3, ITGB5, CORO6, CAP1, PIP5K1A, NEURL2, VASP, CSF1R	168	558	17911	2.10169	0.390225
GOTERM_BP_FAT	GO:0030029~actin filament-based process	12	5.40541	0.0436388	RAC2, LIMK1, FOXJ1, WIPF3, ITGB5, CORO6, MYH7, CAP1, PIP5K1A, NEURL2, VASP, CSF1R	168	656	17911	1.95024	0.423518
GOTERM_CC_FAT	GO:0030054~cell junction	23	10.3604	0.0469882	PTPN6, MPZL1, MLC1, C4B, LIMK1, SYT2, CLDN5, ITGB5, PIP5K1A, WTIP, CALB2, VASP, KCTD8, CYBA, RPS19, RAC2, CHRM2, VSIR, ADRA1B, CAP1, NEURL2, FABP7, BIN2	156	1407	14413	1.5103	0.571716
Annotation Cluster 48	Enrichment Score: 1.0847182414164687
Category	Term	Count	%	PValue	Genes	List Total	Pop Hits	Pop Total	Fold Enrichment	Benjamini
GOTERM_BP_FAT	GO:0002757~immune response-activating signal transduction	8	3.6036	0.0124684	CYBA, PTPN6, CD300LD3, SLC39A10, FCER1G, TRIL, VASP, LGALS9	168	266	17911	3.20641	0.230472
GOTERM_BP_FAT	GO:0002764~immune response-regulating signaling pathway	8	3.6036	0.0173277	CYBA, PTPN6, CD300LD3, SLC39A10, FCER1G, TRIL, VASP, LGALS9	168	284	17911	3.00319	0.26659
Annotation Cluster 50	Enrichment Score: 1.0687309044232827
Category	Term	Count	%	PValue	Genes	List Total	Pop Hits	Pop Total	Fold Enrichment	Benjamini
GOTERM_MF_FAT	GO:0050660~flavin adenine dinucleotide binding	4	1.8018	0.0420091	ACADS, SQLE, FMO2, DHCR24	152	86	16866	5.16095	0.640631
Annotation Cluster 52	Enrichment Score: 1.0611071594514205
Category	Term	Count	%	PValue	Genes	List Total	Pop Hits	Pop Total	Fold Enrichment	Benjamini
GOTERM_BP_FAT	GO:0042060~wound healing	10	4.5045	0.0140684	P2RY12, FZD9, VWF, PTPN6, HMGCR, APOE, HPS1, FCER1G, ENTPD2, PLPP3	168	406	17911	2.62594	0.244097
Annotation Cluster 53	Enrichment Score: 1.0555558675261079
Category	Term	Count	%	PValue	Genes	List Total	Pop Hits	Pop Total	Fold Enrichment	Benjamini
GOTERM_BP_FAT	GO:1901032~negative regulation of response to reactive oxygen species	3	1.35135	0.0176637	MET, NGB, GPR37L1	168	22	17911	14.5381	0.268807
GOTERM_BP_FAT	GO:1903206~negative regulation of hydrogen peroxide-induced cell death	3	1.35135	0.0176637	MET, NGB, GPR37L1	168	22	17911	14.5381	0.268807
GOTERM_BP_FAT	GO:1903205~regulation of hydrogen peroxide-induced cell death	3	1.35135	0.0316905	MET, NGB, GPR37L1	168	30	17911	10.6613	0.364017
GOTERM_BP_FAT	GO:0036474~cell death in response to hydrogen peroxide	3	1.35135	0.0316905	MET, NGB, GPR37L1	168	30	17911	10.6613	0.364017
GOTERM_BP_FAT	GO:0070301~cellular response to hydrogen peroxide	4	1.8018	0.0425542	MET, CST3, NGB, GPR37L1	168	83	17911	5.13798	0.417526
Annotation Cluster 54	Enrichment Score: 1.0469447474954965
Category	Term	Count	%	PValue	Genes	List Total	Pop Hits	Pop Total	Fold Enrichment	Benjamini
GOTERM_CC_FAT	GO:1903561~extracellular vesicle	39	17.5676	0.0409509	PRTN3, FKBP5, NAAA, CLDN5, HEXB, CLU, JCHAIN, APOC1, ITGB5, PGAM2, ITGB2, VPS37D, FAM212A, C1QC, PLPP3, SERINC2, OLFML3, RAC2, CHIL1, APOE, GPX3, CAP1, ENTPD2, LFNG, PTPN6, RNASE4, C4B, CST3, MFGE8, VASP, FCGR3, C1QA, VWF, C1QB, CD37, RPS19, PAPPA2, PCSK1N, CMTM6	156	2689	14413	1.34	0.55703
GOTERM_CC_FAT	GO:0043230~extracellular organelle	39	17.5676	0.0423927	PRTN3, FKBP5, NAAA, CLDN5, HEXB, CLU, JCHAIN, APOC1, ITGB5, PGAM2, ITGB2, VPS37D, FAM212A, C1QC, PLPP3, SERINC2, OLFML3, RAC2, CHIL1, APOE, GPX3, CAP1, ENTPD2, LFNG, PTPN6, RNASE4, C4B, CST3, MFGE8, VASP, FCGR3, C1QA, VWF, C1QB, CD37, RPS19, PAPPA2, PCSK1N, CMTM6	156	2696	14413	1.33652	0.551288
Annotation Cluster 55	Enrichment Score: 1.0449610492679775
Category	Term	Count	%	PValue	Genes	List Total	Pop Hits	Pop Total	Fold Enrichment	Benjamini
GOTERM_BP_FAT	GO:0007623~circadian rhythm	6	2.7027	0.0446322	KLF9, JUND, PER2, CST3, SUV39H1, ATOH7	168	207	17911	3.09023	0.426573
Annotation Cluster 56	Enrichment Score: 1.0306558867862314
Category	Term	Count	%	PValue	Genes	List Total	Pop Hits	Pop Total	Fold Enrichment	Benjamini
GOTERM_BP_FAT	GO:0010646~regulation of cell communication	38	17.1171	0.0147353	NKD1, PTGS2, CD300LD3, HMGCR, SLC39A10, CLU, NNAT, MIR27A, WTIP, PRRX2, PLPP3, CCL6, SLC1A3, CHIL1, APOE, SLC24A2, PER2, RARA, INPP5D, SLC8B1, LFNG, CSF1R, FZD9, PTPN6, MET, LMCD1, CACNG2, LGALS9, GPR37L1, KCTD8, CYBA, RAB11FIP3, HES5, CX3CR1, VSIR, ADRA1B, RGS8, HTR2C	168	2785	17911	1.45468	0.251791
GOTERM_BP_FAT	GO:0023051~regulation of signaling	38	17.1171	0.0166349	NKD1, PTGS2, CD300LD3, HMGCR, SLC39A10, CLU, NNAT, MIR27A, WTIP, PRRX2, PLPP3, CCL6, SLC1A3, CHIL1, APOE, SLC24A2, PER2, RARA, INPP5D, SLC8B1, LFNG, CSF1R, FZD9, PTPN6, MET, LMCD1, CACNG2, LGALS9, GPR37L1, KCTD8, CYBA, RAB11FIP3, HES5, CX3CR1, VSIR, ADRA1B, RGS8, HTR2C	168	2808	17911	1.44277	0.26284
GOTERM_BP_FAT	GO:0009966~regulation of signal transduction	32	14.4144	0.0497502	NKD1, PTGS2, CD300LD3, HMGCR, SLC39A10, CLU, MIR27A, PRRX2, WTIP, PLPP3, CCL6, CHIL1, APOE, RARA, INPP5D, LFNG, CSF1R, FZD9, PTPN6, MET, LMCD1, CACNG2, LGALS9, GPR37L1, KCTD8, CYBA, HES5, CX3CR1, VSIR, ADRA1B, RGS8, HTR2C	168	2468	17911	1.38234	0.442632
Annotation Cluster 58	Enrichment Score: 0.9759908790914802
Category	Term	Count	%	PValue	Genes	List Total	Pop Hits	Pop Total	Fold Enrichment	Benjamini
GOTERM_BP_FAT	GO:0034097~response to cytokine	13	5.85586	0.0242028	PTPN6, PTGS2, TIMP4, CCL6, CYBA, CHIL1, IRF5, CX3CR1, JUND, RARA, ENTPD2, SELPLG, CSF1R	168	674	17911	2.05634	0.32015
Annotation Cluster 59	Enrichment Score: 0.9746845301116471
Category	Term	Count	%	PValue	Genes	List Total	Pop Hits	Pop Total	Fold Enrichment	Benjamini
GOTERM_BP_FAT	GO:0007610~behavior	15	6.75676	0.00575926	FZD9, PTGS2, HMGCR, HEXB, MET, CST3, MMP17, TAL1, SLC1A3, SLC24A2, CX3CR1, C1QL1, MC4R, ADRA1B, HTR2C	168	697	17911	2.2944	0.154225
GOTERM_BP_FAT	GO:0044708~single-organism behavior	11	4.95495	0.016976	FZD9, SLC1A3, PTGS2, HMGCR, SLC24A2, MET, CX3CR1, C1QL1, CST3, ADRA1B, HTR2C	168	491	17911	2.38848	0.263012
GOTERM_BP_FAT	GO:0007611~learning or memory	7	3.15315	0.0417923	FZD9, PTGS2, HMGCR, SLC24A2, CX3CR1, C1QL1, ADRA1B	168	271	17911	2.75384	0.417115
GOTERM_BP_FAT	GO:0050806~positive regulation of synaptic transmission	5	2.25225	0.0489074	SLC1A3, PTGS2, SLC24A2, CX3CR1, HTR2C	168	147	17911	3.6263	0.437959
Annotation Cluster 60	Enrichment Score: 0.9647153774071348
Category	Term	Count	%	PValue	Genes	List Total	Pop Hits	Pop Total	Fold Enrichment	Benjamini
GOTERM_BP_FAT	GO:0007417~central nervous system development	16	7.20721	0.0374119	FOXJ1, NNAT, CLU, MET, HMGCS1, CST3, TIMP4, PLPP3, GPR37L1, TAL1, HES5, BCL11B, CX3CR1, RARA, FABP7, CSF1R	168	969	17911	1.76038	0.395275
Annotation Cluster 61	Enrichment Score: 0.9282939429729742
Category	Term	Count	%	PValue	Genes	List Total	Pop Hits	Pop Total	Fold Enrichment	Benjamini
GOTERM_BP_FAT	GO:0002366~leukocyte activation involved in immune response	7	3.15315	0.0261315	RAC2, CX3CR1, FCER1G, RARA, LFNG, LGALS9, TYROBP	168	242	17911	3.08385	0.33291
GOTERM_BP_FAT	GO:0002263~cell activation involved in immune response	7	3.15315	0.0270599	RAC2, CX3CR1, FCER1G, RARA, LFNG, LGALS9, TYROBP	168	244	17911	3.05857	0.339139
Annotation Cluster 63	Enrichment Score: 0.8911886174964135
Category	Term	Count	%	PValue	Genes	List Total	Pop Hits	Pop Total	Fold Enrichment	Benjamini
GOTERM_BP_FAT	GO:0009607~response to biotic stimulus	20	9.00901	0.00598387	PTGS2, NCF1, CLU, JCHAIN, LMCD1, TIMP4, MIR27A, TMEM265, LGALS9, CYBA, CD37, SLC1A3, IRF5, CHRM2, JUND, CX3CR1, FCER1G, RARA, MGST1, TIGAR	168	1084	17911	1.96703	0.158596
GOTERM_BP_FAT	GO:0051707~response to other organism	18	8.10811	0.0155014	PTGS2, NCF1, CLU, LMCD1, JCHAIN, TIMP4, MIR27A, LGALS9, CYBA, CD37, SLC1A3, IRF5, CHRM2, JUND, CX3CR1, FCER1G, RARA, MGST1	168	1027	17911	1.86858	0.257195
GOTERM_BP_FAT	GO:0043207~response to external biotic stimulus	18	8.10811	0.015636	PTGS2, NCF1, CLU, LMCD1, JCHAIN, TIMP4, MIR27A, LGALS9, CYBA, CD37, SLC1A3, IRF5, CHRM2, JUND, CX3CR1, FCER1G, RARA, MGST1	168	1028	17911	1.86677	0.257973
GOTERM_BP_FAT	GO:0009617~response to bacterium	13	5.85586	0.0237201	PTGS2, NCF1, JCHAIN, MIR27A, TIMP4, LGALS9, CYBA, IRF5, JUND, CX3CR1, FCER1G, RARA, MGST1	168	672	17911	2.06246	0.317082
GOTERM_BP_FAT	GO:0002237~response to molecule of bacterial origin	9	4.05405	0.0405207	IRF5, PTGS2, JUND, CX3CR1, TIMP4, MIR27A, RARA, MGST1, LGALS9	168	414	17911	2.31768	0.410501
Annotation Cluster 64	Enrichment Score: 0.8805642865215937
Category	Term	Count	%	PValue	Genes	List Total	Pop Hits	Pop Total	Fold Enrichment	Benjamini
GOTERM_BP_FAT	GO:0046903~secretion	19	8.55856	0.0116631	HMGCR, SYT2, NNAT, HPS1, LGALS9, FCGR3, P2RY12, CYBA, RAB11FIP3, CHIL1, RAC2, PER2, ABCC3, MC4R, FCER1G, CAP1, SLC8B1, HTR2C, CSF1R	168	1076	17911	1.88257	0.221734
GOTERM_BP_FAT	GO:0032940~secretion by cell	17	7.65766	0.0140546	HMGCR, SYT2, NNAT, HPS1, LGALS9, FCGR3, P2RY12, RAB11FIP3, CHIL1, RAC2, PER2, MC4R, FCER1G, CAP1, SLC8B1, HTR2C, CSF1R	168	935	17911	1.93842	0.245036
GOTERM_BP_FAT	GO:0071705~nitrogen compound transport	13	5.85586	0.031156	P2RY12, SERINC2, SLC36A1, SLC1A3, HMGCR, NNAT, PER2, MC4R, SLC7A10, FCER1G, SLC8B1, HTR2C, FCGR3	168	700	17911	1.97996	0.361272
GOTERM_BP_FAT	GO:0051046~regulation of secretion	13	5.85586	0.0487952	P2RY12, CYBA, RAB11FIP3, RAC2, HMGCR, SYT2, NNAT, PER2, FCER1G, SLC8B1, HTR2C, LGALS9, CSF1R	168	751	17911	1.8455	0.439241
Annotation Cluster 67	Enrichment Score: 0.8377713391938783
Category	Term	Count	%	PValue	Genes	List Total	Pop Hits	Pop Total	Fold Enrichment	Benjamini
GOTERM_BP_FAT	GO:0009719~response to endogenous stimulus	26	11.7117	0.00766811	PTGS2, CLDN5, HMGCS1, ITGB5, ITGB2, TIMP4, EIF4EBP1, SLC1A3, JUND, FCER1G, RARA, DHCR24, TIGAR, PTPN6, KLF9, P2RY12, CYBA, CDKN1A, IRF5, HES5, VSIR, CX3CR1, ADRA1B, MC4R, HTR2C, MGST1	168	1608	17911	1.72384	0.172026
Annotation Cluster 68	Enrichment Score: 0.8331135736105607
Category	Term	Count	%	PValue	Genes	List Total	Pop Hits	Pop Total	Fold Enrichment	Benjamini
GOTERM_BP_FAT	GO:0007193~adenylate cyclase-inhibiting G-protein coupled receptor signaling pathway	4	1.8018	0.0266407	P2RY12, CHRM2, HTR2C, GPR37L1	168	69	17911	6.18047	0.337083
Annotation Cluster 69	Enrichment Score: 0.8269495429266944
Category	Term	Count	%	PValue	Genes	List Total	Pop Hits	Pop Total	Fold Enrichment	Benjamini
GOTERM_BP_FAT	GO:0043471~regulation of cellular carbohydrate catabolic process	3	1.35135	0.00730587	ADRA1B, PGAM2, TIGAR	168	14	17911	22.8457	0.169782
GOTERM_BP_FAT	GO:0044724~single-organism carbohydrate catabolic process	5	2.25225	0.0179159	HEXB, ADRA1B, PGAM2, TIGAR, NEU4	168	107	17911	4.98192	0.269892
GOTERM_BP_FAT	GO:0016052~carbohydrate catabolic process	5	2.25225	0.0319276	HEXB, ADRA1B, PGAM2, TIGAR, NEU4	168	128	17911	4.16457	0.365093
GOTERM_BP_FAT	GO:0044275~cellular carbohydrate catabolic process	3	1.35135	0.0398966	ADRA1B, PGAM2, TIGAR	168	34	17911	9.40704	0.407757
Annotation Cluster 70	Enrichment Score: 0.8234720611748585
Category	Term	Count	%	PValue	Genes	List Total	Pop Hits	Pop Total	Fold Enrichment	Benjamini
GOTERM_BP_FAT	GO:0048771~tissue remodeling	6	2.7027	0.0280055	RAC2, CST3, ADRA1B, MC4R, INPP5D, CSF1R	168	182	17911	3.51472	0.344213
GOTERM_BP_FAT	GO:0046849~bone remodeling	4	1.8018	0.0478046	RAC2, MC4R, INPP5D, CSF1R	168	87	17911	4.90175	0.434495
Annotation Cluster 73	Enrichment Score: 0.8116761156057627
Category	Term	Count	%	PValue	Genes	List Total	Pop Hits	Pop Total	Fold Enrichment	Benjamini
GOTERM_BP_FAT	GO:2000379~positive regulation of reactive oxygen species metabolic process	5	2.25225	0.0116116	CYBA, CDKN1A, PTGS2, CLU, ITGB2	168	94	17911	5.67091	0.223165
GOTERM_BP_FAT	GO:2000377~regulation of reactive oxygen species metabolic process	6	2.7027	0.0212003	CYBA, CDKN1A, PTGS2, CLU, ITGB2, TIGAR	168	169	17911	3.78508	0.293897
Annotation Cluster 77	Enrichment Score: 0.7622582579179309
Category	Term	Count	%	PValue	Genes	List Total	Pop Hits	Pop Total	Fold Enrichment	Benjamini
GOTERM_BP_FAT	GO:0070372~regulation of ERK1 and ERK2 cascade	7	3.15315	0.0436577	PTPN6, CHIL1, HMGCR, RARA, HTR2C, CSF1R, CCL6	168	274	17911	2.72369	0.422589
Annotation Cluster 79	Enrichment Score: 0.7360975537508091
Category	Term	Count	%	PValue	Genes	List Total	Pop Hits	Pop Total	Fold Enrichment	Benjamini
GOTERM_BP_FAT	GO:0072503~cellular divalent inorganic cation homeostasis	10	4.5045	0.0207412	CYBA, PTPN6, SLC39A10, APOE, SLC24A2, HEXB, ADRA1B, SLC8B1, HTR2C, CALB2	168	434	17911	2.45652	0.292869
GOTERM_BP_FAT	GO:0070588~calcium ion transmembrane transport	7	3.15315	0.0241707	P2RY12, CYBA, PTPN6, SLC24A2, CACNG2, SLC8B1, HTR2C	168	238	17911	3.13568	0.320931
GOTERM_BP_FAT	GO:0072507~divalent inorganic cation homeostasis	10	4.5045	0.0280706	CYBA, PTPN6, SLC39A10, APOE, SLC24A2, HEXB, ADRA1B, SLC8B1, HTR2C, CALB2	168	458	17911	2.3278	0.343743
GOTERM_BP_FAT	GO:0070838~divalent metal ion transport	9	4.05405	0.0395685	P2RY12, CYBA, PTPN6, PTGS2, SLC39A10, SLC24A2, CACNG2, SLC8B1, HTR2C	168	412	17911	2.32893	0.406239
GOTERM_BP_FAT	GO:0006874~cellular calcium ion homeostasis	9	4.05405	0.0405207	CYBA, PTPN6, APOE, SLC24A2, HEXB, ADRA1B, SLC8B1, HTR2C, CALB2	168	414	17911	2.31768	0.410501
GOTERM_BP_FAT	GO:0072511~divalent inorganic cation transport	9	4.05405	0.0410025	P2RY12, CYBA, PTPN6, PTGS2, SLC39A10, SLC24A2, CACNG2, SLC8B1, HTR2C	168	415	17911	2.31209	0.41318
GOTERM_BP_FAT	GO:0042592~homeostatic process	24	10.8108	0.0459998	PTPN6, PTGS2, LDLR, HMGCR, ACADS, SLC39A10, MET, HEXB, JCHAIN, MIR27A, CALB2, TAL1, CYBA, RPS19, RAC2, APOE, SLC24A2, ADRA1B, MC4R, FCER1G, INPP5D, SLC8B1, HTR2C, CSF1R	168	1707	17911	1.49895	0.428034
GOTERM_BP_FAT	GO:0055074~calcium ion homeostasis	9	4.05405	0.0476164	CYBA, PTPN6, APOE, SLC24A2, HEXB, ADRA1B, SLC8B1, HTR2C, CALB2	168	428	17911	2.24186	0.43422
Annotation Cluster 81	Enrichment Score: 0.6927134350944638
Category	Term	Count	%	PValue	Genes	List Total	Pop Hits	Pop Total	Fold Enrichment	Benjamini
GOTERM_BP_FAT	GO:1901698~response to nitrogen compound	17	7.65766	0.0254901	PTPN6, PTGS2, HMGCS1, TIMP4, P2RY12, CYBA, EIF4EBP1, CDKN1A, SLC1A3, IRF5, CHRM2, JUND, MC4R, ADRA1B, RGS8, HTR2C, MGST1	168	1004	17911	1.8052	0.328402
GOTERM_BP_FAT	GO:0010243~response to organonitrogen compound	15	6.75676	0.0353841	PTPN6, PTGS2, HMGCS1, TIMP4, P2RY12, CYBA, EIF4EBP1, CDKN1A, SLC1A3, IRF5, JUND, MC4R, ADRA1B, HTR2C, MGST1	168	878	17911	1.82141	0.385866
Annotation Cluster 88	Enrichment Score: 0.6307229839220186
Category	Term	Count	%	PValue	Genes	List Total	Pop Hits	Pop Total	Fold Enrichment	Benjamini
GOTERM_BP_FAT	GO:0019637~organophosphate metabolic process	20	9.00901	0.00152732	NCF1, HMGCR, HEXB, PGAM2, MYH7, PIP5K1A, LPCAT2, PLPP3, FDFT1, SERINC2, APOE, FMO2, MC4R, PLA2G7, CAP1, INPP5D, ENTPD2, HTR2C, CSF1R, TIGAR	168	957	17911	2.22807	0.0726965
GOTERM_BP_FAT	GO:0006739~NADP metabolic process	4	1.8018	0.00353715	NCF1, FMO2, PGAM2, TIGAR	168	33	17911	12.9228	0.118125
Annotation Cluster 90	Enrichment Score: 0.6196718338806787
Category	Term	Count	%	PValue	Genes	List Total	Pop Hits	Pop Total	Fold Enrichment	Benjamini
GOTERM_BP_FAT	GO:0009894~regulation of catabolic process	12	5.40541	0.00391366	NKD1, LDLR, APOE, ECSCR, CLU, CST3, APOC1, ADRA1B, PGAM2, TIMP4, BANP, TIGAR	168	459	17911	2.78727	0.124248
GOTERM_BP_FAT	GO:0031329~regulation of cellular catabolic process	8	3.6036	0.0284968	APOE, ECSCR, CLU, CST3, ADRA1B, PGAM2, TIMP4, TIGAR	168	315	17911	2.70763	0.344633
Annotation Cluster 91	Enrichment Score: 0.6051931207284993
Category	Term	Count	%	PValue	Genes	List Total	Pop Hits	Pop Total	Fold Enrichment	Benjamini
GOTERM_BP_FAT	GO:1903707~negative regulation of hemopoiesis	6	2.7027	0.0106863	HES5, FOXJ1, RARA, INPP5D, C1QC, TMEM176B	168	142	17911	4.50478	0.21061
Annotation Cluster 94	Enrichment Score: 0.5838553384452545
Category	Term	Count	%	PValue	Genes	List Total	Pop Hits	Pop Total	Fold Enrichment	Benjamini
GOTERM_BP_FAT	GO:0006936~muscle contraction	7	3.15315	0.0430398	PTGS2, CHRM2, NCF1, MET, ADRA1B, PGAM2, MYH7	168	273	17911	2.73367	0.420113
Annotation Cluster 95	Enrichment Score: 0.5712228597302562
Category	Term	Count	%	PValue	Genes	List Total	Pop Hits	Pop Total	Fold Enrichment	Benjamini
GOTERM_BP_FAT	GO:0051046~regulation of secretion	13	5.85586	0.0487952	P2RY12, CYBA, RAB11FIP3, RAC2, HMGCR, SYT2, NNAT, PER2, FCER1G, SLC8B1, HTR2C, LGALS9, CSF1R	168	751	17911	1.8455	0.439241
Annotation Cluster 96	Enrichment Score: 0.5561905844464421
Category	Term	Count	%	PValue	Genes	List Total	Pop Hits	Pop Total	Fold Enrichment	Benjamini
GOTERM_BP_FAT	GO:0060429~epithelium development	18	8.10811	0.0420873	INSM1, NKD1, PTGS2, FOXJ1, CLDN5, MET, CST3, FAM212A, VASP, MTHFD1L, CCDC103, CDKN1A, HES5, BCL11B, MIR541, RARA, LFNG, TIGAR	168	1157	17911	1.65863	0.417206
Annotation Cluster 101	Enrichment Score: 0.5284369717175582
Category	Term	Count	%	PValue	Genes	List Total	Pop Hits	Pop Total	Fold Enrichment	Benjamini
GOTERM_CC_FAT	GO:0005764~lysosome	12	5.40541	0.0132794	SLC36A1, CD68, MLC1, LDLR, CD300LD3, NAAA, APOE, HEXB, CST3, PON2, MFSD12, NEU4	156	473	14413	2.34396	0.316469
GOTERM_CC_FAT	GO:0000323~lytic vacuole	12	5.40541	0.0132794	SLC36A1, CD68, MLC1, LDLR, CD300LD3, NAAA, APOE, HEXB, CST3, PON2, MFSD12, NEU4	156	473	14413	2.34396	0.316469
Annotation Cluster 104	Enrichment Score: 0.5082325266764307
Category	Term	Count	%	PValue	Genes	List Total	Pop Hits	Pop Total	Fold Enrichment	Benjamini
GOTERM_BP_FAT	GO:0045595~regulation of cell differentiation	29	13.0631	0.00479355	PTGS2, SYT2, CLDN5, CLU, C1QC, TAL1, APOE, BCL11B, JUND, PER2, RARA, INPP5D, CSF1R, TYROBP, INSM1, PTPN6, LIMK1, FOXJ1, MET, LGALS9, GPR37L1, P2RY12, RPS19, HES5, VSIR, CX3CR1, TMEM119, HTR2C, TMEM176B	168	1802	17911	1.71575	0.145095
GOTERM_BP_FAT	GO:0007399~nervous system development	33	14.8649	0.0100604	SYT2, CLDN5, NNAT, CLU, HEXB, HMGCS1, TIMP4, FAM212A, MTHFD1L, PLPP3, TAL1, SLC1A3, APOE, BCL11B, PER2, RARA, ATOH7, CSF1R, FZD9, INSM1, FOXJ1, LIMK1, MET, CST3, GPR37L1, VASP, P2RY12, NAV1, HES5, CX3CR1, C1QL1, NGB, FABP7	168	2261	17911	1.55605	0.202814
GOTERM_BP_FAT	GO:0022008~neurogenesis	24	10.8108	0.0308869	FZD9, INSM1, LIMK1, SYT2, MET, HEXB, CLU, PLPP3, GPR37L1, VASP, P2RY12, TAL1, SLC1A3, NAV1, HES5, APOE, BCL11B, CX3CR1, C1QL1, PER2, RARA, NGB, FABP7, CSF1R	168	1638	17911	1.5621	0.359862
GOTERM_BP_FAT	GO:0048468~cell development	31	13.964	0.0312217	SYT2, CLDN5, CLU, HEXB, TAL1, SLC1A3, APOE, BCL11B, JUND, PER2, RARA, CSF1R, TIGAR, TYROBP, INSM1, PTPN6, FOXJ1, LIMK1, MET, CST3, GPR37L1, VASP, P2RY12, CDKN1A, RPS19, HES5, CX3CR1, C1QL1, MIR541, NGB, NEURL2	168	2278	17911	1.45084	0.360777
Annotation Cluster 129	Enrichment Score: 0.26997513330881107
Category	Term	Count	%	PValue	Genes	List Total	Pop Hits	Pop Total	Fold Enrichment	Benjamini
GOTERM_BP_FAT	GO:0009892~negative regulation of metabolic process	34	15.3153	0.0345623	LDLR, HMGCR, CLU, APOC1, TIMP4, WTIP, PLPP3, TAL1, EIF4EBP1, GLRP1, APOE, JUND, PER2, RARA, INPP5D, LAG3, DHCR24, TIGAR, INSM1, PTPN6, FOXJ1, LIMK1, MET, SUV39H1, CST3, LMCD1, BANP, LGALS9, CDKN1A, RPS19, HES5, ADRA1B, PCSK1N, HTR2C	168	2579	17911	1.40552	0.38095
GOTERM_BP_FAT	GO:0007623~circadian rhythm	6	2.7027	0.0446322	KLF9, JUND, PER2, CST3, SUV39H1, ATOH7	168	207	17911	3.09023	0.426573
Unclustering
Category	Term	Count	%	PValue	Genes	List Total	Pop Hits	Pop Total	Fold Enrichment	Benjamini
GOTERM_BP_FAT	GO:0009605~response to external stimulus	49	22.0721	3.67805e-08	LDLR, PTGS2, HMGCR, CLU, JCHAIN, HMGCS1, TIMP4, ITGB2, MIR27A, PIP5K1A, CCL6, EIF4EBP1, SLC1A3, CHIL1, RAC2, APOE, BCL11B, ALOX5AP, JUND, ANO3, FCER1G, RARA, ATOH7, CSF1R, NCF1, RNASE4, MET, LMCD1, CST3, VASP, LGALS9, FCGR3, CYBA, CDKN1A, CD37, RPS19, IRF5, CHRM2, ECSCR, CX3CR1, MC4R, PLA2G7, CMTM7, PCSK1N, FABP7, HTR2C, BIN2, CMTM6, MGST1	168	2301	17911	2.27034	6.71957e-05
GOTERM_BP_FAT	GO:0044255~cellular lipid metabolic process	26	11.7117	1.29224e-06	LDLR, PTGS2, HMGCR, HEXB, HMGCS1, APOC1, LTC4S, PIP5K1A, PLPP3, FDFT1, SERINC2, STARD4, APOE, ALOX5AP, PER2, INPP5D, ELOVL6, CSF1R, CPT1B, ACADS, NCF1, CYP4F14, LPCAT2, PLA2G7, HTR2C, NEU4	168	915	17911	3.02944	0.000786666
GOTERM_BP_FAT	GO:0048584~positive regulation of response to stimulus	39	17.5676	1.75426e-06	NKD1, PTGS2, CD300LD3, LDLR, HMGCR, SLC39A10, CLU, PRRX2, C1QC, PLPP3, CCL6, RAC2, CHIL1, ALOX5AP, FCER1G, RARA, LFNG, LAG3, CSF1R, TIGAR, FZD9, PTPN6, C4B, MET, LMCD1, TRIL, VASP, LGALS9, GPR37L1, FCGR3, C1QA, C1QB, CYBA, RPS19, HES5, VSIR, PLA2G7, ADRA1B, HTR2C	168	1834	17911	2.26713	0.000711977
GOTERM_BP_FAT	GO:0055114~oxidation-reduction process	22	9.90991	0.000156284	CPT1B, PHYHD1, PTGS2, HMGCR, ACADS, CYP4F14, MTHFD1L, FDFT1, CYBA, SLC1A3, SQLE, FMO2, ECSCR, GPX3, PER2, ADRA1B, MC4R, PLA2G7, MGST1, HSD17B7, DHCR24, TIGAR	168	930	17911	2.52203	0.0153168
GOTERM_MF_FAT	GO:0019865~immunoglobulin binding	4	1.8018	0.000520096	VWF, JCHAIN, FCER1G, FCGR3	152	18	16866	24.6579	0.101936
GOTERM_BP_FAT	GO:0045730~respiratory burst	4	1.8018	0.000807632	CYBA, RPS19, NCF1, JCHAIN	168	20	17911	21.3226	0.0504759
GOTERM_BP_FAT	GO:0051241~negative regulation of multicellular organismal process	23	10.3604	0.00112988	PTGS2, NCF1, HMGCR, FOXJ1, MET, CST3, APOC1, C1QC, LGALS9, GPR37L1, CYBA, RAB11FIP3, RPS19, HES5, APOE, ECSCR, VSIR, CX3CR1, RARA, INPP5D, LFNG, LAG3, TMEM176B	168	1157	17911	2.11936	0.0597931
GOTERM_MF_FAT	GO:0019899~enzyme binding	31	13.964	0.00165672	PTGS2, LDLR, HMGCR, PRTN3, CLU, TIMP4, ITGB2, PIP5K1A, TAL1, EIF4EBP1, ALOX5AP, JUND, PER2, GCSH, RARA, CAP1, CSF1R, DHCR24, INSM1, PTPN6, MET, CST3, LGALS9, VWF, CDKN1A, RPS19, RAB11FIP3, MC4R, ASB3, HAUS7, UBE2T	152	1923	16866	1.78876	0.185845
GOTERM_MF_FAT	GO:0046982~protein heterodimerization activity	13	5.85586	0.00228985	FZD9, LIMK1, HEXB, MET, ITGB2, MYH7, LTC4S, TAL1, CYBA, ALOX5AP, LSM5, ADRA1B, RARA	152	514	16866	2.80639	0.183761
GOTERM_MF_FAT	GO:0008289~lipid binding	15	6.75676	0.00268573	PTGS2, NCF1, SYT2, APOC1, CYP4F14, MFGE8, LTC4S, TRIL, STARD4, APOE, ALOX5AP, PLA2G7, RARA, FABP7, BIN2	152	667	16866	2.49536	0.188137
GOTERM_MF_FAT	GO:0017124~SH3 domain binding	6	2.7027	0.00418772	CYBA, PTPN6, NCF1, WIPF3, INPP5D, VASP	152	118	16866	5.64206	0.251058
GOTERM_BP_FAT	GO:0060263~regulation of respiratory burst	3	1.35135	0.00630056	RPS19, RAC2, JCHAIN	168	13	17911	24.603	0.160512
GOTERM_BP_FAT	GO:0044712~single-organism catabolic process	15	6.75676	0.00714996	CPT1B, NCF1, ACADS, PRTN3, HEXB, APOC1, CST3, PGAM2, APOE, PLA2G7, ADRA1B, GCSH, ENTPD2, TIGAR, NEU4	168	715	17911	2.23664	0.16969
GOTERM_CC_FAT	GO:0031012~extracellular matrix	13	5.85586	0.0104537	VWF, RPS19, SLC1A3, APOE, PRTN3, OLFML2B, CLU, CST3, LMCD1, MMP17, TIMP4, MFGE8, ENTPD2	156	520	14413	2.30978	0.384937
GOTERM_MF_FAT	GO:0005178~integrin binding	5	2.25225	0.0128959	VWF, ITGB5, ADAM18, MFGE8, PLPP3	152	101	16866	5.4931	0.437194
KEGG_PATHWAY	mmu04380:Osteoclast differentiation	6	2.7027	0.0138274	CYBA, NCF1, JUND, CSF1R, FCGR3, TYROBP	88	126	7691	4.1618	0.219277
GOTERM_BP_FAT	GO:0007229~integrin-mediated signaling pathway	5	2.25225	0.0152861	ITGB5, FCER1G, ITGB2, ADAM18, TYROBP	168	102	17911	5.22613	0.256395
GOTERM_BP_FAT	GO:0010035~response to inorganic substance	12	5.40541	0.0156638	C1QA, SLC1A3, PTGS2, ALOX5AP, JUND, MET, CST3, HMGCS1, PGAM2, NGB, GPR37L1, TIGAR	168	558	17911	2.29275	0.257226
GOTERM_BP_FAT	GO:0055094~response to lipoprotein particle	3	1.35135	0.0161558	HMGCS1, FCER1G, ITGB2	168	21	17911	15.2304	0.259613
GOTERM_BP_FAT	GO:0032844~regulation of homeostatic process	11	4.95495	0.0167611	CYBA, PTPN6, TAL1, PTGS2, LDLR, HMGCR, MC4R, FCER1G, INPP5D, HTR2C, CSF1R	168	490	17911	2.39336	0.263439
GOTERM_BP_FAT	GO:0007166~cell surface receptor signaling pathway	32	14.4144	0.0190016	NKD1, SLC39A10, CLDN5, PGAM2, ITGB5, TIMP4, ITGB2, PRRX2, PLPP3, CCL6, EIF4EBP1, FCER1G, LFNG, LAG3, CSF1R, TYROBP, FZD9, PTPN6, MET, CACNG2, LGALS9, GPR37L1, VASP, FCGR3, P2RY12, CD37, RPS19, IRF5, HES5, CX3CR1, VSIR, ADAM18	168	2278	17911	1.49764	0.281551
GOTERM_BP_FAT	GO:0002021~response to dietary excess	3	1.35135	0.0260386	APOE, MC4R, PCSK1N	168	27	17911	11.8459	0.333067
GOTERM_MF_FAT	GO:0044877~macromolecular complex binding	22	9.90991	0.026173	INSM1, MLC1, LDLR, MET, JCHAIN, CORO6, ITGB5, ITGB2, MFGE8, PLPP3, FCGR3, VWF, TAL1, CDKN1A, RPS19, HES5, APOE, WIPF3, FCER1G, ADAM18, RARA, UBE2T	152	1498	16866	1.62959	0.579134
GOTERM_BP_FAT	GO:0043954~cellular component maintenance	3	1.35135	0.0316905	APOE, C1QL1, CSF1R	168	30	17911	10.6613	0.364017
GOTERM_MF_FAT	GO:0072341~modified amino acid binding	4	1.8018	0.0318032	SYT2, MFGE8, LTC4S, MGST1	152	77	16866	5.76418	0.632825
GOTERM_MF_FAT	GO:0032403~protein complex binding	15	6.75676	0.0319804	MLC1, MET, JCHAIN, ITGB5, CORO6, ITGB2, MFGE8, PLPP3, FCGR3, VWF, CDKN1A, RPS19, WIPF3, FCER1G, ADAM18	152	903	16866	1.8432	0.616958
GOTERM_MF_FAT	GO:0008144~drug binding	5	2.25225	0.03319	CHRM2, FKBP5, HMGCS1, RARA, HTR2C	152	135	16866	4.10965	0.613734
GOTERM_BP_FAT	GO:0060348~bone development	6	2.7027	0.0367652	PTPN6, TAL1, PAPPA2, RARA, TMEM119, TYROBP	168	196	17911	3.26367	0.390985
GOTERM_BP_FAT	GO:0070741~response to interleukin-6	3	1.35135	0.0377764	CHIL1, ENTPD2, SELPLG	168	33	17911	9.6921	0.395005
GOTERM_BP_FAT	GO:0002931~response to ischemia	3	1.35135	0.0442683	EIF4EBP1, PER2, TIGAR	168	36	17911	8.88442	0.426035
GOTERM_BP_FAT	GO:0001501~skeletal system development	10	4.5045	0.0445177	PTPN6, TAL1, HES5, HEXB, PAPPA2, RARA, PRRX2, TMEM119, MTHFD1L, TYROBP	168	499	17911	2.13653	0.4268
GOTERM_BP_FAT	GO:0042743~hydrogen peroxide metabolic process	3	1.35135	0.0488084	CYBA, NCF1, GPX3	168	38	17911	8.41682	0.438306

## Sheet: Table S5
Table S5. GO analysis for DEGs between KO ST and CT
Annotation Cluster 1	Enrichment Score: 3.8426753370583397
Category	Term	Count	%	PValue	Genes	List Total	Pop Hits	Pop Total	Fold Enrichment	Benjamini
GOTERM_BP_FAT	GO:0009605~response to external stimulus	54	21.0117	9.98952e-08	LDLR, HMGCR, NPNT, TGFB1, EIF4EBP1, TMEM173, SEMA3E, ANO3, CSF3R, RARA, PIK3AP1, ATOH7, SIK1, CYR61, CST3, LENG9, MMP14, CCR6, ANKRD23, CX3CR1, MAPK3, BIN2, TNFAIP8L2, TNC, CLU, GPSM3, HMGCS1, TAC1, ITGB2, ITGAM, CCL6, SLC11A1, TAGAP, IL10RA, PER1, CD6, HAVCR2, CARD9, KLF10, MET, TGFBR2, LMCD1, NCKAP1L, VAV1, ANXA3, LGALS9, KDR, IRF5, ITGA6, MIR7578, CMTM7, ZFP189, FABP7, CMTM6	199	2301	17911	2.11224	0.000392112
GOTERM_BP_FAT	GO:0032101~regulation of response to external stimulus	26	10.1167	1.36161e-06	TNFAIP8L2, LDLR, HMGCR, GPSM3, TAC1, TGFB1, CCL6, TMEM173, SEMA3E, PER1, PIK3AP1, CD6, HAVCR2, TGFBR2, MET, LMCD1, NCKAP1L, LENG9, LGALS9, KDR, CCR6, MIR7578, MAPK3, CX3CR1, ZFP189, FABP7	199	769	17911	3.04308	0.00133553
GOTERM_BP_FAT	GO:0032103~positive regulation of response to external stimulus	13	5.05837	4.86809e-05	HAVCR2, LDLR, MET, GPSM3, TAC1, NCKAP1L, LGALS9, TGFB1, CCL6, KDR, CCR6, MAPK3, CD6	199	270	17911	4.33358	0.00501701
GOTERM_BP_FAT	GO:0080134~regulation of response to stress	30	11.6732	4.99278e-05	FGD2, TNFAIP8L2, LDLR, HMGCR, PDIA2, GPSM3, CLU, TAC1, PLPP3, CCL6, TMEM173, PER1, PIK3AP1, CD6, TIGAR, HAVCR2, HMGA1-RS1, CARD9, MET, TGFBR2, LMCD1, LENG9, HMGA1, VAV1, LGALS9, MIR7578, CX3CR1, MAPK3, NGB, ZFP189	199	1191	17911	2.26713	0.00488854
GOTERM_BP_FAT	GO:0031347~regulation of defense response	19	7.393	0.000132604	HAVCR2, TNFAIP8L2, CARD9, LDLR, GPSM3, LMCD1, TAC1, LENG9, VAV1, LGALS9, CCL6, TMEM173, MIR7578, MAPK3, CX3CR1, PER1, PIK3AP1, ZFP189, CD6	199	603	17911	2.83598	0.00797784
GOTERM_BP_FAT	GO:0031349~positive regulation of defense response	12	4.66926	0.000285252	HAVCR2, TMEM173, CARD9, LDLR, GPSM3, MAPK3, TAC1, PIK3AP1, CD6, VAV1, LGALS9, CCL6	199	279	17911	3.87118	0.0132455
GOTERM_BP_FAT	GO:0050727~regulation of inflammatory response	11	4.28016	0.00134221	TNFAIP8L2, MIR7578, LDLR, GPSM3, CX3CR1, PER1, TAC1, PIK3AP1, CD6, LGALS9, CCL6	199	286	17911	3.46173	0.0377582
GOTERM_BP_FAT	GO:0006952~defense response	30	11.6732	0.00181514	TNFAIP8L2, LDLR, GPSM3, H2-D1, TAC1, ITGB2, TGFB1, ITGAM, CCL6, SLC11A1, TMEM173, TAGAP, RAB23, PER1, PIK3AP1, CD6, HAVCR2, CARD9, CST3, LMCD1, LENG9, VAV1, LGALS9, ANXA3, CCR6, IRF5, MIR7578, CX3CR1, MAPK3, ZFP189	199	1481	17911	1.82319	0.0446929
GOTERM_BP_FAT	GO:0006954~inflammatory response	16	6.22568	0.00343478	TNFAIP8L2, HAVCR2, LDLR, GPSM3, TAC1, ITGB2, ITGAM, LGALS9, TGFB1, CCL6, SLC11A1, CCR6, MIR7578, CX3CR1, PER1, CD6	199	613	17911	2.34923	0.0686271
GOTERM_BP_FAT	GO:0050729~positive regulation of inflammatory response	5	1.94553	0.0357713	LDLR, GPSM3, TAC1, CD6, CCL6	199	112	17911	4.01808	0.288012
Annotation Cluster 2	Enrichment Score: 3.174614616652783
Category	Term	Count	%	PValue	Genes	List Total	Pop Hits	Pop Total	Fold Enrichment	Benjamini
GOTERM_BP_FAT	GO:0009892~negative regulation of metabolic process	49	19.0661	0.000152381	LDLR, HMGCR, RBM3, TGFB1, EIF4EBP1, INSIG1, RAB23, RARA, SIK1, PI16, MIR3960, DHCR24, LIMK1, MLXIPL, CST3, LPIN1, HMGA1, TRAT1, PRDM8, DYNLT1C, DYNLT1B, TRA2B, CLU, CIART, SOX8, PLPP3, ZFP36L1, ZFP36L2, GLRP1, PER2, PER1, INPP5D, TIGAR, HAVCR2, HMGA1-RS1, MIR320, ZFP57, HCLS1, KLF10, MET, LMCD1, NCKAP1L, LGALS9, DUSP5, CDKN1C, P2RY13, MIR7578, SALL1, ADRA1B	199	2579	17911	1.71006	0.00875982
GOTERM_BP_FAT	GO:0010605~negative regulation of macromolecule metabolic process	46	17.8988	0.000168237	LDLR, HMGCR, TRA2B, RBM3, CLU, CIART, SOX8, TGFB1, PLPP3, ZFP36L1, ZFP36L2, EIF4EBP1, GLRP1, RAB23, PER2, PER1, RARA, INPP5D, SIK1, PI16, MIR3960, DHCR24, MIR320, HMGA1-RS1, HAVCR2, LIMK1, ZFP57, HCLS1, KLF10, MET, MLXIPL, LMCD1, CST3, NCKAP1L, HMGA1, LPIN1, TRAT1, LGALS9, DUSP5, PRDM8, CDKN1C, MIR7578, SALL1, ADRA1B, DYNLT1C, DYNLT1B	199	2372	17911	1.74546	0.00926042
GOTERM_BP_FAT	GO:0031324~negative regulation of cellular metabolic process	45	17.5097	0.000359313	HMGCR, TRA2B, RBM3, CLU, CIART, SOX8, TGFB1, PLPP3, ZFP36L1, ZFP36L2, EIF4EBP1, GLRP1, INSIG1, RAB23, PER2, PER1, RARA, INPP5D, SIK1, PI16, MIR3960, TIGAR, DHCR24, HMGA1-RS1, LIMK1, ZFP57, HCLS1, KLF10, MET, MLXIPL, LMCD1, CST3, NCKAP1L, HMGA1, LPIN1, TRAT1, DUSP5, PRDM8, CDKN1C, P2RY13, MIR7578, SALL1, ADRA1B, DYNLT1C, DYNLT1B	199	2380	17911	1.70178	0.0148976
GOTERM_BP_FAT	GO:0051248~negative regulation of protein metabolic process	24	9.33852	0.000851049	HMGCR, LIMK1, RBM3, MET, CLU, CST3, MLXIPL, NCKAP1L, PLPP3, TGFB1, ZFP36L1, ZFP36L2, EIF4EBP1, MIR7578, PER2, RAB23, PER1, RARA, INPP5D, PI16, MIR3960, DYNLT1C, DHCR24, DYNLT1B	199	1014	17911	2.1303	0.0274709
GOTERM_BP_FAT	GO:0051246~regulation of protein metabolic process	44	17.1206	0.00162434	FGD2, NKD1, HMGCR, NPNT, RBM3, CLU, ITGB2, TGFB1, PLPP3, CCL6, ZFP36L1, SLC11A1, ZFP36L2, EIF4EBP1, FNDC1, RAB23, PER2, PER1, RARA, PIK3AP1, INPP5D, CD6, PI16, MIR3960, CYR61, DHCR24, HAVCR2, CARD9, LIMK1, HCLS1, MET, TGFBR2, MLXIPL, CST3, NCKAP1L, LPIN1, LGALS9, KDR, MIR7578, RPS6KA2, MAPK3, ADRA1B, DYNLT1C, DYNLT1B	199	2483	17911	1.59493	0.0422073
GOTERM_BP_FAT	GO:0032269~negative regulation of cellular protein metabolic process	22	8.56031	0.00212032	HMGCR, LIMK1, RBM3, MET, CST3, MLXIPL, NCKAP1L, PLPP3, TGFB1, ZFP36L1, ZFP36L2, EIF4EBP1, MIR7578, PER2, RAB23, PER1, RARA, PI16, MIR3960, DYNLT1C, DHCR24, DYNLT1B	199	956	17911	2.07125	0.0498391
GOTERM_BP_FAT	GO:0032268~regulation of cellular protein metabolic process	41	15.9533	0.00221995	FGD2, HMGCR, NPNT, RBM3, CLU, ITGB2, TGFB1, PLPP3, CCL6, ZFP36L1, ZFP36L2, SLC11A1, EIF4EBP1, FNDC1, RAB23, PER2, PER1, RARA, PIK3AP1, CD6, PI16, MIR3960, CYR61, DHCR24, HAVCR2, CARD9, LIMK1, HCLS1, MET, TGFBR2, MLXIPL, CST3, NCKAP1L, LPIN1, LGALS9, KDR, MIR7578, MAPK3, ADRA1B, DYNLT1C, DYNLT1B	199	2298	17911	1.60583	0.051204
Annotation Cluster 3	Enrichment Score: 3.1428561972633777
Category	Term	Count	%	PValue	Genes	List Total	Pop Hits	Pop Total	Fold Enrichment	Benjamini
GOTERM_MF_FAT	GO:0005178~integrin binding	9	3.50195	1.78103e-05	WISP1, ITGA6, NPNT, ICAM2, FAP, MMP14, PLPP3, KDR, CYR61	190	101	16866	7.91006	0.0119149
GOTERM_MF_FAT	GO:0050839~cell adhesion molecule binding	14	5.44747	0.00162436	WISP1, ITGA6, FAP, NPNT, ICAM2, NUMB, SLC3A2, ITGB2, MMP14, FXYD5, EPS8L2, PLPP3, KDR, CYR61	190	447	16866	2.78022	0.196531
GOTERM_MF_FAT	GO:0032403~protein complex binding	19	7.393	0.0128848	HCLS1, ICAM2, NPNT, MET, H2-D1, H2-DMB1, NCKAP1L, ITGB2, MMP14, SKAP1, PLPP3, KDR, WISP1, ITGA6, GMFG, OTOF, FAP, EPS8L2, CYR61	190	903	16866	1.86777	0.582212
Annotation Cluster 4	Enrichment Score: 2.6563245863252947
Category	Term	Count	%	PValue	Genes	List Total	Pop Hits	Pop Total	Fold Enrichment	Benjamini
GOTERM_BP_FAT	GO:0016126~sterol biosynthetic process	7	2.72374	1.79345e-05	MVD, HMGCR, SQLE, INSIG1, HMGCS1, DHCR24, FDFT1	199	50	17911	12.6007	0.0028125
GOTERM_BP_FAT	GO:0008610~lipid biosynthetic process	19	7.393	3.65969e-05	GAL3ST4, LDLR, MVD, HMGCR, MLXIPL, HMGCS1, DECR2, LTC4S, LPCAT2, LPIN1, PEX7, FDFT1, STARD4, SQLE, INSIG1, SIK1, HPGDS, DHCR24, CYR61	199	545	17911	3.13779	0.00434454
GOTERM_BP_FAT	GO:0006695~cholesterol biosynthetic process	6	2.33463	0.000107402	MVD, HMGCR, INSIG1, HMGCS1, DHCR24, FDFT1	199	43	17911	12.5588	0.00688898
GOTERM_BP_FAT	GO:1902653~secondary alcohol biosynthetic process	6	2.33463	0.000120092	MVD, HMGCR, INSIG1, HMGCS1, DHCR24, FDFT1	199	44	17911	12.2734	0.00757615
GOTERM_BP_FAT	GO:0008203~cholesterol metabolic process	8	3.11284	0.00024694	LDLR, MVD, HMGCR, SQLE, INSIG1, HMGCS1, DHCR24, FDFT1	199	112	17911	6.42893	0.0117548
GOTERM_BP_FAT	GO:1902652~secondary alcohol metabolic process	8	3.11284	0.000322754	LDLR, MVD, HMGCR, SQLE, INSIG1, HMGCS1, DHCR24, FDFT1	199	117	17911	6.15419	0.0141389
GOTERM_BP_FAT	GO:0016125~sterol metabolic process	8	3.11284	0.000357865	LDLR, MVD, HMGCR, SQLE, INSIG1, HMGCS1, DHCR24, FDFT1	199	119	17911	6.05076	0.0149964
GOTERM_BP_FAT	GO:0044283~small molecule biosynthetic process	15	5.83658	0.000555681	MVD, HMGCR, MLXIPL, HMGCS1, DECR2, PGAM2, LTC4S, FDFT1, STARD4, INSIG1, PER2, SIK1, HPGDS, IP6K3, DHCR24	199	455	17911	2.9672	0.0205685
GOTERM_BP_FAT	GO:0046165~alcohol biosynthetic process	7	2.72374	0.000852152	MVD, HMGCR, INSIG1, HMGCS1, IP6K3, DHCR24, FDFT1	199	100	17911	6.30035	0.0272819
GOTERM_BP_FAT	GO:0006694~steroid biosynthetic process	8	3.11284	0.00106964	STARD4, MVD, HMGCR, SQLE, INSIG1, HMGCS1, DHCR24, FDFT1	199	143	17911	5.03525	0.0325425
GOTERM_BP_FAT	GO:0006066~alcohol metabolic process	10	3.89105	0.00195349	LDLR, MVD, HMGCR, SQLE, INSIG1, HMGCS1, ALDH1A7, IP6K3, DHCR24, FDFT1	199	251	17911	3.58586	0.0468478
GOTERM_BP_FAT	GO:1901617~organic hydroxy compound biosynthetic process	8	3.11284	0.00268505	MVD, HMGCR, SQLE, INSIG1, HMGCS1, IP6K3, DHCR24, FDFT1	199	168	17911	4.28595	0.0569563
GOTERM_BP_FAT	GO:0006720~isoprenoid metabolic process	6	2.33463	0.00389155	LDLR, MVD, HMGCR, HMGCS1, ALDH1A7, FDFT1	199	94	17911	5.745	0.0744001
GOTERM_BP_FAT	GO:0008299~isoprenoid biosynthetic process	4	1.55642	0.0047622	MVD, HMGCR, HMGCS1, FDFT1	199	31	17911	11.6136	0.0842265
GOTERM_BP_FAT	GO:0008202~steroid metabolic process	9	3.50195	0.00889797	STARD4, LDLR, MVD, HMGCR, SQLE, INSIG1, HMGCS1, DHCR24, FDFT1	199	262	17911	3.09178	0.125349
GOTERM_BP_FAT	GO:1901615~organic hydroxy compound metabolic process	11	4.28016	0.00904348	LDLR, MVD, HMGCR, SQLE, INSIG1, HMGCS1, ALDH1A7, AOC2, IP6K3, DHCR24, FDFT1	199	375	17911	2.64015	0.125925
KEGG_PATHWAY	mmu00100:Steroid biosynthesis	3	1.16732	0.025718	SQLE, DHCR24, FDFT1	103	19	7691	11.79	0.497712
KEGG_PATHWAY	mmu00900:Terpenoid backbone biosynthesis	3	1.16732	0.0367721	MVD, HMGCR, HMGCS1	103	23	7691	9.73955	0.579531
Annotation Cluster 5	Enrichment Score: 2.572731112498835
Category	Term	Count	%	PValue	Genes	List Total	Pop Hits	Pop Total	Fold Enrichment	Benjamini
GOTERM_BP_FAT	GO:0060326~cell chemotaxis	13	5.05837	3.49933e-05	MET, GPSM3, NCKAP1L, ITGB2, VAV1, LGALS9, ITGAM, CCL6, KDR, CCR6, CX3CR1, CSF3R, BIN2	199	261	17911	4.48301	0.00442201
GOTERM_BP_FAT	GO:0030335~positive regulation of cell migration	17	6.61479	3.79489e-05	TGFBR2, GPSM3, MET, TAC1, NCKAP1L, MMP14, PLPP3, TGFB1, LGALS9, ANXA3, KDR, P2RY6, CCR6, ITGA6, SEMA3E, NUMB, CYR61	199	446	17911	3.43068	0.00437248
GOTERM_BP_FAT	GO:2000147~positive regulation of cell motility	17	6.61479	5.61697e-05	TGFBR2, GPSM3, MET, TAC1, NCKAP1L, MMP14, PLPP3, TGFB1, LGALS9, ANXA3, KDR, P2RY6, CCR6, ITGA6, SEMA3E, NUMB, CYR61	199	461	17911	3.31906	0.00488864
GOTERM_BP_FAT	GO:0016477~cell migration	30	11.6732	5.62742e-05	GPSM3, TAC1, ITGB2, SOX8, TGFB1, PLPP3, ITGAM, CCL6, PEX7, P2RY6, FAP, SEMA3E, NUMB, CSF3R, CYR61, FMNL3, ARC, MET, TGFBR2, NCKAP1L, MMP14, VAV1, LGALS9, ANXA3, KDR, P2RY12, CCR6, ITGA6, CX3CR1, BIN2	199	1199	17911	2.252	0.0047915
GOTERM_BP_FAT	GO:0051272~positive regulation of cellular component movement	17	6.61479	7.44707e-05	TGFBR2, GPSM3, MET, TAC1, NCKAP1L, MMP14, PLPP3, TGFB1, LGALS9, ANXA3, KDR, P2RY6, CCR6, ITGA6, SEMA3E, NUMB, CYR61	199	472	17911	3.24171	0.00571659
GOTERM_BP_FAT	GO:0040017~positive regulation of locomotion	17	6.61479	7.77742e-05	TGFBR2, GPSM3, MET, TAC1, NCKAP1L, MMP14, PLPP3, TGFB1, LGALS9, ANXA3, KDR, P2RY6, CCR6, ITGA6, SEMA3E, NUMB, CYR61	199	474	17911	3.22803	0.00574482
GOTERM_BP_FAT	GO:0006935~chemotaxis	18	7.00389	9.93404e-05	GPSM3, MET, NCKAP1L, ITGB2, VAV1, ITGAM, TGFB1, LGALS9, CCL6, KDR, CCR6, SEMA3E, CX3CR1, CSF3R, CMTM7, BIN2, CMTM6, CYR61	199	536	17911	3.02256	0.00706637
GOTERM_BP_FAT	GO:0042330~taxis	18	7.00389	0.000103907	GPSM3, MET, NCKAP1L, ITGB2, VAV1, ITGAM, TGFB1, LGALS9, CCL6, KDR, CCR6, SEMA3E, CX3CR1, CSF3R, CMTM7, BIN2, CMTM6, CYR61	199	538	17911	3.01132	0.00700908
GOTERM_BP_FAT	GO:0050900~leukocyte migration	13	5.05837	0.000145248	P2RY12, CCR6, ITGA6, GPSM3, CX3CR1, NCKAP1L, CSF3R, ITGB2, VAV1, ITGAM, TGFB1, LGALS9, CCL6	199	303	17911	3.8616	0.0084756
GOTERM_BP_FAT	GO:0010634~positive regulation of epithelial cell migration	8	3.11284	0.000165544	CCR6, TGFBR2, MET, TAC1, PLPP3, TGFB1, ANXA3, KDR	199	105	17911	6.85753	0.00924244
GOTERM_BP_FAT	GO:0048870~cell motility	31	12.0623	0.000183445	GPSM3, ABI3, TAC1, ITGB2, SOX8, TGFB1, PLPP3, ITGAM, CCL6, PEX7, P2RY6, FAP, SEMA3E, NUMB, CSF3R, CYR61, FMNL3, ARC, MET, TGFBR2, NCKAP1L, MMP14, VAV1, LGALS9, ANXA3, KDR, P2RY12, CCR6, ITGA6, CX3CR1, BIN2	199	1348	17911	2.06985	0.00968619
GOTERM_BP_FAT	GO:0051674~localization of cell	31	12.0623	0.000183445	GPSM3, ABI3, TAC1, ITGB2, SOX8, TGFB1, PLPP3, ITGAM, CCL6, PEX7, P2RY6, FAP, SEMA3E, NUMB, CSF3R, CYR61, FMNL3, ARC, MET, TGFBR2, NCKAP1L, MMP14, VAV1, LGALS9, ANXA3, KDR, P2RY12, CCR6, ITGA6, CX3CR1, BIN2	199	1348	17911	2.06985	0.00968619
GOTERM_BP_FAT	GO:0040011~locomotion	33	12.8405	0.000331224	GPSM3, ABI3, TAC1, ITGB2, SOX8, TGFB1, PLPP3, ITGAM, CCL6, PEX7, P2RY6, FAP, SEMA3E, NUMB, CSF3R, CYR61, FMNL3, ARC, MET, TGFBR2, NCKAP1L, MMP14, VAV1, LGALS9, ANXA3, KDR, P2RY12, CCR6, ITGA6, CX3CR1, CMTM7, BIN2, CMTM6	199	1529	17911	1.94255	0.0143472
GOTERM_BP_FAT	GO:0030334~regulation of cell migration	20	7.7821	0.00059335	MET, TGFBR2, GPSM3, ABI3, TAC1, NCKAP1L, MMP14, PLPP3, TGFB1, LGALS9, ANXA3, KDR, P2RY12, P2RY6, CCR6, ITGA6, NUMB, SEMA3E, CX3CR1, CYR61	199	742	17911	2.42601	0.021743
GOTERM_BP_FAT	GO:2000145~regulation of cell motility	20	7.7821	0.00110613	MET, TGFBR2, GPSM3, ABI3, TAC1, NCKAP1L, MMP14, PLPP3, TGFB1, LGALS9, ANXA3, KDR, P2RY12, P2RY6, CCR6, ITGA6, NUMB, SEMA3E, CX3CR1, CYR61	199	782	17911	2.30192	0.0328711
GOTERM_BP_FAT	GO:0010631~epithelial cell migration	10	3.89105	0.0012434	CCR6, FAP, TGFBR2, MET, TAC1, ITGB2, PLPP3, TGFB1, ANXA3, KDR	199	235	17911	3.83	0.0355358
GOTERM_BP_FAT	GO:0090132~epithelium migration	10	3.89105	0.00135022	CCR6, FAP, TGFBR2, MET, TAC1, ITGB2, PLPP3, TGFB1, ANXA3, KDR	199	238	17911	3.78172	0.0377094
GOTERM_BP_FAT	GO:0072359~circulatory system development	24	9.33852	0.00156737	SAT1, FMNL3, MET, TGFBR2, ITGB2, MYH7, MMP14, PLPP3, TGFB1, ANXA3, KDR, ZFP36L1, WISP1, RPS6KA2, FAP, SALL1, CX3CR1, MAPK3, SEMA3E, ADRA1B, RARA, SIK1, PI16, CYR61	199	1062	17911	2.03401	0.0415819
GOTERM_BP_FAT	GO:0072358~cardiovascular system development	24	9.33852	0.00156737	SAT1, FMNL3, MET, TGFBR2, ITGB2, MYH7, MMP14, PLPP3, TGFB1, ANXA3, KDR, ZFP36L1, WISP1, RPS6KA2, FAP, SALL1, CX3CR1, MAPK3, SEMA3E, ADRA1B, RARA, SIK1, PI16, CYR61	199	1062	17911	2.03401	0.0415819
GOTERM_BP_FAT	GO:0090130~tissue migration	10	3.89105	0.00161426	CCR6, FAP, TGFBR2, MET, TAC1, ITGB2, PLPP3, TGFB1, ANXA3, KDR	199	244	17911	3.68873	0.04223
GOTERM_BP_FAT	GO:0001667~ameboidal-type cell migration	12	4.66926	0.00163336	CCR6, FAP, TGFBR2, MET, SEMA3E, TAC1, ITGB2, SOX8, PLPP3, TGFB1, ANXA3, KDR	199	345	17911	3.13061	0.0421581
GOTERM_BP_FAT	GO:0040012~regulation of locomotion	20	7.7821	0.00188053	MET, TGFBR2, GPSM3, ABI3, TAC1, NCKAP1L, MMP14, PLPP3, TGFB1, LGALS9, ANXA3, KDR, P2RY12, P2RY6, CCR6, ITGA6, NUMB, SEMA3E, CX3CR1, CYR61	199	819	17911	2.19792	0.0456946
GOTERM_BP_FAT	GO:0051270~regulation of cellular component movement	20	7.7821	0.00270097	MET, TGFBR2, GPSM3, ABI3, TAC1, NCKAP1L, MMP14, PLPP3, TGFB1, LGALS9, ANXA3, KDR, P2RY12, P2RY6, CCR6, ITGA6, NUMB, SEMA3E, CX3CR1, CYR61	199	846	17911	2.12778	0.0569772
GOTERM_BP_FAT	GO:0010632~regulation of epithelial cell migration	8	3.11284	0.00358478	CCR6, TGFBR2, MET, TAC1, PLPP3, TGFB1, ANXA3, KDR	199	177	17911	4.06802	0.0704479
GOTERM_BP_FAT	GO:0006928~movement of cell or subcellular component	32	12.4514	0.00460442	GPSM3, ABI3, TAC1, ITGB2, SOX8, TGFB1, PLPP3, ITGAM, CCL6, PEX7, P2RY6, FAP, SEMA3E, NUMB, CSF3R, CYR61, FMNL3, ARC, MET, TGFBR2, NCKAP1L, MYH7, MMP14, VAV1, LGALS9, ANXA3, KDR, P2RY12, CCR6, ITGA6, CX3CR1, BIN2	199	1724	17911	1.67063	0.0826622
GOTERM_BP_FAT	GO:0010595~positive regulation of endothelial cell migration	5	1.94553	0.00548946	MET, PLPP3, TGFB1, ANXA3, KDR	199	64	17911	7.03164	0.0923626
GOTERM_BP_FAT	GO:0043542~endothelial cell migration	7	2.72374	0.0069245	FAP, MET, ITGB2, PLPP3, TGFB1, ANXA3, KDR	199	152	17911	4.14497	0.106606
GOTERM_BP_FAT	GO:0048514~blood vessel morphogenesis	13	5.05837	0.017184	SAT1, ZFP36L1, FMNL3, FAP, CX3CR1, SEMA3E, TGFBR2, ITGB2, MMP14, TGFB1, ANXA3, KDR, CYR61	199	540	17911	2.16679	0.184329
GOTERM_BP_FAT	GO:0001568~blood vessel development	14	5.44747	0.0261538	SAT1, FMNL3, TGFBR2, ITGB2, MMP14, PLPP3, ANXA3, TGFB1, KDR, ZFP36L1, FAP, SEMA3E, CX3CR1, CYR61	199	641	17911	1.96579	0.243986
GOTERM_BP_FAT	GO:0001525~angiogenesis	11	4.28016	0.0261882	SAT1, FMNL3, FAP, TGFBR2, CX3CR1, SEMA3E, ITGB2, MMP14, ANXA3, KDR, CYR61	199	444	17911	2.22985	0.2437
GOTERM_BP_FAT	GO:0001944~vasculature development	14	5.44747	0.0381007	SAT1, FMNL3, TGFBR2, ITGB2, MMP14, PLPP3, ANXA3, TGFB1, KDR, ZFP36L1, FAP, SEMA3E, CX3CR1, CYR61	199	677	17911	1.86126	0.296298
GOTERM_BP_FAT	GO:0010594~regulation of endothelial cell migration	5	1.94553	0.0388311	MET, PLPP3, TGFB1, ANXA3, KDR	199	115	17911	3.91326	0.299396
GOTERM_BP_FAT	GO:0048646~anatomical structure formation involved in morphogenesis	22	8.56031	0.0398986	SAT1, FMNL3, TGFBR2, ITGB2, MMP14, SOX8, TGFB1, ANXA3, MTHFD1L, KDR, RPS7, DUSP5, ITGA6, FAP, SALL1, CX3CR1, MAPK3, SEMA3E, RAB23, CSF3R, RARA, CYR61	199	1263	17911	1.56778	0.303479
Annotation Cluster 6	Enrichment Score: 2.560431720131167
Category	Term	Count	%	PValue	Genes	List Total	Pop Hits	Pop Total	Fold Enrichment	Benjamini
GOTERM_BP_FAT	GO:0060326~cell chemotaxis	13	5.05837	3.49933e-05	MET, GPSM3, NCKAP1L, ITGB2, VAV1, LGALS9, ITGAM, CCL6, KDR, CCR6, CX3CR1, CSF3R, BIN2	199	261	17911	4.48301	0.00442201
GOTERM_BP_FAT	GO:0006935~chemotaxis	18	7.00389	9.93404e-05	GPSM3, MET, NCKAP1L, ITGB2, VAV1, ITGAM, TGFB1, LGALS9, CCL6, KDR, CCR6, SEMA3E, CX3CR1, CSF3R, CMTM7, BIN2, CMTM6, CYR61	199	536	17911	3.02256	0.00706637
GOTERM_BP_FAT	GO:0042330~taxis	18	7.00389	0.000103907	GPSM3, MET, NCKAP1L, ITGB2, VAV1, ITGAM, TGFB1, LGALS9, CCL6, KDR, CCR6, SEMA3E, CX3CR1, CSF3R, CMTM7, BIN2, CMTM6, CYR61	199	538	17911	3.01132	0.00700908
GOTERM_BP_FAT	GO:0050900~leukocyte migration	13	5.05837	0.000145248	P2RY12, CCR6, ITGA6, GPSM3, CX3CR1, NCKAP1L, CSF3R, ITGB2, VAV1, ITGAM, TGFB1, LGALS9, CCL6	199	303	17911	3.8616	0.0084756
GOTERM_BP_FAT	GO:0030595~leukocyte chemotaxis	10	3.89105	0.000339966	CCR6, GPSM3, CX3CR1, NCKAP1L, CSF3R, ITGB2, VAV1, ITGAM, LGALS9, CCL6	199	196	17911	4.59209	0.0145625
GOTERM_BP_FAT	GO:0030593~neutrophil chemotaxis	6	2.33463	0.00278685	NCKAP1L, CSF3R, ITGB2, VAV1, ITGAM, CCL6	199	87	17911	6.20724	0.0584241
GOTERM_BP_FAT	GO:1990266~neutrophil migration	6	2.33463	0.00527915	NCKAP1L, CSF3R, ITGB2, VAV1, ITGAM, CCL6	199	101	17911	5.34683	0.0897455
GOTERM_BP_FAT	GO:0071621~granulocyte chemotaxis	6	2.33463	0.00646313	NCKAP1L, CSF3R, ITGB2, VAV1, ITGAM, CCL6	199	106	17911	5.09462	0.102253
GOTERM_BP_FAT	GO:0097529~myeloid leukocyte migration	7	2.72374	0.00960662	CX3CR1, NCKAP1L, CSF3R, ITGB2, VAV1, ITGAM, CCL6	199	163	17911	3.86525	0.130507
GOTERM_BP_FAT	GO:0097530~granulocyte migration	6	2.33463	0.0103903	NCKAP1L, CSF3R, ITGB2, VAV1, ITGAM, CCL6	199	119	17911	4.53807	0.138061
Annotation Cluster 7	Enrichment Score: 2.4922351577730075
Category	Term	Count	%	PValue	Genes	List Total	Pop Hits	Pop Total	Fold Enrichment	Benjamini
GOTERM_MF_FAT	GO:0001608~G-protein coupled nucleotide receptor activity	4	1.55642	0.000364649	P2RY12, P2RY13, P2RY6, GPR34	190	13	16866	27.3134	0.115495
GOTERM_MF_FAT	GO:0045028~G-protein coupled purinergic nucleotide receptor activity	4	1.55642	0.000364649	P2RY12, P2RY13, P2RY6, GPR34	190	13	16866	27.3134	0.115495
GOTERM_MF_FAT	GO:0001614~purinergic nucleotide receptor activity	4	1.55642	0.00158745	P2RY12, P2RY13, P2RY6, GPR34	190	21	16866	16.9083	0.234558
GOTERM_MF_FAT	GO:0016502~nucleotide receptor activity	4	1.55642	0.00158745	P2RY12, P2RY13, P2RY6, GPR34	190	21	16866	16.9083	0.234558
GOTERM_MF_FAT	GO:0035586~purinergic receptor activity	4	1.55642	0.00332324	P2RY12, P2RY13, P2RY6, GPR34	190	27	16866	13.1509	0.311594
Annotation Cluster 8	Enrichment Score: 2.488292608755184
Category	Term	Count	%	PValue	Genes	List Total	Pop Hits	Pop Total	Fold Enrichment	Benjamini
GOTERM_BP_FAT	GO:0044255~cellular lipid metabolic process	28	10.8949	3.12732e-06	GAL3ST4, MVD, LDLR, HMGCR, HMGCS1, ECHDC2, LTC4S, TGFB1, PLPP3, PEX7, FDFT1, GSTM7, STARD4, INSIG1, PER2, ALDH1A7, INPP5D, SIK1, HPGDS, IP6K3, CYR61, DECR2, MLXIPL, LPCAT2, LPIN1, ANKRD23, MAPK3, TYSND1	199	915	17911	2.75425	0.00175244
GOTERM_BP_FAT	GO:0006629~lipid metabolic process	32	12.4514	1.10347e-05	GAL3ST4, MVD, LDLR, HMGCR, NAAA, SLC16A11, HMGCS1, ECHDC2, LTC4S, TGFB1, PLPP3, GSTM7, PEX7, FDFT1, STARD4, INSIG1, PER2, ALDH1A7, INPP5D, SIK1, HPGDS, IP6K3, CYR61, DHCR24, DECR2, MLXIPL, LPCAT2, LPIN1, ANKRD23, SQLE, TYSND1, MAPK3	199	1217	17911	2.36661	0.00227754
GOTERM_BP_FAT	GO:0032787~monocarboxylic acid metabolic process	19	7.393	4.42169e-05	MLXIPL, DECR2, PGAM2, ECHDC2, LTC4S, LPIN1, MTHFD1L, PEX7, GSTM7, STARD4, ANKRD23, INSIG1, MAPK3, TYSND1, PER2, GLO1, ALDH1A7, HPGDS, TIGAR	199	553	17911	3.0924	0.00468088
GOTERM_BP_FAT	GO:0006631~fatty acid metabolic process	13	5.05837	0.00090016	ANKRD23, TYSND1, MAPK3, INSIG1, PER2, DECR2, MLXIPL, ECHDC2, LTC4S, LPIN1, HPGDS, PEX7, GSTM7	199	371	17911	3.15381	0.0283357
GOTERM_BP_FAT	GO:0019752~carboxylic acid metabolic process	20	7.7821	0.00126339	MLXIPL, DECR2, PGAM2, ECHDC2, LTC4S, LPIN1, MTHFD1L, PEX7, GSTM7, STARD4, ANKRD23, INSIG1, MAPK3, TYSND1, PER2, GCSH, GLO1, ALDH1A7, HPGDS, TIGAR	199	791	17911	2.27573	0.0358363
GOTERM_BP_FAT	GO:0043436~oxoacid metabolic process	20	7.7821	0.00137854	MLXIPL, DECR2, PGAM2, ECHDC2, LTC4S, LPIN1, MTHFD1L, PEX7, GSTM7, STARD4, ANKRD23, INSIG1, MAPK3, TYSND1, PER2, GCSH, GLO1, ALDH1A7, HPGDS, TIGAR	199	797	17911	2.2586	0.0382138
GOTERM_BP_FAT	GO:0006082~organic acid metabolic process	20	7.7821	0.00404414	MLXIPL, DECR2, PGAM2, ECHDC2, LTC4S, LPIN1, MTHFD1L, PEX7, GSTM7, STARD4, ANKRD23, INSIG1, MAPK3, TYSND1, PER2, GCSH, GLO1, ALDH1A7, HPGDS, TIGAR	199	878	17911	2.05023	0.0761002
GOTERM_BP_FAT	GO:0072330~monocarboxylic acid biosynthetic process	7	2.72374	0.0136661	STARD4, INSIG1, MLXIPL, PER2, DECR2, LTC4S, HPGDS	199	176	17911	3.57975	0.160878
GOTERM_BP_FAT	GO:0046394~carboxylic acid biosynthetic process	7	2.72374	0.0484894	STARD4, INSIG1, MLXIPL, PER2, DECR2, LTC4S, HPGDS	199	237	17911	2.65838	0.336321
Annotation Cluster 9	Enrichment Score: 2.4737905677560197
Category	Term	Count	%	PValue	Genes	List Total	Pop Hits	Pop Total	Fold Enrichment	Benjamini
GOTERM_BP_FAT	GO:0070887~cellular response to chemical stimulus	55	21.4008	2.20296e-06	LDLR, HMGCR, PDIA2, RBM3, NPNT, TGFB1, GSTM7, EIF4EBP1, TMEM173, CSF3R, RARA, SIK1, CYR61, SGK1, MLXIPL, CST3, LPIN1, CCR6, CX3CR1, VSIR, MAPK3, NGB, BIN2, TNC, GPSM3, HMGCS1, TAC1, ITGB2, ITGAM, CCL6, ZFP36L1, ZFP36L2, P2RY6, CD68, FNDC1, PER1, CD6, ENTPD2, TIGAR, HAVCR2, MIR320, HCLS1, KLF10, MET, TGFBR2, NCKAP1L, VAV1, LGALS9, KDR, P2RY12, CDKN1C, P2RY13, IRF5, ITGA6, RPS6KA2	199	2607	17911	1.89884	0.00172827
GOTERM_BP_FAT	GO:0014070~response to organic cyclic compound	25	9.72763	0.000313219	RBM3, TNC, HMGCS1, TAC1, TGFB1, GSTM7, ZFP36L1, ZFP36L2, P2RY6, TMEM173, EIF4EBP1, PER1, RARA, SGK1, CARD9, TGFBR2, SLC3A2, CST3, MMP14, ANXA3, P2RY12, P2RY13, ITGA6, MAPK3, ADRA1B	199	1005	17911	2.23893	0.0140372
GOTERM_BP_FAT	GO:0010033~response to organic substance	53	20.6226	0.000355124	LDLR, HMGCR, RBM3, NPNT, TGFB1, GSTM7, EIF4EBP1, TMEM173, RARA, SIK1, DHCR24, CYR61, SGK1, MLXIPL, CST3, SLC3A2, MMP14, LPIN1, SQLE, CX3CR1, VSIR, MAPK3, TNC, CLU, HMGCS1, TAC1, ITGB2, CCL6, ZFP36L1, SLC11A1, ZFP36L2, P2RY6, CD68, IL10RA, PER1, CD6, ENTPD2, HAVCR2, MIR320, CARD9, HCLS1, KLF10, TGFBR2, ANXA3, LGALS9, KDR, P2RY12, CDKN1C, P2RY13, IRF5, ITGA6, RPS6KA2, ADRA1B	199	2972	17911	1.60507	0.0150429
GOTERM_BP_FAT	GO:0071310~cellular response to organic substance	41	15.9533	0.000400317	LDLR, HMGCR, NPNT, RBM3, TNC, HMGCS1, TAC1, ITGB2, TGFB1, CCL6, GSTM7, ZFP36L1, ZFP36L2, P2RY6, EIF4EBP1, CD68, TMEM173, PER1, RARA, CD6, SIK1, ENTPD2, CYR61, MIR320, HAVCR2, SGK1, HCLS1, KLF10, TGFBR2, MLXIPL, LPIN1, KDR, P2RY12, CDKN1C, P2RY13, IRF5, ITGA6, RPS6KA2, CX3CR1, MAPK3, VSIR	199	2103	17911	1.75473	0.015753
GOTERM_BP_FAT	GO:0071407~cellular response to organic cyclic compound	16	6.22568	0.000690024	SGK1, TNC, RBM3, HMGCS1, TGFB1, GSTM7, P2RY12, ZFP36L1, P2RY13, ZFP36L2, P2RY6, EIF4EBP1, TMEM173, ITGA6, PER1, RARA	199	520	17911	2.76939	0.0241185
GOTERM_BP_FAT	GO:0009719~response to endogenous stimulus	33	12.8405	0.000789177	NPNT, TNC, HMGCS1, TAC1, ITGB2, TGFB1, GSTM7, ZFP36L1, ZFP36L2, P2RY6, EIF4EBP1, PER1, RARA, SIK1, CYR61, DHCR24, TIGAR, SGK1, CARD9, HCLS1, KLF10, TGFBR2, MMP14, LPIN1, ANXA3, KDR, P2RY12, CDKN1C, IRF5, CX3CR1, MAPK3, VSIR, ADRA1B	199	1608	17911	1.84712	0.0259252
GOTERM_BP_FAT	GO:0071495~cellular response to endogenous stimulus	26	10.1167	0.00147261	NPNT, TNC, HMGCS1, TAC1, ITGB2, TGFB1, GSTM7, ZFP36L1, ZFP36L2, P2RY6, EIF4EBP1, PER1, RARA, SIK1, CYR61, TIGAR, SGK1, KLF10, TGFBR2, LPIN1, KDR, P2RY12, CDKN1C, MAPK3, VSIR, CX3CR1	199	1189	17911	1.96815	0.040203
GOTERM_BP_FAT	GO:1901700~response to oxygen-containing compound	33	12.8405	0.0014738	LDLR, HMGCR, TNC, HMGCS1, TAC1, TGFB1, ZFP36L1, ZFP36L2, SLC11A1, P2RY6, EIF4EBP1, IL10RA, PER1, RARA, CD6, HAVCR2, MIR320, SGK1, CARD9, KLF10, MET, TGFBR2, MLXIPL, CST3, LPIN1, LGALS9, P2RY12, IRF5, RPS6KA2, CX3CR1, MAPK3, ADRA1B, NGB	199	1670	17911	1.77854	0.0399573
GOTERM_BP_FAT	GO:1901701~cellular response to oxygen-containing compound	24	9.33852	0.0015866	HAVCR2, MIR320, SGK1, LDLR, HMGCR, TNC, KLF10, MET, CST3, HMGCS1, MLXIPL, LPIN1, TGFB1, P2RY12, ZFP36L1, ZFP36L2, P2RY6, EIF4EBP1, RPS6KA2, CX3CR1, MAPK3, RARA, NGB, CD6	199	1063	17911	2.0321	0.0417994
GOTERM_BP_FAT	GO:0033993~response to lipid	22	8.56031	0.00324084	HAVCR2, SGK1, LDLR, TNC, TGFBR2, CST3, HMGCS1, TAC1, TGFB1, LGALS9, ANXA3, ZFP36L1, SLC11A1, ZFP36L2, EIF4EBP1, IL10RA, CX3CR1, MAPK3, ADRA1B, PER1, RARA, CD6	199	991	17911	1.99809	0.0658804
GOTERM_BP_FAT	GO:0009725~response to hormone	19	7.393	0.00452436	SGK1, HCLS1, TNC, TGFBR2, HMGCS1, TAC1, MMP14, LPIN1, TGFB1, ANXA3, ZFP36L1, ZFP36L2, P2RY6, EIF4EBP1, ADRA1B, PER1, RARA, SIK1, DHCR24	199	822	17911	2.08041	0.0820305
GOTERM_BP_FAT	GO:0071396~cellular response to lipid	14	5.44747	0.0146593	HAVCR2, ZFP36L1, ZFP36L2, EIF4EBP1, SGK1, LDLR, TNC, CX3CR1, MAPK3, HMGCS1, PER1, RARA, CD6, TGFB1	199	592	17911	2.1285	0.165717
GOTERM_BP_FAT	GO:0048545~response to steroid hormone	10	3.89105	0.0223723	ZFP36L1, ZFP36L2, EIF4EBP1, SGK1, TGFBR2, ADRA1B, PER1, RARA, TGFB1, ANXA3	199	370	17911	2.43257	0.218132
GOTERM_BP_FAT	GO:0071383~cellular response to steroid hormone stimulus	7	2.72374	0.037138	ZFP36L1, ZFP36L2, EIF4EBP1, SGK1, PER1, RARA, TGFB1	199	222	17911	2.838	0.292159
GOTERM_BP_FAT	GO:0032870~cellular response to hormone stimulus	12	4.66926	0.0419993	ZFP36L1, ZFP36L2, P2RY6, EIF4EBP1, SGK1, TNC, HMGCS1, PER1, RARA, SIK1, LPIN1, TGFB1	199	549	17911	1.96732	0.311116
Annotation Cluster 10	Enrichment Score: 2.2391960745891777
Category	Term	Count	%	PValue	Genes	List Total	Pop Hits	Pop Total	Fold Enrichment	Benjamini
GOTERM_CC_FAT	GO:0031012~extracellular matrix	17	6.61479	0.000438245	PXDN, TNC, ADAMTS16, NPNT, CLU, CST3, LMCD1, MMP14, TGFB1, RPS7, RTBDN, SMOC2, WISP1, ITGA6, ADAMTS10, ENTPD2, CYR61	171	520	14413	2.75552	0.148225
GOTERM_CC_FAT	GO:0005578~proteinaceous extracellular matrix	13	5.05837	0.00117098	RTBDN, SMOC2, PXDN, WISP1, ITGA6, NPNT, TNC, ADAMTS16, CST3, ADAMTS10, ENTPD2, TGFB1, CYR61	171	360	14413	3.04368	0.192987
GOTERM_CC_FAT	GO:0044420~extracellular matrix component	7	2.72374	0.00511123	SMOC2, ITGA6, NPNT, TNC, CST3, ADAMTS10, ENTPD2	171	134	14413	4.40303	0.374295
GOTERM_CC_FAT	GO:0005604~basement membrane	6	2.33463	0.00744369	SMOC2, ITGA6, NPNT, TNC, CST3, ENTPD2	171	103	14413	4.9099	0.239256
Annotation Cluster 11	Enrichment Score: 2.216930633465142
Category	Term	Count	%	PValue	Genes	List Total	Pop Hits	Pop Total	Fold Enrichment	Benjamini
GOTERM_BP_FAT	GO:0048584~positive regulation of response to stimulus	43	16.7315	3.5716e-06	FGD2, NKD1, LDLR, HMGCR, NPNT, CLU, GPSM3, H2-D1, TAC1, SKAP1, TGFB1, PLPP3, CCL6, GSTM7, RGL2, SLC11A1, TMEM173, RARA, PIK3AP1, CD6, TIGAR, CYR61, HMGA1-RS1, HAVCR2, ARC, CARD9, HCLS1, MET, TGFBR2, LMCD1, NCKAP1L, HMGA1, VAV1, TRAT1, LGALS9, KDR, CDKN1C, CCR6, SALL1, MAPK3, VSIR, ADRA1B, SASH3	199	1834	17911	2.11026	0.00175123
GOTERM_BP_FAT	GO:0016310~phosphorylation	43	16.7315	6.13348e-05	FGD2, HMGCR, NPNT, CLU, ABI3, PGAM2, ITGB2, TGFB1, PLPP3, CCL6, ZFP36L1, ZFP36L2, SLC11A1, FNDC1, BC030499, PER1, DYRK3, RARA, PIK3AP1, CD6, SIK1, IP6K3, TIGAR, CYR61, GUCY2G, HAVCR2, SGK1, CARD9, LIMK1, HCLS1, MET, TGFBR2, MLXIPL, NCKAP1L, LGALS9, KDR, CDKN1C, ITGA6, RPS6KA2, MAPK3, ADRA1B, DYNLT1C, DYNLT1B	199	2063	17911	1.87601	0.00511047
GOTERM_BP_FAT	GO:0006468~protein phosphorylation	38	14.786	7.30453e-05	FGD2, HMGCR, NPNT, CLU, ABI3, ITGB2, TGFB1, PLPP3, CCL6, ZFP36L1, ZFP36L2, SLC11A1, FNDC1, BC030499, PER1, DYRK3, RARA, PIK3AP1, CD6, SIK1, IP6K3, CYR61, GUCY2G, HAVCR2, SGK1, CARD9, LIMK1, HCLS1, MET, TGFBR2, MLXIPL, LGALS9, KDR, RPS6KA2, MAPK3, ADRA1B, DYNLT1C, DYNLT1B	199	1737	17911	1.96902	0.00583569
GOTERM_BP_FAT	GO:0006796~phosphate-containing compound metabolic process	54	21.0117	7.43789e-05	HMGCR, NPNT, PGAM2, TGFB1, FDFT1, PIK3AP1, RARA, SIK1, IP6K3, CYR61, SGK1, LIMK1, RXFP2, MLXIPL, MYH7, LPCAT2, MAPK3, DYNLT1C, DYNLT1B, FGD2, MVD, CLU, ABI3, ITGB2, PLPP3, GPR3, CCL6, ZFP36L1, SLC11A1, ZFP36L2, FNDC1, BC030499, PER1, DYRK3, INPP5D, CD6, ENTPD2, TIGAR, GUCY2G, HAVCR2, CARD9, HCLS1, MET, TGFBR2, NCKAP1L, LGALS9, KDR, DUSP5, CDKN1C, P2RY13, ITGA6, RPS6KA2, ADRA1B, ATP6V0A4	199	2869	17911	1.69406	0.00582342
GOTERM_BP_FAT	GO:0006793~phosphorus metabolic process	54	21.0117	7.72105e-05	HMGCR, NPNT, PGAM2, TGFB1, FDFT1, PIK3AP1, RARA, SIK1, IP6K3, CYR61, SGK1, LIMK1, RXFP2, MLXIPL, MYH7, LPCAT2, MAPK3, DYNLT1C, DYNLT1B, FGD2, MVD, CLU, ABI3, ITGB2, PLPP3, GPR3, CCL6, ZFP36L1, SLC11A1, ZFP36L2, FNDC1, BC030499, PER1, DYRK3, INPP5D, CD6, ENTPD2, TIGAR, GUCY2G, HAVCR2, CARD9, HCLS1, MET, TGFBR2, NCKAP1L, LGALS9, KDR, DUSP5, CDKN1C, P2RY13, ITGA6, RPS6KA2, ADRA1B, ATP6V0A4	199	2873	17911	1.69171	0.00581265
GOTERM_BP_FAT	GO:0045937~positive regulation of phosphate metabolic process	27	10.5058	0.000101593	FGD2, HMGCR, NPNT, CLU, PLPP3, TGFB1, CCL6, GPR3, SLC11A1, FNDC1, RARA, CD6, CYR61, TIGAR, HAVCR2, CARD9, HCLS1, TGFBR2, MET, RXFP2, MLXIPL, NCKAP1L, LGALS9, KDR, ITGA6, MAPK3, ADRA1B	199	1053	17911	2.30782	0.00697338
GOTERM_BP_FAT	GO:0010562~positive regulation of phosphorus metabolic process	27	10.5058	0.000101593	FGD2, HMGCR, NPNT, CLU, PLPP3, TGFB1, CCL6, GPR3, SLC11A1, FNDC1, RARA, CD6, CYR61, TIGAR, HAVCR2, CARD9, HCLS1, TGFBR2, MET, RXFP2, MLXIPL, NCKAP1L, LGALS9, KDR, ITGA6, MAPK3, ADRA1B	199	1053	17911	2.30782	0.00697338
GOTERM_BP_FAT	GO:0042327~positive regulation of phosphorylation	25	9.72763	0.000104898	FGD2, HMGCR, NPNT, CLU, TGFB1, PLPP3, CCL6, SLC11A1, FNDC1, RARA, CD6, TIGAR, CYR61, HAVCR2, CARD9, HCLS1, TGFBR2, MET, MLXIPL, NCKAP1L, LGALS9, KDR, ITGA6, MAPK3, ADRA1B	199	934	17911	2.40913	0.0069562
GOTERM_BP_FAT	GO:0009893~positive regulation of metabolic process	55	21.4008	0.000129257	LDLR, HMGCR, RBM3, NPNT, SKAP1, TGFB1, TMEM173, STARD4, INSIG1, RARA, MIR3960, CYR61, RXFP2, MLXIPL, CST3, LPIN1, HMGA1, MAPK3, FGD2, NKD1, CLCN3, TRA2B, TNC, CLU, ITGB2, SOX8, PLPP3, GPR3, CCL6, ZFP36L1, SLC11A1, ZFP36L2, FNDC1, PER1, CD6, TIGAR, HAVCR2, HMGA1-RS1, CARD9, HCLS1, MET, TGFBR2, NCKAP1L, ANXA3, LGALS9, KDR, CDKN1C, IRF5, ITGA6, MIR7578, RPS6KA2, SALL1, CSRNP1, ADRA1B, TCF12	199	3004	17911	1.64789	0.00789828
GOTERM_BP_FAT	GO:0070371~ERK1 and ERK2 cascade	12	4.66926	0.000178469	ZFP36L1, HAVCR2, ZFP36L2, HMGCR, NPNT, MAPK3, RARA, DYNLT1C, TGFB1, CCL6, DYNLT1B, KDR	199	264	17911	4.09114	0.00968517
GOTERM_BP_FAT	GO:0031325~positive regulation of cellular metabolic process	51	19.8444	0.000225155	LDLR, HMGCR, RBM3, NPNT, SKAP1, TGFB1, TMEM173, STARD4, INSIG1, RARA, CYR61, RXFP2, MLXIPL, CST3, HMGA1, LPIN1, MAPK3, FGD2, CLCN3, TRA2B, CLU, ITGB2, SOX8, PLPP3, CCL6, GPR3, ZFP36L1, SLC11A1, ZFP36L2, FNDC1, PER1, CD6, TIGAR, HAVCR2, HMGA1-RS1, CARD9, HCLS1, MET, TGFBR2, NCKAP1L, LGALS9, ANXA3, KDR, CDKN1C, IRF5, ITGA6, MIR7578, SALL1, CSRNP1, ADRA1B, TCF12	199	2769	17911	1.65773	0.0114156
GOTERM_BP_FAT	GO:0019220~regulation of phosphate metabolic process	35	13.6187	0.000229003	FGD2, HMGCR, NPNT, CLU, PGAM2, ITGB2, TGFB1, PLPP3, CCL6, GPR3, SLC11A1, FNDC1, PER1, PIK3AP1, RARA, CD6, CYR61, TIGAR, HAVCR2, CARD9, HCLS1, RXFP2, MET, TGFBR2, MLXIPL, NCKAP1L, LGALS9, KDR, CDKN1C, P2RY13, ITGA6, MAPK3, ADRA1B, DYNLT1C, DYNLT1B	199	1632	17911	1.93025	0.0114616
GOTERM_BP_FAT	GO:0051174~regulation of phosphorus metabolic process	35	13.6187	0.000231642	FGD2, HMGCR, NPNT, CLU, PGAM2, ITGB2, TGFB1, PLPP3, CCL6, GPR3, SLC11A1, FNDC1, PER1, PIK3AP1, RARA, CD6, CYR61, TIGAR, HAVCR2, CARD9, HCLS1, RXFP2, MET, TGFBR2, MLXIPL, NCKAP1L, LGALS9, KDR, CDKN1C, P2RY13, ITGA6, MAPK3, ADRA1B, DYNLT1C, DYNLT1B	199	1633	17911	1.92907	0.011166
GOTERM_BP_FAT	GO:0042325~regulation of phosphorylation	31	12.0623	0.000381105	FGD2, HMGCR, NPNT, CLU, ITGB2, TGFB1, PLPP3, CCL6, SLC11A1, FNDC1, PER1, PIK3AP1, RARA, CD6, CYR61, TIGAR, HAVCR2, CARD9, HCLS1, MET, TGFBR2, MLXIPL, NCKAP1L, LGALS9, KDR, CDKN1C, ITGA6, MAPK3, ADRA1B, DYNLT1C, DYNLT1B	199	1407	17911	1.98305	0.0151544
GOTERM_BP_FAT	GO:0000165~MAPK cascade	19	7.393	0.000679799	FGD2, HAVCR2, CARD9, HMGCR, NPNT, MET, TGFB1, CCL6, KDR, ZFP36L1, SLC11A1, ZFP36L2, MAPK3, ADRA1B, PER1, RARA, DYNLT1C, DYNLT1B, CYR61	199	691	17911	2.47481	0.0239787
GOTERM_BP_FAT	GO:0035556~intracellular signal transduction	44	17.1206	0.000690917	FGD2, HMGCR, PDIA2, NPNT, CLU, CYTH4, TGFB1, CCL6, GSTM7, RGL2, ZFP36L1, ZFP36L2, SLC11A1, EIF4EBP1, RASGRP3, RAB23, PER1, RARA, PIK3AP1, INPP5D, SIK1, CYR61, DHCR24, GUCY2G, HAVCR2, SGK1, CARD9, HCLS1, MET, MLXIPL, LMCD1, ARL9, VAV1, TRAT1, KDR, P2RY12, TIFAB, CCR6, RPS6KA2, MAPK3, ADRA1B, EPS8L2, DYNLT1C, DYNLT1B	199	2380	17911	1.66396	0.0239363
GOTERM_BP_FAT	GO:0023014~signal transduction by protein phosphorylation	19	7.393	0.000726571	FGD2, HAVCR2, CARD9, HMGCR, NPNT, MET, TGFB1, CCL6, KDR, ZFP36L1, SLC11A1, ZFP36L2, MAPK3, ADRA1B, PER1, RARA, DYNLT1C, DYNLT1B, CYR61	199	695	17911	2.46057	0.0245082
GOTERM_BP_FAT	GO:0010604~positive regulation of macromolecule metabolic process	49	19.0661	0.000967174	LDLR, HMGCR, RBM3, NPNT, SKAP1, TGFB1, TMEM173, INSIG1, RARA, MIR3960, CYR61, MLXIPL, CST3, HMGA1, LPIN1, MAPK3, FGD2, NKD1, TRA2B, TNC, CLU, SOX8, PLPP3, CCL6, ZFP36L1, ZFP36L2, SLC11A1, FNDC1, PER1, CD6, TIGAR, HAVCR2, HMGA1-RS1, CARD9, HCLS1, MET, TGFBR2, LGALS9, ANXA3, KDR, CDKN1C, IRF5, ITGA6, MIR7578, RPS6KA2, SALL1, CSRNP1, ADRA1B, TCF12	199	2794	17911	1.57847	0.0301722
GOTERM_BP_FAT	GO:0070372~regulation of ERK1 and ERK2 cascade	11	4.28016	0.000972612	HAVCR2, HMGCR, NPNT, MAPK3, RARA, DYNLT1C, TGFB1, CCL6, DYNLT1B, KDR, CYR61	199	274	17911	3.61334	0.0301003
GOTERM_BP_FAT	GO:0072593~reactive oxygen species metabolic process	10	3.89105	0.00117494	CLCN3, PXDN, CLU, TGFBR2, MET, ITGB2, VAV1, TGFB1, TIGAR, CYR61	199	233	17911	3.86288	0.0338578
GOTERM_BP_FAT	GO:0051246~regulation of protein metabolic process	44	17.1206	0.00162434	FGD2, NKD1, HMGCR, NPNT, RBM3, CLU, ITGB2, TGFB1, PLPP3, CCL6, ZFP36L1, SLC11A1, ZFP36L2, EIF4EBP1, FNDC1, RAB23, PER2, PER1, RARA, PIK3AP1, INPP5D, CD6, PI16, MIR3960, CYR61, DHCR24, HAVCR2, CARD9, LIMK1, HCLS1, MET, TGFBR2, MLXIPL, CST3, NCKAP1L, LPIN1, LGALS9, KDR, MIR7578, RPS6KA2, MAPK3, ADRA1B, DYNLT1C, DYNLT1B	199	2483	17911	1.59493	0.0422073
GOTERM_BP_FAT	GO:0001934~positive regulation of protein phosphorylation	21	8.17121	0.00216254	FGD2, HAVCR2, CARD9, HMGCR, HCLS1, NPNT, TGFBR2, CLU, MET, PLPP3, TGFB1, LGALS9, CCL6, KDR, SLC11A1, FNDC1, MAPK3, ADRA1B, RARA, CD6, CYR61	199	893	17911	2.11658	0.0505051
GOTERM_BP_FAT	GO:0032268~regulation of cellular protein metabolic process	41	15.9533	0.00221995	FGD2, HMGCR, NPNT, RBM3, CLU, ITGB2, TGFB1, PLPP3, CCL6, ZFP36L1, ZFP36L2, SLC11A1, EIF4EBP1, FNDC1, RAB23, PER2, PER1, RARA, PIK3AP1, CD6, PI16, MIR3960, CYR61, DHCR24, HAVCR2, CARD9, LIMK1, HCLS1, MET, TGFBR2, MLXIPL, CST3, NCKAP1L, LPIN1, LGALS9, KDR, MIR7578, MAPK3, ADRA1B, DYNLT1C, DYNLT1B	199	2298	17911	1.60583	0.051204
GOTERM_BP_FAT	GO:0001932~regulation of protein phosphorylation	27	10.5058	0.0026094	FGD2, HMGCR, NPNT, CLU, ITGB2, PLPP3, TGFB1, CCL6, SLC11A1, FNDC1, PER1, PIK3AP1, RARA, CD6, CYR61, HAVCR2, CARD9, HCLS1, TGFBR2, MET, MLXIPL, LGALS9, KDR, MAPK3, ADRA1B, DYNLT1C, DYNLT1B	199	1309	17911	1.85648	0.0556957
GOTERM_BP_FAT	GO:0031399~regulation of protein modification process	31	12.0623	0.00342482	FGD2, HMGCR, NPNT, CLU, ITGB2, TGFB1, PLPP3, CCL6, SLC11A1, FNDC1, PER2, PER1, PIK3AP1, RARA, CD6, CYR61, HAVCR2, CARD9, LIMK1, HCLS1, MET, TGFBR2, MLXIPL, NCKAP1L, LPIN1, LGALS9, KDR, MAPK3, ADRA1B, DYNLT1C, DYNLT1B	199	1618	17911	1.72445	0.0687841
GOTERM_BP_FAT	GO:0043408~regulation of MAPK cascade	17	6.61479	0.00346173	HAVCR2, FGD2, CARD9, HMGCR, NPNT, MET, TGFB1, CCL6, KDR, MAPK3, ADRA1B, PER1, PIK3AP1, RARA, DYNLT1C, CYR61, DYNLT1B	199	675	17911	2.26679	0.0687981
GOTERM_BP_FAT	GO:0070374~positive regulation of ERK1 and ERK2 cascade	8	3.11284	0.00527056	HAVCR2, HMGCR, NPNT, MAPK3, RARA, TGFB1, CCL6, KDR	199	190	17911	3.78969	0.0903859
GOTERM_BP_FAT	GO:0009967~positive regulation of signal transduction	26	10.1167	0.00624419	FGD2, NKD1, HMGCR, NPNT, CLU, TGFB1, CCL6, RGL2, GSTM7, PIK3AP1, RARA, CYR61, HAVCR2, ARC, CARD9, HCLS1, MET, LMCD1, LGALS9, TRAT1, KDR, CDKN1C, SALL1, MAPK3, VSIR, ADRA1B	199	1328	17911	1.76215	0.0997583
GOTERM_BP_FAT	GO:0010647~positive regulation of cell communication	28	10.8949	0.00740838	FGD2, NKD1, HMGCR, NPNT, CLU, TAC1, TGFB1, CCL6, RGL2, GSTM7, PIK3AP1, RARA, CYR61, HAVCR2, ARC, CARD9, HCLS1, MET, LMCD1, LGALS9, TRAT1, KDR, CDKN1C, SALL1, MAPK3, VSIR, CX3CR1, ADRA1B	199	1490	17911	1.69137	0.111902
GOTERM_BP_FAT	GO:0023056~positive regulation of signaling	28	10.8949	0.00786496	FGD2, NKD1, HMGCR, NPNT, CLU, TAC1, TGFB1, CCL6, RGL2, GSTM7, PIK3AP1, RARA, CYR61, HAVCR2, ARC, CARD9, HCLS1, MET, LMCD1, LGALS9, TRAT1, KDR, CDKN1C, SALL1, MAPK3, VSIR, CX3CR1, ADRA1B	199	1497	17911	1.68346	0.117949
GOTERM_BP_FAT	GO:0031401~positive regulation of protein modification process	22	8.56031	0.00865699	FGD2, HAVCR2, CARD9, HMGCR, HCLS1, NPNT, MET, TGFBR2, CLU, LPIN1, PLPP3, TGFB1, LGALS9, CCL6, KDR, SLC11A1, FNDC1, MAPK3, ADRA1B, RARA, CD6, CYR61	199	1082	17911	1.83005	0.123036
GOTERM_BP_FAT	GO:1902533~positive regulation of intracellular signal transduction	19	7.393	0.0116804	FGD2, HAVCR2, CARD9, HMGCR, HCLS1, NPNT, CLU, MET, LMCD1, TGFB1, TRAT1, CCL6, RGL2, GSTM7, KDR, MAPK3, ADRA1B, PIK3AP1, RARA	199	905	17911	1.88961	0.150404
GOTERM_BP_FAT	GO:0009966~regulation of signal transduction	40	15.5642	0.0126881	FGD2, NKD1, HMGCR, PDIA2, NPNT, CLU, CYTH4, TGFB1, PLPP3, CCL6, GSTM7, RGL2, NUMB, RAB23, PER1, PIK3AP1, RARA, INPP5D, CYR61, HAVCR2, ARC, CARD9, HCLS1, MET, LMCD1, MMP14, VAV1, TRAT1, LGALS9, KDR, CDKN1C, ITGA6, SALL1, CX3CR1, MAPK3, VSIR, ADRA1B, EPS8L2, DYNLT1C, DYNLT1B	199	2468	17911	1.45875	0.156771
GOTERM_BP_FAT	GO:0044093~positive regulation of molecular function	24	9.33852	0.0133113	FGD2, ARC, SGK1, CARD9, NPNT, MET, TGFBR2, CLU, ITGB2, VAV1, PLPP3, TGFB1, LGALS9, ANXA3, CCL6, GSTM7, SLC11A1, TMEM173, ITGA6, MAPK3, RARA, NGB, CYR61, TIGAR	199	1270	17911	1.70088	0.159395
GOTERM_BP_FAT	GO:0043410~positive regulation of MAPK cascade	12	4.66926	0.0150424	FGD2, HAVCR2, CARD9, HMGCR, NPNT, MAPK3, MET, ADRA1B, RARA, TGFB1, CCL6, KDR	199	467	17911	2.31276	0.168253
GOTERM_BP_FAT	GO:0065009~regulation of molecular function	36	14.0078	0.0167217	FGD2, HMGCR, NPNT, CLU, ITGB2, FXYD5, TGFB1, PLPP3, CCL6, GSTM7, SLC11A1, TMEM173, RASGRP3, PER2, RARA, PI16, SIK1, CYR61, DHCR24, TIGAR, HAVCR2, SGK1, ARC, CARD9, LIMK1, MET, TGFBR2, CST3, NCKAP1L, VAV1, ANXA3, LGALS9, P2RY13, ITGA6, MAPK3, NGB	199	2201	17911	1.47214	0.180787
GOTERM_BP_FAT	GO:0010646~regulation of cell communication	43	16.7315	0.0203067	FGD2, NKD1, HMGCR, PDIA2, NPNT, CLU, CYTH4, TAC1, TGFB1, PLPP3, CCL6, GSTM7, RGL2, NUMB, RAB23, PER2, PER1, RARA, PIK3AP1, INPP5D, SLC8B1, CYR61, HAVCR2, ARC, CARD9, HCLS1, MET, LMCD1, MMP14, VAV1, TRAT1, LGALS9, KDR, CDKN1C, ITGA6, SALL1, CX3CR1, MAPK3, VSIR, ADRA1B, EPS8L2, DYNLT1C, DYNLT1B	199	2785	17911	1.38966	0.207678
GOTERM_BP_FAT	GO:1902531~regulation of intracellular signal transduction	27	10.5058	0.0215544	FGD2, PDIA2, HMGCR, NPNT, CLU, CYTH4, TGFB1, CCL6, RGL2, GSTM7, PER1, PIK3AP1, RARA, CYR61, HAVCR2, CARD9, HCLS1, MET, LMCD1, VAV1, TRAT1, KDR, MAPK3, ADRA1B, EPS8L2, DYNLT1C, DYNLT1B	199	1552	17911	1.56581	0.216298
GOTERM_BP_FAT	GO:0023051~regulation of signaling	43	16.7315	0.0230143	FGD2, NKD1, HMGCR, PDIA2, NPNT, CLU, CYTH4, TAC1, TGFB1, PLPP3, CCL6, GSTM7, RGL2, NUMB, RAB23, PER2, PER1, RARA, PIK3AP1, INPP5D, SLC8B1, CYR61, HAVCR2, ARC, CARD9, HCLS1, MET, LMCD1, MMP14, VAV1, TRAT1, LGALS9, KDR, CDKN1C, ITGA6, SALL1, CX3CR1, MAPK3, VSIR, ADRA1B, EPS8L2, DYNLT1C, DYNLT1B	199	2808	17911	1.37828	0.222076
GOTERM_BP_FAT	GO:0042060~wound healing	10	3.89105	0.0368075	P2RY12, SLC11A1, HMGCR, TNC, TGFBR2, ENTPD2, VAV1, PLPP3, TGFB1, CYR61	199	406	17911	2.21687	0.290504
GOTERM_BP_FAT	GO:0032270~positive regulation of cellular protein metabolic process	23	8.94942	0.0387289	FGD2, HAVCR2, CARD9, HMGCR, HCLS1, RBM3, NPNT, MET, TGFBR2, CLU, LPIN1, PLPP3, TGFB1, LGALS9, CCL6, KDR, SLC11A1, FNDC1, MAPK3, ADRA1B, RARA, CD6, CYR61	199	1334	17911	1.55181	0.299297
GOTERM_BP_FAT	GO:2000377~regulation of reactive oxygen species metabolic process	6	2.33463	0.0398728	CLCN3, CLU, TGFBR2, ITGB2, TGFB1, TIGAR	199	169	17911	3.19544	0.303883
GOTERM_BP_FAT	GO:0051247~positive regulation of protein metabolic process	24	9.33852	0.0437805	FGD2, HAVCR2, NKD1, CARD9, HMGCR, HCLS1, RBM3, NPNT, MET, TGFBR2, CLU, LPIN1, PLPP3, TGFB1, LGALS9, CCL6, KDR, SLC11A1, FNDC1, MAPK3, ADRA1B, RARA, CD6, CYR61	199	1428	17911	1.51269	0.316996
Annotation Cluster 12	Enrichment Score: 2.1961577456072425
Category	Term	Count	%	PValue	Genes	List Total	Pop Hits	Pop Total	Fold Enrichment	Benjamini
GOTERM_BP_FAT	GO:0034248~regulation of cellular amide metabolic process	15	5.83658	0.000136061	RBM3, CLU, PGAM2, TGFB1, ZFP36L1, ZFP36L2, EIF4EBP1, MIR7578, MAPK3, PER2, PER1, RARA, MIR3960, TIGAR, CYR61	199	396	17911	3.40928	0.00806145
GOTERM_BP_FAT	GO:0034249~negative regulation of cellular amide metabolic process	9	3.50195	0.00164668	ZFP36L1, ZFP36L2, EIF4EBP1, MIR7578, RBM3, CLU, RARA, MIR3960, TGFB1	199	198	17911	4.09114	0.041944
GOTERM_BP_FAT	GO:0043603~cellular amide metabolic process	23	8.94942	0.00246821	TRHDE, RBM3, CLU, RPL35, RPL26, PGAM2, ITGAM, TGFB1, GSTM7, RPS7, RPL29, ZFP36L1, ZFP36L2, EIF4EBP1, MIR7578, MAPK3, PER2, PER1, GLO1, RARA, MIR3960, CYR61, TIGAR	199	1034	17911	2.00205	0.0545383
GOTERM_BP_FAT	GO:0006518~peptide metabolic process	20	7.7821	0.00375691	TRHDE, RBM3, CLU, RPL35, RPL26, ITGAM, TGFB1, GSTM7, RPS7, RPL29, ZFP36L1, ZFP36L2, EIF4EBP1, MIR7578, MAPK3, PER2, PER1, GLO1, RARA, MIR3960	199	872	17911	2.06434	0.0729813
GOTERM_BP_FAT	GO:0017148~negative regulation of translation	8	3.11284	0.00512419	ZFP36L1, ZFP36L2, EIF4EBP1, MIR7578, RBM3, RARA, MIR3960, TGFB1	199	189	17911	3.80974	0.0887573
GOTERM_BP_FAT	GO:0006417~regulation of translation	11	4.28016	0.00821819	ZFP36L1, ZFP36L2, EIF4EBP1, MIR7578, RBM3, MAPK3, PER2, PER1, RARA, MIR3960, TGFB1	199	369	17911	2.68308	0.120642
GOTERM_BP_FAT	GO:0010608~posttranscriptional regulation of gene expression	12	4.66926	0.00893356	ZFP36L1, SLC11A1, ZFP36L2, EIF4EBP1, MIR7578, RBM3, MAPK3, PER2, PER1, RARA, MIR3960, TGFB1	199	433	17911	2.49437	0.125373
GOTERM_BP_FAT	GO:0006412~translation	16	6.22568	0.0131655	RBM3, RPL26, RPL35, ITGAM, TGFB1, RPS7, RPL29, ZFP36L1, ZFP36L2, EIF4EBP1, MIR7578, MAPK3, PER2, PER1, RARA, MIR3960	199	714	17911	2.01692	0.15923
GOTERM_BP_FAT	GO:0043043~peptide biosynthetic process	16	6.22568	0.0167057	RBM3, RPL26, RPL35, ITGAM, TGFB1, RPS7, RPL29, ZFP36L1, ZFP36L2, EIF4EBP1, MIR7578, MAPK3, PER2, PER1, RARA, MIR3960	199	735	17911	1.95929	0.181123
GOTERM_BP_FAT	GO:0043604~amide biosynthetic process	17	6.61479	0.0172944	RBM3, RPL26, RPL35, ITGAM, TGFB1, RPS7, RPL29, ZFP36L1, ZFP36L2, EIF4EBP1, MIR7578, MAPK3, PER2, PER1, RARA, MIR3960, CYR61	199	806	17911	1.89837	0.183918
GOTERM_BP_FAT	GO:0071383~cellular response to steroid hormone stimulus	7	2.72374	0.037138	ZFP36L1, ZFP36L2, EIF4EBP1, SGK1, PER1, RARA, TGFB1	199	222	17911	2.838	0.292159
GOTERM_BP_FAT	GO:1901566~organonitrogen compound biosynthetic process	23	8.94942	0.0400956	GUCY2G, RBM3, RXFP2, RPL35, RPL26, LPCAT2, ITGAM, TGFB1, MTHFD1L, RPS7, RPL29, ZFP36L1, P2RY13, ZFP36L2, EIF4EBP1, MIR7578, MAPK3, PER2, PER1, RARA, ATP6V0A4, MIR3960, CYR61	199	1339	17911	1.54602	0.303608
Annotation Cluster 13	Enrichment Score: 2.098335066229705
Category	Term	Count	%	PValue	Genes	List Total	Pop Hits	Pop Total	Fold Enrichment	Benjamini
GOTERM_BP_FAT	GO:0060349~bone morphogenesis	8	3.11284	0.000100633	TGFBR2, INSIG1, RAB23, PAPPA2, RARA, MMP14, TGFB1, PEX7	199	97	17911	7.42309	0.0070306
GOTERM_BP_FAT	GO:0097094~craniofacial suture morphogenesis	4	1.55642	0.00067009	INSIG1, RAB23, MMP14, TGFB1	199	16	17911	22.5013	0.0238545
GOTERM_BP_FAT	GO:1904888~cranial skeletal system development	6	2.33463	0.000705309	TGFBR2, INSIG1, RAB23, MMP14, MTHFD1L, TGFB1	199	64	17911	8.43797	0.0242154
GOTERM_BP_FAT	GO:0048705~skeletal system morphogenesis	10	3.89105	0.0013984	CSRNP1, TGFBR2, INSIG1, RAB23, PAPPA2, RARA, MMP14, MTHFD1L, TGFB1, PEX7	199	239	17911	3.7659	0.0384827
GOTERM_BP_FAT	GO:0048598~embryonic morphogenesis	16	6.22568	0.00569812	TGFBR2, MMP14, SOX8, PLPP3, TGFB1, MTHFD1L, RPS7, CDKN1C, DUSP5, ZFP36L1, SALL1, INSIG1, MAPK3, RAB23, RARA, CYR61	199	648	17911	2.22235	0.0953031
GOTERM_BP_FAT	GO:0060348~bone development	8	3.11284	0.00622905	TGFBR2, INSIG1, RAB23, PAPPA2, RARA, MMP14, TGFB1, PEX7	199	196	17911	3.67367	0.0999333
GOTERM_BP_FAT	GO:0048568~embryonic organ development	13	5.05837	0.00901629	CDKN1C, ZFP36L1, TRA2B, SALL1, MAPK3, TGFBR2, INSIG1, RARA, MMP14, TGFB1, MTHFD1L, KDR, CYR61	199	494	17911	2.36855	0.126014
GOTERM_BP_FAT	GO:0001501~skeletal system development	13	5.05837	0.00966708	CDKN1C, CSRNP1, MAPK3, TGFBR2, INSIG1, RAB23, PAPPA2, RARA, MMP14, TGFB1, MTHFD1L, PEX7, CYR61	199	499	17911	2.34482	0.130826
GOTERM_BP_FAT	GO:0060350~endochondral bone morphogenesis	4	1.55642	0.0251619	TGFBR2, RARA, MMP14, PEX7	199	57	17911	6.31614	0.237488
Annotation Cluster 14	Enrichment Score: 2.054084357444303
Category	Term	Count	%	PValue	Genes	List Total	Pop Hits	Pop Total	Fold Enrichment	Benjamini
GOTERM_BP_FAT	GO:0002682~regulation of immune system process	34	13.2296	2.51955e-06	TNFAIP8L2, GPSM3, H2-D1, TAC1, SKAP1, TGFB1, ZFP36L1, ZFP36L2, SLC11A1, TMEM173, CSF3R, RARA, PIK3AP1, INPP5D, CD6, HAVCR2, CARD9, HCLS1, KLF10, TGFBR2, LMCD1, NCKAP1L, LENG9, MMP14, VAV1, TRAT1, LGALS9, KDR, P2RY12, CCR6, VSIR, ZFP189, SASH3, TMEM176B	199	1249	17911	2.4501	0.00164727
GOTERM_BP_FAT	GO:0007155~cell adhesion	39	15.1751	3.87732e-06	TNFAIP8L2, NPNT, TNC, NEDD9, ITGB2, SKAP1, ITGAM, PLPP3, TGFB1, ZFP36L1, SLC11A1, ZFP36L2, SMOC2, WISP1, FAP, SEMA3E, CSF3R, RARA, CD6, CYR61, HAVCR2, ICAM2, TGFBR2, SLC3A2, NCKAP1L, PCDH7, MMP14, VAV1, LGALS9, RPL29, KDR, P2RY12, CCR6, ITGA6, CD33, CX3CR1, VSIR, NHEJ1, SASH3	199	1583	17911	2.21743	0.00152108
GOTERM_BP_FAT	GO:0001775~cell activation	28	10.8949	3.90446e-06	TNFAIP8L2, CLU, TAC1, ITGB2, TGFB1, ITGAM, ZFP36L1, ZFP36L2, SLC11A1, RARA, INPP5D, CD6, ENTPD2, HAVCR2, TGFBR2, CST3, NCKAP1L, MMP14, VAV1, LGALS9, ANXA3, P2RY12, CCR6, CX3CR1, VSIR, CMTM7, NHEJ1, SASH3	199	926	17911	2.72153	0.00139257
GOTERM_BP_FAT	GO:0022610~biological adhesion	39	15.1751	4.62969e-06	TNFAIP8L2, NPNT, TNC, NEDD9, ITGB2, SKAP1, ITGAM, PLPP3, TGFB1, ZFP36L1, SLC11A1, ZFP36L2, SMOC2, WISP1, FAP, SEMA3E, CSF3R, RARA, CD6, CYR61, HAVCR2, ICAM2, TGFBR2, SLC3A2, NCKAP1L, PCDH7, MMP14, VAV1, LGALS9, RPL29, KDR, P2RY12, CCR6, ITGA6, CD33, CX3CR1, VSIR, NHEJ1, SASH3	199	1595	17911	2.20075	0.00151354
GOTERM_BP_FAT	GO:0016337~single organismal cell-cell adhesion	24	9.33852	7.45635e-06	HAVCR2, TNFAIP8L2, ICAM2, NPNT, TGFBR2, NCKAP1L, ITGB2, VAV1, ITGAM, PLPP3, TGFB1, LGALS9, P2RY12, ZFP36L1, SLC11A1, ZFP36L2, CCR6, ITGA6, VSIR, RARA, CD6, NHEJ1, SASH3, CYR61	199	738	17911	2.92699	0.0020888
GOTERM_BP_FAT	GO:1902107~positive regulation of leukocyte differentiation	11	4.28016	7.91961e-06	ZFP36L1, KLF10, HCLS1, TGFBR2, NCKAP1L, RARA, INPP5D, MMP14, SASH3, TGFB1, LGALS9	199	153	17911	6.47095	0.00207069
GOTERM_BP_FAT	GO:0030155~regulation of cell adhesion	22	8.56031	8.60826e-06	HAVCR2, TNFAIP8L2, TNC, NPNT, TGFBR2, NCKAP1L, MMP14, SKAP1, VAV1, PLPP3, TGFB1, LGALS9, KDR, SMOC2, CCR6, ITGA6, VSIR, SEMA3E, RARA, CD6, SASH3, CYR61	199	639	17911	3.09876	0.00211003
GOTERM_BP_FAT	GO:0045321~leukocyte activation	25	9.72763	8.82252e-06	TNFAIP8L2, CLU, TAC1, ITGB2, TGFB1, ITGAM, ZFP36L1, ZFP36L2, SLC11A1, RARA, INPP5D, CD6, HAVCR2, TGFBR2, NCKAP1L, MMP14, VAV1, LGALS9, ANXA3, CCR6, CX3CR1, VSIR, CMTM7, NHEJ1, SASH3	199	800	17911	2.81266	0.00203542
GOTERM_BP_FAT	GO:2000514~regulation of CD4-positive, alpha-beta T cell activation	7	2.72374	1.09668e-05	CCR6, VSIR, NCKAP1L, RARA, SASH3, TGFB1, LGALS9	199	46	17911	13.6964	0.00238913
GOTERM_BP_FAT	GO:1902105~regulation of leukocyte differentiation	14	5.44747	1.13408e-05	HCLS1, KLF10, TGFBR2, NCKAP1L, MMP14, LGALS9, TGFB1, ZFP36L1, ZFP36L2, CCR6, RARA, INPP5D, SASH3, TMEM176B	199	273	17911	4.61564	0.00222374
GOTERM_BP_FAT	GO:0045619~regulation of lymphocyte differentiation	11	4.28016	1.3819e-05	ZFP36L1, ZFP36L2, CCR6, TGFBR2, NCKAP1L, RARA, INPP5D, MMP14, SASH3, TGFB1, LGALS9	199	163	17911	6.07396	0.00258017
GOTERM_BP_FAT	GO:0045785~positive regulation of cell adhesion	16	6.22568	1.44078e-05	HAVCR2, NPNT, TGFBR2, NCKAP1L, VAV1, SKAP1, PLPP3, TGFB1, LGALS9, KDR, SMOC2, ITGA6, RARA, CD6, SASH3, CYR61	199	366	17911	3.93465	0.00256785
GOTERM_BP_FAT	GO:0042110~T cell activation	18	7.00389	1.64702e-05	TNFAIP8L2, HAVCR2, TGFBR2, NCKAP1L, ITGB2, VAV1, ITGAM, TGFB1, LGALS9, ZFP36L1, SLC11A1, ZFP36L2, CCR6, VSIR, RARA, CD6, NHEJ1, SASH3	199	464	17911	3.49157	0.00280747
GOTERM_BP_FAT	GO:0070489~T cell aggregation	18	7.00389	1.64702e-05	TNFAIP8L2, HAVCR2, TGFBR2, NCKAP1L, ITGB2, VAV1, ITGAM, TGFB1, LGALS9, ZFP36L1, SLC11A1, ZFP36L2, CCR6, VSIR, RARA, CD6, NHEJ1, SASH3	199	464	17911	3.49157	0.00280747
GOTERM_BP_FAT	GO:0071593~lymphocyte aggregation	18	7.00389	1.69285e-05	TNFAIP8L2, HAVCR2, TGFBR2, NCKAP1L, ITGB2, VAV1, ITGAM, TGFB1, LGALS9, ZFP36L1, SLC11A1, ZFP36L2, CCR6, VSIR, RARA, CD6, NHEJ1, SASH3	199	465	17911	3.48407	0.00276541
GOTERM_BP_FAT	GO:0002684~positive regulation of immune system process	24	9.33852	1.88541e-05	HAVCR2, CARD9, HCLS1, KLF10, TGFBR2, GPSM3, H2-D1, TAC1, NCKAP1L, MMP14, SKAP1, VAV1, TGFB1, TRAT1, LGALS9, ZFP36L1, SLC11A1, TMEM173, CCR6, PIK3AP1, RARA, INPP5D, CD6, SASH3	199	782	17911	2.7623	0.00284295
GOTERM_BP_FAT	GO:1903706~regulation of hemopoiesis	16	6.22568	1.96778e-05	HCLS1, KLF10, TGFBR2, NCKAP1L, MMP14, LGALS9, TGFB1, KDR, ZFP36L1, ZFP36L2, CCR6, CSF3R, RARA, INPP5D, SASH3, TMEM176B	199	376	17911	3.83	0.00285724
GOTERM_BP_FAT	GO:0070486~leukocyte aggregation	18	7.00389	2.05852e-05	TNFAIP8L2, HAVCR2, TGFBR2, NCKAP1L, ITGB2, VAV1, ITGAM, TGFB1, LGALS9, ZFP36L1, SLC11A1, ZFP36L2, CCR6, VSIR, RARA, CD6, NHEJ1, SASH3	199	472	17911	3.4324	0.0028822
GOTERM_BP_FAT	GO:0046649~lymphocyte activation	22	8.56031	2.32916e-05	HAVCR2, TNFAIP8L2, TGFBR2, TAC1, NCKAP1L, ITGB2, MMP14, VAV1, ITGAM, TGFB1, LGALS9, ZFP36L1, SLC11A1, ZFP36L2, CCR6, VSIR, CMTM7, RARA, INPP5D, CD6, NHEJ1, SASH3	199	683	17911	2.89914	0.00314827
GOTERM_BP_FAT	GO:0098602~single organism cell adhesion	24	9.33852	2.49201e-05	HAVCR2, TNFAIP8L2, ICAM2, NPNT, TGFBR2, NCKAP1L, ITGB2, VAV1, ITGAM, PLPP3, TGFB1, LGALS9, P2RY12, ZFP36L1, SLC11A1, ZFP36L2, CCR6, ITGA6, VSIR, RARA, CD6, NHEJ1, SASH3, CYR61	199	796	17911	2.71372	0.00325593
GOTERM_BP_FAT	GO:0002521~leukocyte differentiation	19	7.393	3.57318e-05	HCLS1, KLF10, TGFBR2, NCKAP1L, MMP14, VAV1, ITGAM, TGFB1, LGALS9, ZFP36L1, ZFP36L2, CCR6, CMTM7, GLO1, RARA, INPP5D, NHEJ1, SASH3, TMEM176B	199	544	17911	3.14356	0.00437433
GOTERM_BP_FAT	GO:0032103~positive regulation of response to external stimulus	13	5.05837	4.86809e-05	HAVCR2, LDLR, MET, GPSM3, TAC1, NCKAP1L, LGALS9, TGFB1, CCL6, KDR, CCR6, MAPK3, CD6	199	270	17911	4.33358	0.00501701
GOTERM_BP_FAT	GO:1903708~positive regulation of hemopoiesis	11	4.28016	4.92895e-05	ZFP36L1, KLF10, HCLS1, TGFBR2, NCKAP1L, RARA, INPP5D, MMP14, SASH3, TGFB1, LGALS9	199	189	17911	5.23839	0.00494964
GOTERM_BP_FAT	GO:0046634~regulation of alpha-beta T cell activation	8	3.11284	5.02305e-05	CCR6, TGFBR2, VSIR, NCKAP1L, RARA, SASH3, TGFB1, LGALS9	199	87	17911	8.27632	0.00479845
GOTERM_BP_FAT	GO:0007159~leukocyte cell-cell adhesion	18	7.00389	5.27734e-05	TNFAIP8L2, HAVCR2, TGFBR2, NCKAP1L, ITGB2, VAV1, ITGAM, TGFB1, LGALS9, ZFP36L1, SLC11A1, ZFP36L2, CCR6, VSIR, RARA, CD6, NHEJ1, SASH3	199	509	17911	3.18289	0.00480687
GOTERM_BP_FAT	GO:0051249~regulation of lymphocyte activation	16	6.22568	5.60719e-05	HAVCR2, TNFAIP8L2, TGFBR2, TAC1, NCKAP1L, MMP14, TGFB1, LGALS9, ZFP36L1, ZFP36L2, CCR6, VSIR, RARA, INPP5D, CD6, SASH3	199	412	17911	3.49534	0.00499079
GOTERM_BP_FAT	GO:0045621~positive regulation of lymphocyte differentiation	8	3.11284	8.81847e-05	TGFBR2, NCKAP1L, RARA, INPP5D, MMP14, SASH3, TGFB1, LGALS9	199	95	17911	7.57937	0.00639112
GOTERM_BP_FAT	GO:0035710~CD4-positive, alpha-beta T cell activation	7	2.72374	0.000180776	CCR6, VSIR, NCKAP1L, RARA, SASH3, TGFB1, LGALS9	199	75	17911	8.40047	0.00967604
GOTERM_BP_FAT	GO:0070661~leukocyte proliferation	13	5.05837	0.000200543	HAVCR2, CLU, TAC1, NCKAP1L, ITGB2, ITGAM, LGALS9, TGFB1, SLC11A1, VSIR, INPP5D, CD6, SASH3	199	314	17911	3.72632	0.0104439
GOTERM_BP_FAT	GO:0002520~immune system development	25	9.72763	0.000229762	TGFB1, ITGAM, ZFP36L1, ZFP36L2, CSF3R, DYRK3, RARA, GLO1, INPP5D, HAVCR2, HCLS1, KLF10, TGFBR2, NCKAP1L, MMP14, VAV1, LGALS9, KDR, CDKN1C, CCR6, MAPK3, CMTM7, NHEJ1, TMEM176B, SASH3	199	984	17911	2.28671	0.0113546
GOTERM_BP_FAT	GO:0042098~T cell proliferation	10	3.89105	0.000230679	HAVCR2, SLC11A1, VSIR, NCKAP1L, ITGB2, CD6, ITGAM, SASH3, TGFB1, LGALS9	199	186	17911	4.83898	0.011258
GOTERM_BP_FAT	GO:0030098~lymphocyte differentiation	14	5.44747	0.000258511	TGFBR2, NCKAP1L, MMP14, VAV1, LGALS9, TGFB1, ZFP36L1, ZFP36L2, CCR6, CMTM7, RARA, INPP5D, NHEJ1, SASH3	199	371	17911	3.39642	0.012155
GOTERM_BP_FAT	GO:0002694~regulation of leukocyte activation	16	6.22568	0.00028746	HAVCR2, TNFAIP8L2, TGFBR2, TAC1, NCKAP1L, MMP14, TGFB1, LGALS9, ZFP36L1, ZFP36L2, CCR6, VSIR, RARA, INPP5D, CD6, SASH3	199	478	17911	3.01272	0.0131914
GOTERM_BP_FAT	GO:0048534~hematopoietic or lymphoid organ development	24	9.33852	0.000298658	HCLS1, KLF10, TGFBR2, NCKAP1L, MMP14, VAV1, ITGAM, TGFB1, LGALS9, KDR, CDKN1C, ZFP36L1, ZFP36L2, CCR6, MAPK3, CSF3R, CMTM7, GLO1, RARA, DYRK3, INPP5D, NHEJ1, SASH3, TMEM176B	199	940	17911	2.298	0.0135435
GOTERM_BP_FAT	GO:0030097~hemopoiesis	23	8.94942	0.00036477	HCLS1, KLF10, TGFBR2, NCKAP1L, MMP14, VAV1, ITGAM, TGFB1, LGALS9, KDR, CDKN1C, ZFP36L1, ZFP36L2, CCR6, CSF3R, CMTM7, GLO1, RARA, DYRK3, INPP5D, NHEJ1, SASH3, TMEM176B	199	892	17911	2.32076	0.0148095
GOTERM_BP_FAT	GO:0030217~T cell differentiation	11	4.28016	0.00037211	ZFP36L1, ZFP36L2, CCR6, TGFBR2, NCKAP1L, RARA, VAV1, NHEJ1, SASH3, TGFB1, LGALS9	199	242	17911	4.09114	0.0149508
GOTERM_BP_FAT	GO:0046637~regulation of alpha-beta T cell differentiation	6	2.33463	0.000447145	CCR6, TGFBR2, NCKAP1L, RARA, SASH3, TGFB1	199	58	17911	9.31086	0.0174056
GOTERM_BP_FAT	GO:0045577~regulation of B cell differentiation	5	1.94553	0.000461203	ZFP36L1, ZFP36L2, NCKAP1L, INPP5D, MMP14	199	33	17911	13.6371	0.0177719
GOTERM_BP_FAT	GO:0098609~cell-cell adhesion	26	10.1167	0.000494268	TNFAIP8L2, NPNT, ITGB2, TGFB1, PLPP3, ITGAM, ZFP36L1, ZFP36L2, SLC11A1, RARA, CD6, CYR61, HAVCR2, ICAM2, TGFBR2, SLC3A2, NCKAP1L, PCDH7, VAV1, LGALS9, P2RY12, CCR6, ITGA6, VSIR, NHEJ1, SASH3	199	1101	17911	2.12546	0.0188492
GOTERM_BP_FAT	GO:0046651~lymphocyte proliferation	12	4.66926	0.000515719	HAVCR2, SLC11A1, VSIR, NCKAP1L, TAC1, ITGB2, INPP5D, CD6, ITGAM, SASH3, TGFB1, LGALS9	199	299	17911	3.61224	0.0194704
GOTERM_BP_FAT	GO:0032943~mononuclear cell proliferation	12	4.66926	0.000540913	HAVCR2, SLC11A1, VSIR, NCKAP1L, TAC1, ITGB2, INPP5D, CD6, ITGAM, SASH3, TGFB1, LGALS9	199	301	17911	3.58824	0.0202178
GOTERM_BP_FAT	GO:0022409~positive regulation of cell-cell adhesion	10	3.89105	0.000621032	HAVCR2, ITGA6, TGFBR2, NCKAP1L, RARA, CD6, PLPP3, SASH3, TGFB1, LGALS9	199	213	17911	4.22559	0.0225359
GOTERM_BP_FAT	GO:0050865~regulation of cell activation	16	6.22568	0.000637629	HAVCR2, TNFAIP8L2, TGFBR2, TAC1, NCKAP1L, MMP14, TGFB1, LGALS9, ZFP36L1, ZFP36L2, CCR6, VSIR, RARA, INPP5D, CD6, SASH3	199	516	17911	2.79085	0.0229196
GOTERM_BP_FAT	GO:0051251~positive regulation of lymphocyte activation	11	4.28016	0.000710817	HAVCR2, TGFBR2, NCKAP1L, TAC1, RARA, INPP5D, MMP14, CD6, SASH3, TGFB1, LGALS9	199	263	17911	3.76447	0.0241908
GOTERM_BP_FAT	GO:0002252~immune effector process	20	7.7821	0.000730789	HAVCR2, CARD9, LMCD1, H2-D1, LENG9, VAV1, TGFB1, LGALS9, ANXA3, SLC11A1, TMEM173, TAGAP, CCR6, IRF5, CX3CR1, VSIR, RARA, INPP5D, ZFP189, SASH3	199	755	17911	2.38424	0.0244389
GOTERM_BP_FAT	GO:0046631~alpha-beta T cell activation	8	3.11284	0.000831942	CCR6, TGFBR2, VSIR, NCKAP1L, RARA, SASH3, TGFB1, LGALS9	199	137	17911	5.25577	0.027085
GOTERM_BP_FAT	GO:0043370~regulation of CD4-positive, alpha-beta T cell differentiation	5	1.94553	0.000880342	CCR6, NCKAP1L, RARA, SASH3, TGFB1	199	39	17911	11.5391	0.0279443
GOTERM_BP_FAT	GO:0022407~regulation of cell-cell adhesion	13	5.05837	0.001102	TNFAIP8L2, HAVCR2, TGFBR2, NCKAP1L, PLPP3, LGALS9, TGFB1, CCR6, ITGA6, VSIR, RARA, CD6, SASH3	199	380	17911	3.07912	0.0330001
GOTERM_BP_FAT	GO:0050863~regulation of T cell activation	11	4.28016	0.00114535	HAVCR2, TNFAIP8L2, CCR6, TGFBR2, VSIR, NCKAP1L, RARA, CD6, SASH3, TGFB1, LGALS9	199	280	17911	3.53591	0.0337622
GOTERM_BP_FAT	GO:0002822~regulation of adaptive immune response based on somatic recombination of immune receptors built from immunoglobulin superfamily domains	8	3.11284	0.00115973	HAVCR2, SLC11A1, CCR6, VSIR, H2-D1, SASH3, TGFB1, LGALS9	199	145	17911	4.96579	0.0339243
GOTERM_BP_FAT	GO:0050776~regulation of immune response	17	6.61479	0.00148532	HAVCR2, CARD9, H2-D1, NCKAP1L, SKAP1, VAV1, TGFB1, LGALS9, TRAT1, SLC11A1, TMEM173, CCR6, VSIR, PIK3AP1, RARA, INPP5D, SASH3	199	620	17911	2.46788	0.0399877
GOTERM_BP_FAT	GO:0001817~regulation of cytokine production	16	6.22568	0.00155317	HAVCR2, CARD9, CLU, GPSM3, MET, NCKAP1L, TGFB1, LGALS9, SLC11A1, TMEM173, VSIR, PER1, RARA, INPP5D, CD6, SASH3	199	564	17911	2.55333	0.041493
GOTERM_BP_FAT	GO:1903037~regulation of leukocyte cell-cell adhesion	11	4.28016	0.00169073	HAVCR2, TNFAIP8L2, CCR6, TGFBR2, VSIR, NCKAP1L, RARA, CD6, SASH3, TGFB1, LGALS9	199	295	17911	3.35612	0.0427654
GOTERM_BP_FAT	GO:0002696~positive regulation of leukocyte activation	11	4.28016	0.00173058	HAVCR2, TGFBR2, NCKAP1L, TAC1, RARA, INPP5D, MMP14, CD6, SASH3, TGFB1, LGALS9	199	296	17911	3.34478	0.0434723
GOTERM_BP_FAT	GO:0002819~regulation of adaptive immune response	8	3.11284	0.0018328	HAVCR2, SLC11A1, CCR6, VSIR, H2-D1, SASH3, TGFB1, LGALS9	199	157	17911	4.58624	0.0448375
GOTERM_BP_FAT	GO:0002573~myeloid leukocyte differentiation	9	3.50195	0.00211018	ZFP36L1, KLF10, HCLS1, TGFBR2, RARA, GLO1, INPP5D, ITGAM, TGFB1	199	206	17911	3.93226	0.0502072
GOTERM_BP_FAT	GO:0045582~positive regulation of T cell differentiation	6	2.33463	0.0022688	TGFBR2, NCKAP1L, RARA, SASH3, TGFB1, LGALS9	199	83	17911	6.50639	0.0519972
GOTERM_BP_FAT	GO:0002274~myeloid leukocyte activation	8	3.11284	0.00234588	HAVCR2, SLC11A1, CLU, TGFBR2, CX3CR1, TGFB1, ANXA3, LGALS9	199	164	17911	4.39049	0.0534065
GOTERM_BP_FAT	GO:0050670~regulation of lymphocyte proliferation	9	3.50195	0.00236803	HAVCR2, VSIR, NCKAP1L, TAC1, INPP5D, CD6, SASH3, TGFB1, LGALS9	199	210	17911	3.85736	0.0535872
GOTERM_BP_FAT	GO:0050867~positive regulation of cell activation	11	4.28016	0.00236899	HAVCR2, TGFBR2, NCKAP1L, TAC1, RARA, INPP5D, MMP14, CD6, SASH3, TGFB1, LGALS9	199	309	17911	3.20406	0.0533014
GOTERM_BP_FAT	GO:0050778~positive regulation of immune response	14	5.44747	0.00242531	HAVCR2, CARD9, H2-D1, NCKAP1L, VAV1, SKAP1, LGALS9, TRAT1, TGFB1, SLC11A1, TMEM173, RARA, PIK3AP1, SASH3	199	474	17911	2.65838	0.0539183
GOTERM_BP_FAT	GO:0002449~lymphocyte mediated immunity	10	3.89105	0.00248232	HAVCR2, SLC11A1, CCR6, VSIR, H2-D1, INPP5D, VAV1, SASH3, TGFB1, LGALS9	199	260	17911	3.46173	0.0545354
GOTERM_BP_FAT	GO:0032944~regulation of mononuclear cell proliferation	9	3.50195	0.0025206	HAVCR2, VSIR, NCKAP1L, TAC1, INPP5D, CD6, SASH3, TGFB1, LGALS9	199	212	17911	3.82097	0.0550461
GOTERM_BP_FAT	GO:0001818~negative regulation of cytokine production	9	3.50195	0.00259448	HAVCR2, SLC11A1, VSIR, MET, NCKAP1L, RARA, INPP5D, TGFB1, LGALS9	199	213	17911	3.80303	0.0563027
GOTERM_BP_FAT	GO:0002697~regulation of immune effector process	13	5.05837	0.00259484	HAVCR2, TMEM173, CCR6, VSIR, H2-D1, LMCD1, LENG9, RARA, ZFP189, VAV1, SASH3, TGFB1, LGALS9	199	421	17911	2.77925	0.0560013
GOTERM_BP_FAT	GO:0050870~positive regulation of T cell activation	8	3.11284	0.00305768	HAVCR2, TGFBR2, NCKAP1L, RARA, CD6, SASH3, TGFB1, LGALS9	199	172	17911	4.18628	0.0632524
GOTERM_BP_FAT	GO:0070663~regulation of leukocyte proliferation	9	3.50195	0.00314538	HAVCR2, VSIR, NCKAP1L, TAC1, INPP5D, CD6, SASH3, TGFB1, LGALS9	199	220	17911	3.68202	0.0646695
GOTERM_BP_FAT	GO:0006954~inflammatory response	16	6.22568	0.00343478	TNFAIP8L2, HAVCR2, LDLR, GPSM3, TAC1, ITGB2, ITGAM, LGALS9, TGFB1, CCL6, SLC11A1, CCR6, MIR7578, CX3CR1, PER1, CD6	199	613	17911	2.34923	0.0686271
GOTERM_BP_FAT	GO:0001816~cytokine production	16	6.22568	0.00359379	HAVCR2, CARD9, CLU, GPSM3, MET, NCKAP1L, TGFB1, LGALS9, SLC11A1, TMEM173, VSIR, PER1, RARA, INPP5D, CD6, SASH3	199	616	17911	2.33779	0.070268
GOTERM_BP_FAT	GO:0045580~regulation of T cell differentiation	7	2.72374	0.00377052	CCR6, TGFBR2, NCKAP1L, RARA, SASH3, TGFB1, LGALS9	199	134	17911	4.70176	0.0728765
GOTERM_BP_FAT	GO:0030099~myeloid cell differentiation	12	4.66926	0.00386818	ZFP36L1, CDKN1C, KLF10, HCLS1, TGFBR2, NCKAP1L, DYRK3, RARA, GLO1, INPP5D, ITGAM, TGFB1	199	386	17911	2.79808	0.0743306
GOTERM_BP_FAT	GO:0002443~leukocyte mediated immunity	11	4.28016	0.00411658	HAVCR2, SLC11A1, CCR6, VSIR, H2-D1, INPP5D, VAV1, SASH3, TGFB1, ANXA3, LGALS9	199	334	17911	2.96424	0.0763181
GOTERM_BP_FAT	GO:1903039~positive regulation of leukocyte cell-cell adhesion	8	3.11284	0.00417606	HAVCR2, TGFBR2, NCKAP1L, RARA, CD6, SASH3, TGFB1, LGALS9	199	182	17911	3.95626	0.0770167
GOTERM_BP_FAT	GO:0042113~B cell activation	10	3.89105	0.00443677	ZFP36L1, ZFP36L2, CCR6, NCKAP1L, CMTM7, INPP5D, MMP14, NHEJ1, SASH3, TGFB1	199	284	17911	3.16919	0.0808775
GOTERM_BP_FAT	GO:0046632~alpha-beta T cell differentiation	6	2.33463	0.00485175	CCR6, TGFBR2, NCKAP1L, RARA, SASH3, TGFB1	199	99	17911	5.45485	0.0849813
GOTERM_BP_FAT	GO:0002706~regulation of lymphocyte mediated immunity	7	2.72374	0.00499988	HAVCR2, VSIR, H2-D1, VAV1, SASH3, TGFB1, LGALS9	199	142	17911	4.43687	0.0870785
GOTERM_BP_FAT	GO:0050864~regulation of B cell activation	7	2.72374	0.0057145	ZFP36L1, ZFP36L2, NCKAP1L, INPP5D, MMP14, SASH3, TGFB1	199	146	17911	4.31531	0.0951604
GOTERM_BP_FAT	GO:0043367~CD4-positive, alpha-beta T cell differentiation	5	1.94553	0.00612155	CCR6, NCKAP1L, RARA, SASH3, TGFB1	199	66	17911	6.81856	0.0995074
GOTERM_BP_FAT	GO:0050920~regulation of chemotaxis	8	3.11284	0.00674341	CCR6, GPSM3, MET, SEMA3E, NCKAP1L, TGFB1, LGALS9, KDR	199	199	17911	3.61829	0.104368
GOTERM_BP_FAT	GO:0042129~regulation of T cell proliferation	7	2.72374	0.00830805	HAVCR2, VSIR, NCKAP1L, CD6, SASH3, TGFB1, LGALS9	199	158	17911	3.98756	0.120983
GOTERM_BP_FAT	GO:0001819~positive regulation of cytokine production	11	4.28016	0.00847357	HAVCR2, SLC11A1, TMEM173, CARD9, CLU, GPSM3, RARA, CD6, SASH3, TGFB1, LGALS9	199	371	17911	2.66861	0.122347
GOTERM_BP_FAT	GO:0050672~negative regulation of lymphocyte proliferation	5	1.94553	0.00956274	HAVCR2, VSIR, INPP5D, TGFB1, LGALS9	199	75	17911	6.00034	0.130849
GOTERM_BP_FAT	GO:0032945~negative regulation of mononuclear cell proliferation	5	1.94553	0.00956274	HAVCR2, VSIR, INPP5D, TGFB1, LGALS9	199	75	17911	6.00034	0.130849
GOTERM_BP_FAT	GO:0006955~immune response	24	9.33852	0.00959091	HAVCR2, TNFAIP8L2, CARD9, H2-D1, H2-DMB1, NCKAP1L, SKAP1, VAV1, TGFB1, TRAT1, LGALS9, ANXA3, CCL6, SLC11A1, TMEM173, CCR6, IRF5, CX3CR1, VSIR, PIK3AP1, RARA, INPP5D, CD6, SASH3	199	1233	17911	1.75192	0.130757
GOTERM_BP_FAT	GO:0070664~negative regulation of leukocyte proliferation	5	1.94553	0.0109405	HAVCR2, VSIR, INPP5D, TGFB1, LGALS9	199	78	17911	5.76955	0.14389
GOTERM_BP_FAT	GO:0032675~regulation of interleukin-6 production	6	2.33463	0.0111127	HAVCR2, CARD9, MET, NCKAP1L, INPP5D, LGALS9	199	121	17911	4.46306	0.145509
GOTERM_BP_FAT	GO:0046638~positive regulation of alpha-beta T cell differentiation	4	1.55642	0.0111307	TGFBR2, NCKAP1L, RARA, SASH3	199	42	17911	8.57191	0.145248
GOTERM_BP_FAT	GO:0002460~adaptive immune response based on somatic recombination of immune receptors built from immunoglobulin superfamily domains	9	3.50195	0.0111679	HAVCR2, SLC11A1, CCR6, VSIR, H2-D1, INPP5D, SASH3, TGFB1, LGALS9	199	273	17911	2.9672	0.145219
GOTERM_BP_FAT	GO:0002250~adaptive immune response	11	4.28016	0.0119911	HAVCR2, SLC11A1, CCR6, VSIR, H2-D1, INPP5D, SKAP1, SASH3, TGFB1, TRAT1, LGALS9	199	391	17911	2.53211	0.152615
GOTERM_BP_FAT	GO:0051250~negative regulation of lymphocyte activation	6	2.33463	0.0147887	HAVCR2, TNFAIP8L2, VSIR, INPP5D, TGFB1, LGALS9	199	130	17911	4.15408	0.166585
GOTERM_BP_FAT	GO:0050921~positive regulation of chemotaxis	6	2.33463	0.0157039	CCR6, GPSM3, MET, NCKAP1L, TGFB1, KDR	199	132	17911	4.09114	0.173555
GOTERM_BP_FAT	GO:0007162~negative regulation of cell adhesion	8	3.11284	0.0165324	HAVCR2, TNFAIP8L2, TNC, VSIR, SEMA3E, MMP14, TGFB1, LGALS9	199	237	17911	3.03814	0.180891
GOTERM_BP_FAT	GO:0045579~positive regulation of B cell differentiation	3	1.16732	0.01656	NCKAP1L, INPP5D, MMP14	199	18	17911	15.0008	0.180669
GOTERM_BP_FAT	GO:0002703~regulation of leukocyte mediated immunity	7	2.72374	0.0174602	HAVCR2, VSIR, H2-D1, VAV1, SASH3, TGFB1, LGALS9	199	186	17911	3.38729	0.185026
GOTERM_BP_FAT	GO:0002366~leukocyte activation involved in immune response	8	3.11284	0.0182736	HAVCR2, SLC11A1, CCR6, CX3CR1, RARA, TGFB1, ANXA3, LGALS9	199	242	17911	2.97537	0.19181
GOTERM_BP_FAT	GO:0045639~positive regulation of myeloid cell differentiation	5	1.94553	0.0190374	ZFP36L1, KLF10, HCLS1, NCKAP1L, INPP5D	199	92	17911	4.89158	0.196971
GOTERM_BP_FAT	GO:0002263~cell activation involved in immune response	8	3.11284	0.0190714	HAVCR2, SLC11A1, CCR6, CX3CR1, RARA, TGFB1, ANXA3, LGALS9	199	244	17911	2.95098	0.196777
GOTERM_BP_FAT	GO:0030852~regulation of granulocyte differentiation	3	1.16732	0.022243	HCLS1, RARA, INPP5D	199	21	17911	12.8579	0.218073
GOTERM_BP_FAT	GO:0050868~negative regulation of T cell activation	5	1.94553	0.0226329	HAVCR2, TNFAIP8L2, VSIR, TGFB1, LGALS9	199	97	17911	4.63943	0.219859
GOTERM_BP_FAT	GO:0050871~positive regulation of B cell activation	5	1.94553	0.0257879	NCKAP1L, INPP5D, MMP14, SASH3, TGFB1	199	101	17911	4.45569	0.241546
GOTERM_BP_FAT	GO:0002695~negative regulation of leukocyte activation	6	2.33463	0.0264381	HAVCR2, TNFAIP8L2, VSIR, INPP5D, TGFB1, LGALS9	199	151	17911	3.57636	0.244605
GOTERM_BP_FAT	GO:0045637~regulation of myeloid cell differentiation	7	2.72374	0.0283072	ZFP36L1, KLF10, HCLS1, NCKAP1L, CSF3R, RARA, INPP5D	199	208	17911	3.02902	0.252717
GOTERM_BP_FAT	GO:0046635~positive regulation of alpha-beta T cell activation	4	1.55642	0.028733	TGFBR2, NCKAP1L, RARA, SASH3	199	60	17911	6.00034	0.253778
GOTERM_BP_FAT	GO:1903038~negative regulation of leukocyte cell-cell adhesion	5	1.94553	0.0291948	HAVCR2, TNFAIP8L2, VSIR, TGFB1, LGALS9	199	105	17911	4.28595	0.256769
GOTERM_BP_FAT	GO:0042130~negative regulation of T cell proliferation	4	1.55642	0.0299799	HAVCR2, VSIR, TGFB1, LGALS9	199	61	17911	5.90197	0.261058
GOTERM_BP_FAT	GO:0002369~T cell cytokine production	3	1.16732	0.030875	SLC11A1, VSIR, SASH3	199	25	17911	10.8006	0.263822
GOTERM_BP_FAT	GO:0002507~tolerance induction	3	1.16732	0.030875	HAVCR2, TGFBR2, TGFB1	199	25	17911	10.8006	0.263822
GOTERM_BP_FAT	GO:0043372~positive regulation of CD4-positive, alpha-beta T cell differentiation	3	1.16732	0.0332089	NCKAP1L, RARA, SASH3	199	26	17911	10.3852	0.276312
GOTERM_BP_FAT	GO:0002286~T cell activation involved in immune response	5	1.94553	0.033812	HAVCR2, SLC11A1, CCR6, RARA, TGFB1	199	110	17911	4.09114	0.2789
GOTERM_BP_FAT	GO:0002683~negative regulation of immune system process	10	3.89105	0.0360023	ZFP36L1, HAVCR2, TNFAIP8L2, VSIR, PIK3AP1, RARA, INPP5D, TGFB1, TMEM176B, LGALS9	199	404	17911	2.22785	0.288452
GOTERM_BP_FAT	GO:0030218~erythrocyte differentiation	5	1.94553	0.0388311	ZFP36L1, HCLS1, NCKAP1L, DYRK3, INPP5D	199	115	17911	3.91326	0.299396
GOTERM_BP_FAT	GO:0050866~negative regulation of cell activation	6	2.33463	0.0398728	HAVCR2, TNFAIP8L2, VSIR, INPP5D, TGFB1, LGALS9	199	169	17911	3.19544	0.303883
GOTERM_BP_FAT	GO:2000516~positive regulation of CD4-positive, alpha-beta T cell activation	3	1.16732	0.0406042	NCKAP1L, RARA, SASH3	199	29	17911	9.31086	0.305724
GOTERM_BP_FAT	GO:0002685~regulation of leukocyte migration	6	2.33463	0.0423895	P2RY12, CCR6, GPSM3, NCKAP1L, TGFB1, LGALS9	199	172	17911	3.13971	0.31241
GOTERM_BP_FAT	GO:0002761~regulation of myeloid leukocyte differentiation	5	1.94553	0.0431371	ZFP36L1, KLF10, HCLS1, RARA, INPP5D	199	119	17911	3.78172	0.315326
GOTERM_BP_FAT	GO:0002285~lymphocyte activation involved in immune response	6	2.33463	0.0442347	HAVCR2, SLC11A1, CCR6, RARA, TGFB1, LGALS9	199	174	17911	3.10362	0.319187
GOTERM_BP_FAT	GO:0032635~interleukin-6 production	5	1.94553	0.045387	HAVCR2, CARD9, NCKAP1L, INPP5D, LGALS9	199	121	17911	3.71922	0.324412
Annotation Cluster 15	Enrichment Score: 2.0233464219503547
Category	Term	Count	%	PValue	Genes	List Total	Pop Hits	Pop Total	Fold Enrichment	Benjamini
GOTERM_BP_FAT	GO:0006909~phagocytosis	9	3.50195	0.000993783	SLC11A1, CLCN3, NCKAP1L, ITGB2, RARA, VAV1, BIN2, TGFB1, ANXA3	199	183	17911	4.42648	0.0305054
GOTERM_BP_FAT	GO:0006897~endocytosis	14	5.44747	0.0057247	ARC, CLCN3, LDLR, SYT2, TGFBR2, NCKAP1L, ITGB2, VAV1, ANXA3, TGFB1, SLC11A1, MAPK3, RARA, BIN2	199	525	17911	2.40013	0.0949213
Annotation Cluster 16	Enrichment Score: 1.958789752146896
Category	Term	Count	%	PValue	Genes	List Total	Pop Hits	Pop Total	Fold Enrichment	Benjamini
GOTERM_BP_FAT	GO:0048754~branching morphogenesis of an epithelial tube	11	4.28016	3.92566e-05	SALL1, NPNT, TNC, ADAMTS16, TGFBR2, MET, SEMA3E, MMP14, SOX8, TGFB1, KDR	199	184	17911	5.38074	0.00439387
GOTERM_BP_FAT	GO:0060562~epithelial tube morphogenesis	15	5.83658	6.68465e-05	TNC, ADAMTS16, NPNT, TGFBR2, MET, MMP14, SOX8, TGFB1, MTHFD1L, RPS7, KDR, SALL1, SEMA3E, RAB23, RARA	199	370	17911	3.64885	0.00545275
GOTERM_BP_FAT	GO:0002009~morphogenesis of an epithelium	18	7.00389	0.000103907	NKD1, TNC, ADAMTS16, NPNT, MET, TGFBR2, MMP14, SOX8, TGFB1, MTHFD1L, KDR, RPS7, SALL1, NUMB, SEMA3E, RAB23, RARA, CYR61	199	538	17911	3.01132	0.00700908
GOTERM_BP_FAT	GO:0035295~tube development	21	8.17121	0.000105037	TNC, ADAMTS16, NPNT, MET, TGFBR2, MMP14, SOX8, TGFB1, MTHFD1L, KDR, RPS7, ZFP36L1, EIF4EBP1, ITGA6, SALL1, NUMB, SEMA3E, MAPK3, RAB23, RARA, TIGAR	199	702	17911	2.69246	0.00684969
GOTERM_BP_FAT	GO:0061138~morphogenesis of a branching epithelium	11	4.28016	0.000155106	SALL1, NPNT, TNC, ADAMTS16, TGFBR2, MET, SEMA3E, MMP14, SOX8, TGFB1, KDR	199	217	17911	4.56247	0.00878715
GOTERM_BP_FAT	GO:0035239~tube morphogenesis	15	5.83658	0.000209911	TNC, ADAMTS16, NPNT, TGFBR2, MET, MMP14, SOX8, TGFB1, MTHFD1L, RPS7, KDR, SALL1, SEMA3E, RAB23, RARA	199	413	17911	3.26895	0.0107861
GOTERM_BP_FAT	GO:0048729~tissue morphogenesis	19	7.393	0.00031338	NKD1, TNC, ADAMTS16, NPNT, MET, TGFBR2, MYH7, MMP14, SOX8, TGFB1, MTHFD1L, KDR, RPS7, SALL1, NUMB, SEMA3E, RAB23, RARA, CYR61	199	647	17911	2.64312	0.0138859
GOTERM_BP_FAT	GO:0001763~morphogenesis of a branching structure	11	4.28016	0.00036013	SALL1, NPNT, TNC, ADAMTS16, TGFBR2, MET, SEMA3E, MMP14, SOX8, TGFB1, KDR	199	241	17911	4.10811	0.0147753
GOTERM_BP_FAT	GO:0009887~organ morphogenesis	24	9.33852	0.00116226	NKD1, TNC, ADAMTS16, NPNT, MET, TGFBR2, MYH7, MMP14, SOX8, TGFB1, MTHFD1L, PEX7, KDR, ITGA6, CSRNP1, SALL1, NUMB, INSIG1, MAPK3, RAB23, CSF3R, RARA, PAPPA2, CYR61	199	1038	17911	2.08104	0.0337459
GOTERM_BP_FAT	GO:0060429~epithelium development	24	9.33852	0.00457197	NKD1, SOX21, TNC, ADAMTS16, NPNT, MET, TGFBR2, CST3, MMP14, SOX8, TGFB1, MTHFD1L, KDR, RPS7, CDKN1C, ZFP36L1, TST, SALL1, NUMB, SEMA3E, RAB23, RARA, CYR61, TIGAR	199	1157	17911	1.867	0.0824792
GOTERM_BP_FAT	GO:0001658~branching involved in ureteric bud morphogenesis	5	1.94553	0.00548946	SALL1, NPNT, ADAMTS16, SOX8, TGFB1	199	64	17911	7.03164	0.0923626
GOTERM_BP_FAT	GO:0048598~embryonic morphogenesis	16	6.22568	0.00569812	TGFBR2, MMP14, SOX8, PLPP3, TGFB1, MTHFD1L, RPS7, CDKN1C, DUSP5, ZFP36L1, SALL1, INSIG1, MAPK3, RAB23, RARA, CYR61	199	648	17911	2.22235	0.0953031
GOTERM_BP_FAT	GO:0001838~embryonic epithelial tube formation	7	2.72374	0.00630386	SALL1, RAB23, RARA, SOX8, MTHFD1L, TGFB1, RPS7	199	149	17911	4.22842	0.100259
GOTERM_BP_FAT	GO:0001843~neural tube closure	6	2.33463	0.00646313	SALL1, RAB23, RARA, MTHFD1L, TGFB1, RPS7	199	106	17911	5.09462	0.102253
GOTERM_BP_FAT	GO:0072175~epithelial tube formation	7	2.72374	0.00650276	SALL1, RAB23, RARA, SOX8, MTHFD1L, TGFB1, RPS7	199	150	17911	4.20023	0.10203
GOTERM_BP_FAT	GO:0001657~ureteric bud development	6	2.33463	0.00672052	SALL1, NPNT, ADAMTS16, RARA, SOX8, TGFB1	199	107	17911	5.04701	0.104855
GOTERM_BP_FAT	GO:0060606~tube closure	6	2.33463	0.00672052	SALL1, RAB23, RARA, MTHFD1L, TGFB1, RPS7	199	107	17911	5.04701	0.104855
GOTERM_BP_FAT	GO:0072164~mesonephric tubule development	6	2.33463	0.00698501	SALL1, NPNT, ADAMTS16, RARA, SOX8, TGFB1	199	108	17911	5.00028	0.107071
GOTERM_BP_FAT	GO:0072163~mesonephric epithelium development	6	2.33463	0.00698501	SALL1, NPNT, ADAMTS16, RARA, SOX8, TGFB1	199	108	17911	5.00028	0.107071
GOTERM_BP_FAT	GO:0060675~ureteric bud morphogenesis	5	1.94553	0.00790883	SALL1, NPNT, ADAMTS16, SOX8, TGFB1	199	71	17911	6.33838	0.11812
GOTERM_BP_FAT	GO:0072171~mesonephric tubule morphogenesis	5	1.94553	0.00830315	SALL1, NPNT, ADAMTS16, SOX8, TGFB1	199	72	17911	6.25035	0.121364
GOTERM_BP_FAT	GO:0001823~mesonephros development	6	2.33463	0.00841732	SALL1, NPNT, ADAMTS16, RARA, SOX8, TGFB1	199	113	17911	4.77903	0.122029
GOTERM_BP_FAT	GO:0014020~primary neural tube formation	6	2.33463	0.00841732	SALL1, RAB23, RARA, MTHFD1L, TGFB1, RPS7	199	113	17911	4.77903	0.122029
GOTERM_BP_FAT	GO:0035148~tube formation	7	2.72374	0.010147	SALL1, RAB23, RARA, SOX8, MTHFD1L, TGFB1, RPS7	199	165	17911	3.8184	0.135498
GOTERM_BP_FAT	GO:0072078~nephron tubule morphogenesis	5	1.94553	0.0124402	SALL1, NPNT, ADAMTS16, SOX8, TGFB1	199	81	17911	5.55587	0.155397
GOTERM_BP_FAT	GO:0016331~morphogenesis of embryonic epithelium	7	2.72374	0.0132943	SALL1, RAB23, RARA, SOX8, MTHFD1L, TGFB1, RPS7	199	175	17911	3.6002	0.15969
GOTERM_BP_FAT	GO:0001841~neural tube formation	6	2.33463	0.0134841	SALL1, RAB23, RARA, MTHFD1L, TGFB1, RPS7	199	127	17911	4.25221	0.160815
GOTERM_BP_FAT	GO:0072088~nephron epithelium morphogenesis	5	1.94553	0.0140655	SALL1, NPNT, ADAMTS16, SOX8, TGFB1	199	84	17911	5.35744	0.163744
GOTERM_BP_FAT	GO:0061333~renal tubule morphogenesis	5	1.94553	0.0152204	SALL1, NPNT, ADAMTS16, SOX8, TGFB1	199	86	17911	5.23285	0.169125
GOTERM_BP_FAT	GO:0072028~nephron morphogenesis	5	1.94553	0.0152204	SALL1, NPNT, ADAMTS16, SOX8, TGFB1	199	86	17911	5.23285	0.169125
GOTERM_BP_FAT	GO:0021915~neural tube development	7	2.72374	0.0187404	ZFP36L1, SALL1, RAB23, RARA, MTHFD1L, TGFB1, RPS7	199	189	17911	3.33352	0.194699
GOTERM_BP_FAT	GO:0090190~positive regulation of branching involved in ureteric bud morphogenesis	3	1.16732	0.0264146	SALL1, SOX8, TGFB1	199	23	17911	11.7398	0.24498
GOTERM_BP_FAT	GO:0072080~nephron tubule development	5	1.94553	0.0266159	SALL1, NPNT, ADAMTS16, SOX8, TGFB1	199	102	17911	4.41201	0.244917
GOTERM_BP_FAT	GO:0060993~kidney morphogenesis	5	1.94553	0.0266159	SALL1, NPNT, ADAMTS16, SOX8, TGFB1	199	102	17911	4.41201	0.244917
GOTERM_BP_FAT	GO:0061326~renal tubule development	5	1.94553	0.0300862	SALL1, NPNT, ADAMTS16, SOX8, TGFB1	199	106	17911	4.24552	0.260732
GOTERM_BP_FAT	GO:0072073~kidney epithelium development	6	2.33463	0.0304506	SALL1, NPNT, ADAMTS16, RARA, SOX8, TGFB1	199	157	17911	3.43968	0.261783
GOTERM_BP_FAT	GO:0061213~positive regulation of mesonephros development	3	1.16732	0.030875	SALL1, SOX8, TGFB1	199	25	17911	10.8006	0.263822
GOTERM_BP_FAT	GO:0060688~regulation of morphogenesis of a branching structure	4	1.55642	0.031255	SALL1, MET, SOX8, TGFB1	199	62	17911	5.80678	0.264393
GOTERM_BP_FAT	GO:0090189~regulation of branching involved in ureteric bud morphogenesis	3	1.16732	0.0332089	SALL1, SOX8, TGFB1	199	26	17911	10.3852	0.276312
GOTERM_BP_FAT	GO:0061217~regulation of mesonephros development	3	1.16732	0.0380752	SALL1, SOX8, TGFB1	199	28	17911	9.6434	0.2967
GOTERM_BP_FAT	GO:0048646~anatomical structure formation involved in morphogenesis	22	8.56031	0.0398986	SAT1, FMNL3, TGFBR2, ITGB2, MMP14, SOX8, TGFB1, ANXA3, MTHFD1L, KDR, RPS7, DUSP5, ITGA6, FAP, SALL1, CX3CR1, MAPK3, SEMA3E, RAB23, CSF3R, RARA, CYR61	199	1263	17911	1.56778	0.303479
GOTERM_BP_FAT	GO:0072009~nephron epithelium development	5	1.94553	0.045387	SALL1, NPNT, ADAMTS16, SOX8, TGFB1	199	121	17911	3.71922	0.324412
GOTERM_BP_FAT	GO:0001655~urogenital system development	9	3.50195	0.0499479	CDKN1C, ITGA6, SALL1, NPNT, TNC, ADAMTS16, RARA, SOX8, TGFB1	199	364	17911	2.2254	0.342354
Annotation Cluster 17	Enrichment Score: 1.9559098761654734
Category	Term	Count	%	PValue	Genes	List Total	Pop Hits	Pop Total	Fold Enrichment	Benjamini
GOTERM_BP_FAT	GO:0010659~cardiac muscle cell apoptotic process	5	1.94553	0.00178224	HMGCR, RPS6KA2, FNDC1, RGL2, TIGAR	199	47	17911	9.575	0.044177
GOTERM_BP_FAT	GO:0010658~striated muscle cell apoptotic process	5	1.94553	0.00241283	HMGCR, RPS6KA2, FNDC1, RGL2, TIGAR	199	51	17911	8.82402	0.0539532
GOTERM_BP_FAT	GO:0010657~muscle cell apoptotic process	5	1.94553	0.0119265	HMGCR, RPS6KA2, FNDC1, RGL2, TIGAR	199	80	17911	5.62531	0.152344
GOTERM_BP_FAT	GO:0010665~regulation of cardiac muscle cell apoptotic process	4	1.55642	0.0126365	HMGCR, FNDC1, RGL2, TIGAR	199	44	17911	8.18228	0.156672
GOTERM_BP_FAT	GO:0010663~positive regulation of striated muscle cell apoptotic process	3	1.16732	0.0131774	HMGCR, FNDC1, TIGAR	199	16	17911	16.8759	0.158877
GOTERM_BP_FAT	GO:0010666~positive regulation of cardiac muscle cell apoptotic process	3	1.16732	0.0131774	HMGCR, FNDC1, TIGAR	199	16	17911	16.8759	0.158877
GOTERM_BP_FAT	GO:0010662~regulation of striated muscle cell apoptotic process	4	1.55642	0.0142532	HMGCR, FNDC1, RGL2, TIGAR	199	46	17911	7.82652	0.164306
GOTERM_BP_FAT	GO:0010661~positive regulation of muscle cell apoptotic process	3	1.16732	0.030875	HMGCR, FNDC1, TIGAR	199	25	17911	10.8006	0.263822
Annotation Cluster 18	Enrichment Score: 1.9224444463909316
Category	Term	Count	%	PValue	Genes	List Total	Pop Hits	Pop Total	Fold Enrichment	Benjamini
GOTERM_MF_FAT	GO:0005178~integrin binding	9	3.50195	1.78103e-05	WISP1, ITGA6, NPNT, ICAM2, FAP, MMP14, PLPP3, KDR, CYR61	190	101	16866	7.91006	0.0119149
GOTERM_BP_FAT	GO:0010810~regulation of cell-substrate adhesion	7	2.72374	0.0146295	SMOC2, ITGA6, NPNT, SEMA3E, MMP14, KDR, CYR61	199	179	17911	3.51975	0.16588
GOTERM_BP_FAT	GO:0031589~cell-substrate adhesion	9	3.50195	0.0177075	SMOC2, ITGA6, NPNT, SEMA3E, ITGB2, MMP14, RPL29, KDR, CYR61	199	297	17911	2.72743	0.186908
GOTERM_MF_FAT	GO:0019838~growth factor binding	6	2.33463	0.0180471	WISP1, ITGA6, IL10RA, TGFBR2, KDR, CYR61	190	135	16866	3.94526	0.610471
GOTERM_BP_FAT	GO:0010811~positive regulation of cell-substrate adhesion	5	1.94553	0.033812	SMOC2, ITGA6, NPNT, KDR, CYR61	199	110	17911	4.09114	0.2789
GOTERM_BP_FAT	GO:0007160~cell-matrix adhesion	6	2.33463	0.0451426	ITGA6, NPNT, SEMA3E, ITGB2, MMP14, KDR	199	175	17911	3.08589	0.323519
Annotation Cluster 19	Enrichment Score: 1.9088104058313053
Category	Term	Count	%	PValue	Genes	List Total	Pop Hits	Pop Total	Fold Enrichment	Benjamini
GOTERM_BP_FAT	GO:0048608~reproductive structure development	14	5.44747	0.00322094	TNC, MET, RXFP2, CST3, HMGCS1, MMP14, SOX8, KDR, ZFP36L1, CDKN1C, SALL1, RARA, DHCR24, CYR61	199	490	17911	2.57157	0.0658289
GOTERM_BP_FAT	GO:0061458~reproductive system development	14	5.44747	0.00351536	TNC, MET, RXFP2, CST3, HMGCS1, MMP14, SOX8, KDR, ZFP36L1, CDKN1C, SALL1, RARA, DHCR24, CYR61	199	495	17911	2.5456	0.069477
GOTERM_BP_FAT	GO:0046661~male sex differentiation	8	3.11284	0.00358478	RXFP2, CST3, HMGCS1, RARA, MMP14, SOX8, DHCR24, KDR	199	177	17911	4.06802	0.0704479
GOTERM_BP_FAT	GO:0060429~epithelium development	24	9.33852	0.00457197	NKD1, SOX21, TNC, ADAMTS16, NPNT, MET, TGFBR2, CST3, MMP14, SOX8, TGFB1, MTHFD1L, KDR, RPS7, CDKN1C, ZFP36L1, TST, SALL1, NUMB, SEMA3E, RAB23, RARA, CYR61, TIGAR	199	1157	17911	1.867	0.0824792
GOTERM_BP_FAT	GO:0046546~development of primary male sexual characteristics	7	2.72374	0.00673448	RXFP2, CST3, HMGCS1, RARA, MMP14, SOX8, KDR	199	151	17911	4.17242	0.104647
GOTERM_BP_FAT	GO:0008584~male gonad development	7	2.72374	0.00673448	RXFP2, CST3, HMGCS1, RARA, MMP14, SOX8, KDR	199	151	17911	4.17242	0.104647
GOTERM_BP_FAT	GO:0008406~gonad development	8	3.11284	0.0218085	SALL1, RXFP2, CST3, HMGCS1, RARA, MMP14, SOX8, KDR	199	251	17911	2.86869	0.218024
GOTERM_BP_FAT	GO:0003006~developmental process involved in reproduction	17	6.61479	0.021854	TNC, RXFP2, MET, CST3, HMGCS1, MMP14, SOX8, TGFB1, KDR, ZFP36L1, CDKN1C, CCR6, RPS6KA2, SALL1, RARA, DHCR24, CYR61	199	829	17911	1.8457	0.216262
GOTERM_BP_FAT	GO:0007548~sex differentiation	9	3.50195	0.0222309	SALL1, RXFP2, CST3, HMGCS1, RARA, MMP14, SOX8, DHCR24, KDR	199	310	17911	2.61305	0.218505
GOTERM_BP_FAT	GO:0045137~development of primary sexual characteristics	8	3.11284	0.0240446	SALL1, RXFP2, CST3, HMGCS1, RARA, MMP14, SOX8, KDR	199	256	17911	2.81266	0.230326
GOTERM_BP_FAT	GO:0060008~Sertoli cell differentiation	3	1.16732	0.0380752	CST3, RARA, SOX8	199	28	17911	9.6434	0.2967
Annotation Cluster 20	Enrichment Score: 1.8935998158205634
Category	Term	Count	%	PValue	Genes	List Total	Pop Hits	Pop Total	Fold Enrichment	Benjamini
GOTERM_MF_FAT	GO:0046983~protein dimerization activity	28	10.8949	0.000561405	CLCN3, MVD, HMGCR, H2-D1, HMGCS1, ITGB2, LTC4S, SOX8, ITGAM, MTHFD1L, TGFB1, GSTM7, PEX7, SLC11A1, TMEM173, FAP, ANO3, RARA, SLC8B1, ATOH7, HPGDS, CARD9, LIMK1, MET, MLXIPL, MYH7, ADRA1B, TCF12	190	1226	16866	2.02734	0.118365
Annotation Cluster 21	Enrichment Score: 1.8339570237946927
Category	Term	Count	%	PValue	Genes	List Total	Pop Hits	Pop Total	Fold Enrichment	Benjamini
GOTERM_BP_FAT	GO:2000026~regulation of multicellular organismal development	41	15.9533	3.95261e-05	NKD1, SOX21, HMGCR, SYT2, H2-D1, ITGB2, SOX8, TGFB1, ZFP36L1, ZFP36L2, WISP1, SEMA3E, NUMB, PER2, CSF3R, RARA, INPP5D, PI16, CYR61, HAVCR2, SGK1, LIMK1, HCLS1, KLF10, MET, TGFBR2, NCKAP1L, MMP14, ANXA3, LGALS9, KDR, P2RY12, CDKN1C, CCR6, SALL1, CX3CR1, TCF12, TMEM176B, DYNLT1C, SASH3, DYNLT1B	199	1888	17911	1.95456	0.00430135
GOTERM_BP_FAT	GO:0060284~regulation of cell development	23	8.94942	0.00175815	SGK1, SOX21, LIMK1, SYT2, MET, TGFBR2, H2-D1, SOX8, TGFB1, KDR, P2RY12, WISP1, ANKRD23, SALL1, NUMB, CX3CR1, SEMA3E, PER2, RARA, PI16, TCF12, DYNLT1C, DYNLT1B	199	1006	17911	2.05777	0.0438695
GOTERM_BP_FAT	GO:0051241~negative regulation of multicellular organismal process	25	9.72763	0.00219366	SOX21, HMGCR, H2-D1, TAC1, SOX8, TGFB1, ZFP36L1, SLC11A1, SEMA3E, RARA, INPP5D, PI16, HPGDS, HAVCR2, TGFBR2, MET, CST3, NCKAP1L, LGALS9, SALL1, VSIR, CX3CR1, TMEM176B, DYNLT1C, DYNLT1B	199	1157	17911	1.94479	0.0509114
GOTERM_BP_FAT	GO:0050767~regulation of neurogenesis	19	7.393	0.00463843	SGK1, SOX21, LIMK1, SYT2, MET, H2-D1, SOX8, TGFB1, KDR, P2RY12, SALL1, NUMB, SEMA3E, CX3CR1, PER2, RARA, TCF12, DYNLT1C, DYNLT1B	199	824	17911	2.07536	0.0828704
GOTERM_BP_FAT	GO:0051960~regulation of nervous system development	19	7.393	0.0139058	SGK1, SOX21, LIMK1, SYT2, MET, H2-D1, SOX8, TGFB1, KDR, P2RY12, SALL1, NUMB, SEMA3E, CX3CR1, PER2, RARA, TCF12, DYNLT1C, DYNLT1B	199	922	17911	1.85477	0.162991
GOTERM_BP_FAT	GO:0051093~negative regulation of developmental process	17	6.61479	0.0255299	NKD1, SOX21, TGFBR2, CST3, H2-D1, SOX8, TGFB1, ZFP36L1, SALL1, CX3CR1, SEMA3E, RARA, INPP5D, PI16, TMEM176B, DYNLT1C, DYNLT1B	199	845	17911	1.81075	0.239981
GOTERM_BP_FAT	GO:0045596~negative regulation of cell differentiation	16	6.22568	0.0269897	SOX21, H2-D1, SOX8, TGFB1, P2RY12, ZFP36L1, ZFP36L2, SALL1, SEMA3E, INSIG1, RARA, INPP5D, PI16, TMEM176B, DYNLT1C, DYNLT1B	199	781	17911	1.84389	0.2468
GOTERM_BP_FAT	GO:0045664~regulation of neuron differentiation	14	5.44747	0.0396349	SGK1, SOX21, LIMK1, SYT2, MET, H2-D1, SOX8, SALL1, NUMB, SEMA3E, RARA, TCF12, DYNLT1C, DYNLT1B	199	681	17911	1.85032	0.302917
GOTERM_BP_FAT	GO:0010721~negative regulation of cell development	9	3.50195	0.0477946	SOX21, SALL1, SEMA3E, H2-D1, PI16, SOX8, DYNLT1C, TGFB1, DYNLT1B	199	361	17911	2.24389	0.332881
Annotation Cluster 22	Enrichment Score: 1.7753783319674827
Category	Term	Count	%	PValue	Genes	List Total	Pop Hits	Pop Total	Fold Enrichment	Benjamini
GOTERM_BP_FAT	GO:0014065~phosphatidylinositol 3-kinase signaling	6	2.33463	0.00464754	ZFP36L1, HCLS1, PIK3AP1, RARA, RGL2, KDR	199	98	17911	5.51051	0.0826514
GOTERM_BP_FAT	GO:0014068~positive regulation of phosphatidylinositol 3-kinase signaling	5	1.94553	0.00548946	HCLS1, PIK3AP1, RARA, RGL2, KDR	199	64	17911	7.03164	0.0923626
GOTERM_BP_FAT	GO:0014066~regulation of phosphatidylinositol 3-kinase signaling	5	1.94553	0.0140655	HCLS1, PIK3AP1, RARA, RGL2, KDR	199	84	17911	5.35744	0.163744
GOTERM_BP_FAT	GO:0048015~phosphatidylinositol-mediated signaling	6	2.33463	0.0143448	ZFP36L1, HCLS1, PIK3AP1, RARA, RGL2, KDR	199	129	17911	4.18628	0.164797
GOTERM_BP_FAT	GO:0048017~inositol lipid-mediated signaling	6	2.33463	0.0157039	ZFP36L1, HCLS1, PIK3AP1, RARA, RGL2, KDR	199	132	17911	4.09114	0.173555
GOTERM_BP_FAT	GO:0002761~regulation of myeloid leukocyte differentiation	5	1.94553	0.0431371	ZFP36L1, KLF10, HCLS1, RARA, INPP5D	199	119	17911	3.78172	0.315326
Annotation Cluster 23	Enrichment Score: 1.7456161660048755
Category	Term	Count	%	PValue	Genes	List Total	Pop Hits	Pop Total	Fold Enrichment	Benjamini
GOTERM_CC_FAT	GO:0008305~integrin complex	4	1.55642	0.00518029	ITGA6, NPNT, ITGB2, ITGAM	171	30	14413	11.2382	0.316263
GOTERM_CC_FAT	GO:0098636~protein complex involved in cell adhesion	4	1.55642	0.00678427	ITGA6, NPNT, ITGB2, ITGAM	171	33	14413	10.2166	0.267607
GOTERM_CC_FAT	GO:0098802~plasma membrane receptor complex	7	2.72374	0.0131644	ITGA6, NPNT, ITGB2, CD6, SKAP1, ITGAM, TRAT1	171	164	14413	3.5976	0.332477
GOTERM_CC_FAT	GO:0043235~receptor complex	9	3.50195	0.0389926	LDLR, ITGA6, NPNT, TGFBR2, ITGB2, CD6, SKAP1, ITGAM, TRAT1	171	325	14413	2.33409	0.468957
Annotation Cluster 24	Enrichment Score: 1.6060737839616408
Category	Term	Count	%	PValue	Genes	List Total	Pop Hits	Pop Total	Fold Enrichment	Benjamini
GOTERM_BP_FAT	GO:0009893~positive regulation of metabolic process	55	21.4008	0.000129257	LDLR, HMGCR, RBM3, NPNT, SKAP1, TGFB1, TMEM173, STARD4, INSIG1, RARA, MIR3960, CYR61, RXFP2, MLXIPL, CST3, LPIN1, HMGA1, MAPK3, FGD2, NKD1, CLCN3, TRA2B, TNC, CLU, ITGB2, SOX8, PLPP3, GPR3, CCL6, ZFP36L1, SLC11A1, ZFP36L2, FNDC1, PER1, CD6, TIGAR, HAVCR2, HMGA1-RS1, CARD9, HCLS1, MET, TGFBR2, NCKAP1L, ANXA3, LGALS9, KDR, CDKN1C, IRF5, ITGA6, MIR7578, RPS6KA2, SALL1, CSRNP1, ADRA1B, TCF12	199	3004	17911	1.64789	0.00789828
GOTERM_BP_FAT	GO:0009892~negative regulation of metabolic process	49	19.0661	0.000152381	LDLR, HMGCR, RBM3, TGFB1, EIF4EBP1, INSIG1, RAB23, RARA, SIK1, PI16, MIR3960, DHCR24, LIMK1, MLXIPL, CST3, LPIN1, HMGA1, TRAT1, PRDM8, DYNLT1C, DYNLT1B, TRA2B, CLU, CIART, SOX8, PLPP3, ZFP36L1, ZFP36L2, GLRP1, PER2, PER1, INPP5D, TIGAR, HAVCR2, HMGA1-RS1, MIR320, ZFP57, HCLS1, KLF10, MET, LMCD1, NCKAP1L, LGALS9, DUSP5, CDKN1C, P2RY13, MIR7578, SALL1, ADRA1B	199	2579	17911	1.71006	0.00875982
GOTERM_BP_FAT	GO:0010605~negative regulation of macromolecule metabolic process	46	17.8988	0.000168237	LDLR, HMGCR, TRA2B, RBM3, CLU, CIART, SOX8, TGFB1, PLPP3, ZFP36L1, ZFP36L2, EIF4EBP1, GLRP1, RAB23, PER2, PER1, RARA, INPP5D, SIK1, PI16, MIR3960, DHCR24, MIR320, HMGA1-RS1, HAVCR2, LIMK1, ZFP57, HCLS1, KLF10, MET, MLXIPL, LMCD1, CST3, NCKAP1L, HMGA1, LPIN1, TRAT1, LGALS9, DUSP5, PRDM8, CDKN1C, MIR7578, SALL1, ADRA1B, DYNLT1C, DYNLT1B	199	2372	17911	1.74546	0.00926042
GOTERM_BP_FAT	GO:0031325~positive regulation of cellular metabolic process	51	19.8444	0.000225155	LDLR, HMGCR, RBM3, NPNT, SKAP1, TGFB1, TMEM173, STARD4, INSIG1, RARA, CYR61, RXFP2, MLXIPL, CST3, HMGA1, LPIN1, MAPK3, FGD2, CLCN3, TRA2B, CLU, ITGB2, SOX8, PLPP3, CCL6, GPR3, ZFP36L1, SLC11A1, ZFP36L2, FNDC1, PER1, CD6, TIGAR, HAVCR2, HMGA1-RS1, CARD9, HCLS1, MET, TGFBR2, NCKAP1L, LGALS9, ANXA3, KDR, CDKN1C, IRF5, ITGA6, MIR7578, SALL1, CSRNP1, ADRA1B, TCF12	199	2769	17911	1.65773	0.0114156
GOTERM_BP_FAT	GO:0031324~negative regulation of cellular metabolic process	45	17.5097	0.000359313	HMGCR, TRA2B, RBM3, CLU, CIART, SOX8, TGFB1, PLPP3, ZFP36L1, ZFP36L2, EIF4EBP1, GLRP1, INSIG1, RAB23, PER2, PER1, RARA, INPP5D, SIK1, PI16, MIR3960, TIGAR, DHCR24, HMGA1-RS1, LIMK1, ZFP57, HCLS1, KLF10, MET, MLXIPL, LMCD1, CST3, NCKAP1L, HMGA1, LPIN1, TRAT1, DUSP5, PRDM8, CDKN1C, P2RY13, MIR7578, SALL1, ADRA1B, DYNLT1C, DYNLT1B	199	2380	17911	1.70178	0.0148976
GOTERM_BP_FAT	GO:0051173~positive regulation of nitrogen compound metabolic process	35	13.6187	0.000748247	NPNT, TRA2B, RBM3, CLU, ITGB2, SKAP1, SOX8, TGFB1, GPR3, ZFP36L1, ZFP36L2, SLC11A1, TMEM173, INSIG1, PER1, RARA, CYR61, TIGAR, HMGA1-RS1, HCLS1, RXFP2, MET, MLXIPL, CST3, HMGA1, LPIN1, ANXA3, CDKN1C, IRF5, MIR7578, ITGA6, SALL1, CSRNP1, MAPK3, TCF12	199	1742	17911	1.80837	0.0248044
GOTERM_BP_FAT	GO:0010604~positive regulation of macromolecule metabolic process	49	19.0661	0.000967174	LDLR, HMGCR, RBM3, NPNT, SKAP1, TGFB1, TMEM173, INSIG1, RARA, MIR3960, CYR61, MLXIPL, CST3, HMGA1, LPIN1, MAPK3, FGD2, NKD1, TRA2B, TNC, CLU, SOX8, PLPP3, CCL6, ZFP36L1, ZFP36L2, SLC11A1, FNDC1, PER1, CD6, TIGAR, HAVCR2, HMGA1-RS1, CARD9, HCLS1, MET, TGFBR2, LGALS9, ANXA3, KDR, CDKN1C, IRF5, ITGA6, MIR7578, RPS6KA2, SALL1, CSRNP1, ADRA1B, TCF12	199	2794	17911	1.57847	0.0301722
GOTERM_BP_FAT	GO:0010629~negative regulation of gene expression	32	12.4514	0.0019407	LDLR, TRA2B, RBM3, CIART, SOX8, TGFB1, ZFP36L1, ZFP36L2, EIF4EBP1, GLRP1, PER2, PER1, RARA, SIK1, MIR3960, HAVCR2, HMGA1-RS1, MIR320, ZFP57, HCLS1, KLF10, MET, MLXIPL, LMCD1, HMGA1, LPIN1, LGALS9, CDKN1C, DUSP5, PRDM8, MIR7578, SALL1	199	1628	17911	1.76914	0.0468339
GOTERM_BP_FAT	GO:0045935~positive regulation of nucleobase-containing compound metabolic process	32	12.4514	0.00211404	NPNT, TRA2B, SKAP1, SOX8, TGFB1, GPR3, ZFP36L1, ZFP36L2, SLC11A1, TMEM173, INSIG1, PER1, RARA, CYR61, TIGAR, HMGA1-RS1, HCLS1, RXFP2, MET, MLXIPL, CST3, HMGA1, LPIN1, ANXA3, CDKN1C, IRF5, MIR7578, ITGA6, CSRNP1, SALL1, MAPK3, TCF12	199	1637	17911	1.75941	0.0499941
GOTERM_BP_FAT	GO:0051172~negative regulation of nitrogen compound metabolic process	31	12.0623	0.00304229	RBM3, TRA2B, CIART, CLU, SOX8, TGFB1, ZFP36L1, ZFP36L2, EIF4EBP1, GLRP1, PER2, PER1, RARA, SIK1, MIR3960, TIGAR, HMGA1-RS1, ZFP57, HCLS1, KLF10, MET, MLXIPL, LMCD1, HMGA1, LPIN1, CDKN1C, DUSP5, PRDM8, P2RY13, MIR7578, SALL1	199	1605	17911	1.73841	0.0632767
GOTERM_BP_FAT	GO:0031327~negative regulation of cellular biosynthetic process	30	11.6732	0.00401157	RBM3, CIART, SOX8, TGFB1, ZFP36L1, ZFP36L2, EIF4EBP1, GLRP1, INSIG1, PER2, PER1, RARA, INPP5D, SIK1, MIR3960, HMGA1-RS1, ZFP57, HCLS1, KLF10, MET, MLXIPL, LMCD1, HMGA1, LPIN1, CDKN1C, DUSP5, PRDM8, P2RY13, MIR7578, SALL1	199	1564	17911	1.72644	0.0758728
GOTERM_BP_FAT	GO:0009890~negative regulation of biosynthetic process	30	11.6732	0.00527641	RBM3, CIART, SOX8, TGFB1, ZFP36L1, ZFP36L2, EIF4EBP1, GLRP1, INSIG1, PER2, PER1, RARA, INPP5D, SIK1, MIR3960, HMGA1-RS1, ZFP57, HCLS1, KLF10, MET, MLXIPL, LMCD1, HMGA1, LPIN1, CDKN1C, DUSP5, PRDM8, P2RY13, MIR7578, SALL1	199	1595	17911	1.69288	0.0900896
GOTERM_BP_FAT	GO:0009891~positive regulation of biosynthetic process	32	12.4514	0.00544168	CLCN3, LDLR, RBM3, NPNT, CLU, ITGB2, SKAP1, SOX8, TGFB1, SLC11A1, TMEM173, STARD4, INSIG1, PER1, RARA, CYR61, HMGA1-RS1, HCLS1, RXFP2, MET, MLXIPL, CST3, HMGA1, LPIN1, KDR, CDKN1C, IRF5, ITGA6, SALL1, CSRNP1, MAPK3, TCF12	199	1744	17911	1.65147	0.0919875
GOTERM_BP_FAT	GO:0051254~positive regulation of RNA metabolic process	27	10.5058	0.00613583	TRA2B, NPNT, SKAP1, SOX8, TGFB1, ZFP36L1, ZFP36L2, SLC11A1, TMEM173, INSIG1, PER1, RARA, CYR61, HMGA1-RS1, HCLS1, MET, MLXIPL, HMGA1, LPIN1, CDKN1C, IRF5, MIR7578, ITGA6, CSRNP1, SALL1, MAPK3, TCF12	199	1397	17911	1.73954	0.0993187
GOTERM_BP_FAT	GO:0045944~positive regulation of transcription from RNA polymerase II promoter	22	8.56031	0.00617773	HMGA1-RS1, HCLS1, NPNT, MET, MLXIPL, HMGA1, SKAP1, SOX8, LPIN1, TGFB1, SLC11A1, TMEM173, IRF5, ITGA6, CSRNP1, SALL1, INSIG1, MAPK3, PER1, RARA, TCF12, CYR61	199	1049	17911	1.88762	0.0995552
GOTERM_BP_FAT	GO:0010558~negative regulation of macromolecule biosynthetic process	28	10.8949	0.00848605	RBM3, CIART, SOX8, TGFB1, ZFP36L1, ZFP36L2, EIF4EBP1, GLRP1, PER2, PER1, RARA, INPP5D, SIK1, MIR3960, HMGA1-RS1, ZFP57, HCLS1, KLF10, MET, LMCD1, MLXIPL, HMGA1, LPIN1, CDKN1C, DUSP5, PRDM8, MIR7578, SALL1	199	1506	17911	1.6734	0.121627
GOTERM_BP_FAT	GO:2000113~negative regulation of cellular macromolecule biosynthetic process	27	10.5058	0.00918993	RBM3, CIART, SOX8, TGFB1, ZFP36L1, ZFP36L2, EIF4EBP1, GLRP1, PER2, PER1, RARA, SIK1, MIR3960, HMGA1-RS1, ZFP57, HCLS1, KLF10, MET, LMCD1, MLXIPL, HMGA1, LPIN1, CDKN1C, DUSP5, PRDM8, MIR7578, SALL1	199	1443	17911	1.68409	0.126501
GOTERM_MF_FAT	GO:0008134~transcription factor binding	14	5.44747	0.00959433	HMGA1-RS1, NAAA, HCLS1, MLXIPL, SOX8, LPIN1, HMGA1, TMEM173, SALL1, PER2, PER1, RARA, SIK1, TCF12	190	553	16866	2.2473	0.513689
GOTERM_BP_FAT	GO:0006357~regulation of transcription from RNA polymerase II promoter	31	12.0623	0.012242	NPNT, SKAP1, SOX8, TGFB1, SLC11A1, TMEM173, GLRP1, INSIG1, PER2, PER1, GLO1, RARA, SIK1, CYR61, HMGA1-RS1, ZFP57, HCLS1, MET, MLXIPL, LMCD1, HMGA1, LPIN1, KDR, CDKN1C, IRF5, ITGA6, SALL1, CSRNP1, MAPK3, VSIR, TCF12	199	1774	17911	1.5728	0.155066
GOTERM_BP_FAT	GO:0006366~transcription from RNA polymerase II promoter	30	11.6732	0.0123069	NPNT, SKAP1, SOX8, TGFB1, SLC11A1, TMEM173, GLRP1, INSIG1, PER2, PER1, RARA, SIK1, CYR61, HMGA1-RS1, ZFP57, HCLS1, MET, MLXIPL, LMCD1, HMGA1, LPIN1, KDR, CDKN1C, IRF5, ITGA6, CSRNP1, SALL1, MAPK3, VSIR, TCF12	199	1700	17911	1.58832	0.154345
GOTERM_BP_FAT	GO:0010628~positive regulation of gene expression	30	11.6732	0.0130637	LDLR, RBM3, TRA2B, NPNT, TNC, SKAP1, SOX8, TGFB1, SLC11A1, TMEM173, INSIG1, PER1, RARA, MIR3960, CYR61, HMGA1-RS1, HCLS1, MET, MLXIPL, HMGA1, LPIN1, LGALS9, CDKN1C, IRF5, ITGA6, RPS6KA2, CSRNP1, SALL1, MAPK3, TCF12	199	1708	17911	1.58088	0.159556
GOTERM_BP_FAT	GO:0031328~positive regulation of cellular biosynthetic process	30	11.6732	0.0131609	LDLR, RBM3, NPNT, CLU, ITGB2, SKAP1, SOX8, TGFB1, SLC11A1, TMEM173, STARD4, INSIG1, PER1, RARA, CYR61, HMGA1-RS1, HCLS1, RXFP2, MET, CST3, MLXIPL, HMGA1, LPIN1, CDKN1C, IRF5, ITGA6, CSRNP1, SALL1, MAPK3, TCF12	199	1709	17911	1.57996	0.159666
GOTERM_BP_FAT	GO:0019219~regulation of nucleobase-containing compound metabolic process	58	22.5681	0.013527	SOX21, NPNT, PGAM2, SKAP1, TGFB1, TMEM173, GM14393, INSIG1, RARA, ATOH7, SIK1, MIR3960, CYR61, RXFP2, CST3, MLXIPL, LPIN1, HMGA1, PRDM8, VSIR, MAPK3, TRA2B, CIART, CLU, ITGB2, SOX8, PLPP3, GPR3, ZFP36L1, SLC11A1, ZFP36L2, GLRP1, PER2, PER1, GLO1, NOVA1, TIGAR, HAVCR2, HMGA1-RS1, CARD9, ZFP57, HCLS1, KLF10, ZFP955A, MET, LMCD1, ANXA3, KDR, DUSP5, CDKN1C, P2RY13, IRF5, ITGA6, MIR7578, SALL1, CSRNP1…	199	3924	17911	1.33035	0.159844
GOTERM_BP_FAT	GO:0051171~regulation of nitrogen compound metabolic process	61	23.7354	0.0171903	SOX21, LDLR, RBM3, NPNT, PGAM2, SKAP1, TGFB1, EIF4EBP1, TMEM173, GM14393, INSIG1, RARA, ATOH7, SIK1, MIR3960, CYR61, RXFP2, CST3, MLXIPL, LPIN1, HMGA1, PRDM8, VSIR, MAPK3, TRA2B, CIART, CLU, ITGB2, SOX8, PLPP3, GPR3, ZFP36L1, SLC11A1, ZFP36L2, GLRP1, PER2, PER1, GLO1, NOVA1, TIGAR, HAVCR2, HMGA1-RS1, CARD9, ZFP57, HCLS1, KLF10, ZFP955A, MET, LMCD1, ANXA3, KDR, DUSP5, CDKN1C, P2RY13, IRF5, ITGA6, …	199	4221	17911	1.30071	0.183895
GOTERM_BP_FAT	GO:0051252~regulation of RNA metabolic process	52	20.2335	0.0274485	SOX21, NPNT, SKAP1, TGFB1, TMEM173, GM14393, INSIG1, RARA, ATOH7, SIK1, MIR3960, CYR61, MLXIPL, LPIN1, HMGA1, PRDM8, VSIR, MAPK3, TRA2B, CLU, CIART, ITGB2, SOX8, PLPP3, ZFP36L1, SLC11A1, ZFP36L2, GLRP1, PER2, PER1, GLO1, NOVA1, HAVCR2, HMGA1-RS1, CARD9, ZFP57, HCLS1, KLF10, ZFP955A, MET, LMCD1, ANXA3, KDR, DUSP5, CDKN1C, IRF5, ITGA6, MIR7578, SALL1, CSRNP1, ZFP189, TCF12	199	3575	17911	1.30916	0.24821
GOTERM_BP_FAT	GO:0010468~regulation of gene expression	60	23.3463	0.031026	SOX21, LDLR, RBM3, NPNT, SKAP1, TGFB1, EIF4EBP1, TMEM173, GM14393, INSIG1, RARA, ATOH7, SIK1, MIR3960, CYR61, MLXIPL, LPIN1, HMGA1, PRDM8, VSIR, MAPK3, TRA2B, TNC, CIART, CLU, ITGB2, SOX8, PLPP3, ZFP36L1, SLC11A1, ZFP36L2, GLRP1, PER2, PER1, GLO1, NOVA1, MIR320, HAVCR2, HMGA1-RS1, CARD9, ZFP57, HCLS1, KLF10, ZFP955A, MET, TGFBR2, LMCD1, ANXA3, LGALS9, KDR, DUSP5, CDKN1C, IRF5, ITGA6, MIR7578, RPS…	199	4268	17911	1.2653	0.263821
GOTERM_BP_FAT	GO:0045893~positive regulation of transcription, DNA-templated	23	8.94942	0.0400956	HMGA1-RS1, HCLS1, NPNT, MET, MLXIPL, HMGA1, SKAP1, LPIN1, SOX8, TGFB1, CDKN1C, SLC11A1, TMEM173, IRF5, ITGA6, CSRNP1, SALL1, INSIG1, MAPK3, PER1, RARA, TCF12, CYR61	199	1339	17911	1.54602	0.303608
GOTERM_BP_FAT	GO:1903508~positive regulation of nucleic acid-templated transcription	23	8.94942	0.0400956	HMGA1-RS1, HCLS1, NPNT, MET, MLXIPL, HMGA1, SKAP1, LPIN1, SOX8, TGFB1, CDKN1C, SLC11A1, TMEM173, IRF5, ITGA6, CSRNP1, SALL1, INSIG1, MAPK3, PER1, RARA, TCF12, CYR61	199	1339	17911	1.54602	0.303608
GOTERM_BP_FAT	GO:0045934~negative regulation of nucleobase-containing compound metabolic process	24	9.33852	0.0407011	HMGA1-RS1, ZFP57, HCLS1, KLF10, TRA2B, MET, CIART, MLXIPL, LMCD1, HMGA1, LPIN1, SOX8, TGFB1, CDKN1C, PRDM8, DUSP5, P2RY13, GLRP1, SALL1, PER2, PER1, RARA, SIK1, TIGAR	199	1417	17911	1.52443	0.305207
GOTERM_BP_FAT	GO:1902680~positive regulation of RNA biosynthetic process	23	8.94942	0.0412145	HMGA1-RS1, HCLS1, NPNT, MET, MLXIPL, HMGA1, SKAP1, LPIN1, SOX8, TGFB1, CDKN1C, SLC11A1, TMEM173, IRF5, ITGA6, CSRNP1, SALL1, INSIG1, MAPK3, PER1, RARA, TCF12, CYR61	199	1343	17911	1.54141	0.307891
GOTERM_BP_FAT	GO:0010557~positive regulation of macromolecule biosynthetic process	26	10.1167	0.0425671	RBM3, NPNT, SKAP1, SOX8, TGFB1, SLC11A1, TMEM173, INSIG1, PER1, RARA, CYR61, HMGA1-RS1, HCLS1, MET, CST3, MLXIPL, LPIN1, HMGA1, KDR, CDKN1C, IRF5, ITGA6, CSRNP1, SALL1, MAPK3, TCF12	199	1577	17911	1.48391	0.312379
GOTERM_BP_FAT	GO:0045892~negative regulation of transcription, DNA-templated	21	8.17121	0.0456899	HMGA1-RS1, ZFP57, HCLS1, KLF10, MET, CIART, LMCD1, MLXIPL, HMGA1, LPIN1, SOX8, TGFB1, CDKN1C, PRDM8, DUSP5, GLRP1, SALL1, PER2, PER1, RARA, SIK1	199	1207	17911	1.56595	0.325648
GOTERM_BP_FAT	GO:0051253~negative regulation of RNA metabolic process	22	8.56031	0.0458832	HMGA1-RS1, ZFP57, HCLS1, KLF10, TRA2B, MET, CIART, LMCD1, MLXIPL, HMGA1, LPIN1, SOX8, TGFB1, CDKN1C, PRDM8, DUSP5, GLRP1, SALL1, PER2, PER1, RARA, SIK1	199	1283	17911	1.54334	0.325092
Annotation Cluster 25	Enrichment Score: 1.5699907657482484
Category	Term	Count	%	PValue	Genes	List Total	Pop Hits	Pop Total	Fold Enrichment	Benjamini
GOTERM_BP_FAT	GO:0034248~regulation of cellular amide metabolic process	15	5.83658	0.000136061	RBM3, CLU, PGAM2, TGFB1, ZFP36L1, ZFP36L2, EIF4EBP1, MIR7578, MAPK3, PER2, PER1, RARA, MIR3960, TIGAR, CYR61	199	396	17911	3.40928	0.00806145
GOTERM_BP_FAT	GO:0034249~negative regulation of cellular amide metabolic process	9	3.50195	0.00164668	ZFP36L1, ZFP36L2, EIF4EBP1, MIR7578, RBM3, CLU, RARA, MIR3960, TGFB1	199	198	17911	4.09114	0.041944
GOTERM_BP_FAT	GO:0017148~negative regulation of translation	8	3.11284	0.00512419	ZFP36L1, ZFP36L2, EIF4EBP1, MIR7578, RBM3, RARA, MIR3960, TGFB1	199	189	17911	3.80974	0.0887573
GOTERM_BP_FAT	GO:0006417~regulation of translation	11	4.28016	0.00821819	ZFP36L1, ZFP36L2, EIF4EBP1, MIR7578, RBM3, MAPK3, PER2, PER1, RARA, MIR3960, TGFB1	199	369	17911	2.68308	0.120642
GOTERM_BP_FAT	GO:0010608~posttranscriptional regulation of gene expression	12	4.66926	0.00893356	ZFP36L1, SLC11A1, ZFP36L2, EIF4EBP1, MIR7578, RBM3, MAPK3, PER2, PER1, RARA, MIR3960, TGFB1	199	433	17911	2.49437	0.125373
Annotation Cluster 26	Enrichment Score: 1.5424543855506103
Category	Term	Count	%	PValue	Genes	List Total	Pop Hits	Pop Total	Fold Enrichment	Benjamini
GOTERM_BP_FAT	GO:0045595~regulation of cell differentiation	44	17.1206	8.95911e-07	SOX21, NPNT, SYT2, CLU, H2-D1, SOX8, TGFB1, ZFP36L1, ZFP36L2, WISP1, INSIG1, SEMA3E, NUMB, PER2, CSF3R, RARA, INPP5D, SIK1, PI16, MIR3960, CYR61, SGK1, LIMK1, HCLS1, KLF10, MET, TGFBR2, NCKAP1L, MMP14, LPIN1, LGALS9, KDR, P2RY12, CDKN1C, CCR6, ANKRD23, SALL1, CX3CR1, VSIR, TCF12, TMEM176B, SASH3, DYNLT1C, DYNLT1B	199	1802	17911	2.19768	0.00117176
GOTERM_BP_FAT	GO:0045597~positive regulation of cell differentiation	29	11.284	3.80922e-06	SYT2, NPNT, CLU, SOX8, TGFB1, ZFP36L1, WISP1, NUMB, RARA, INPP5D, MIR3960, CYR61, SGK1, LIMK1, HCLS1, KLF10, MET, TGFBR2, NCKAP1L, MMP14, LGALS9, KDR, SALL1, CX3CR1, VSIR, TCF12, DYNLT1C, SASH3, DYNLT1B	199	981	17911	2.6607	0.00166029
GOTERM_BP_FAT	GO:2000026~regulation of multicellular organismal development	41	15.9533	3.95261e-05	NKD1, SOX21, HMGCR, SYT2, H2-D1, ITGB2, SOX8, TGFB1, ZFP36L1, ZFP36L2, WISP1, SEMA3E, NUMB, PER2, CSF3R, RARA, INPP5D, PI16, CYR61, HAVCR2, SGK1, LIMK1, HCLS1, KLF10, MET, TGFBR2, NCKAP1L, MMP14, ANXA3, LGALS9, KDR, P2RY12, CDKN1C, CCR6, SALL1, CX3CR1, TCF12, TMEM176B, DYNLT1C, SASH3, DYNLT1B	199	1888	17911	1.95456	0.00430135
GOTERM_BP_FAT	GO:0051094~positive regulation of developmental process	30	11.6732	0.000120297	HMGCR, SYT2, ITGB2, SOX8, TGFB1, ZFP36L1, WISP1, NUMB, RARA, INPP5D, CYR61, HMGA1-RS1, SGK1, LIMK1, HCLS1, KLF10, MET, TGFBR2, NCKAP1L, MMP14, HMGA1, LGALS9, ANXA3, KDR, SALL1, CX3CR1, TCF12, DYNLT1C, SASH3, DYNLT1B	199	1252	17911	2.15667	0.00746902
GOTERM_BP_FAT	GO:0007399~nervous system development	41	15.9533	0.00164478	SOX21, SYT2, TRA2B, TNC, CLU, H2-D1, HMGCS1, SOX8, ITGAM, MTHFD1L, TGFB1, PLPP3, PEX7, ZFP36L1, SEMA3E, NUMB, RAB23, PER2, RARA, ATOH7, SGK1, LIMK1, MET, TGFBR2, CST3, MMP14, ANXA3, RPS7, KDR, P2RY12, PRDM8, CDKN1C, SALL1, CX3CR1, MAPK3, C1QL1, NGB, FABP7, TCF12, DYNLT1C, DYNLT1B	199	2261	17911	1.63211	0.0421698
GOTERM_BP_FAT	GO:0060284~regulation of cell development	23	8.94942	0.00175815	SGK1, SOX21, LIMK1, SYT2, MET, TGFBR2, H2-D1, SOX8, TGFB1, KDR, P2RY12, WISP1, ANKRD23, SALL1, NUMB, CX3CR1, SEMA3E, PER2, RARA, PI16, TCF12, DYNLT1C, DYNLT1B	199	1006	17911	2.05777	0.0438695
GOTERM_BP_FAT	GO:0010720~positive regulation of cell development	16	6.22568	0.0025977	SGK1, LIMK1, SYT2, MET, TGFBR2, SOX8, TGFB1, KDR, WISP1, SALL1, NUMB, CX3CR1, RARA, TCF12, DYNLT1C, DYNLT1B	199	595	17911	2.4203	0.0557554
GOTERM_BP_FAT	GO:0022008~neurogenesis	31	12.0623	0.00409335	SOX21, SYT2, TNC, CLU, H2-D1, SOX8, TGFB1, PLPP3, ITGAM, PEX7, SEMA3E, NUMB, PER2, RARA, SGK1, LIMK1, MET, MMP14, KDR, CDKN1C, P2RY12, PRDM8, SALL1, CX3CR1, MAPK3, C1QL1, NGB, FABP7, TCF12, DYNLT1C, DYNLT1B	199	1638	17911	1.70339	0.0766253
GOTERM_BP_FAT	GO:0050767~regulation of neurogenesis	19	7.393	0.00463843	SGK1, SOX21, LIMK1, SYT2, MET, H2-D1, SOX8, TGFB1, KDR, P2RY12, SALL1, NUMB, SEMA3E, CX3CR1, PER2, RARA, TCF12, DYNLT1C, DYNLT1B	199	824	17911	2.07536	0.0828704
GOTERM_BP_FAT	GO:0050769~positive regulation of neurogenesis	13	5.05837	0.0084761	SGK1, LIMK1, SYT2, MET, SOX8, KDR, SALL1, NUMB, CX3CR1, RARA, TCF12, DYNLT1C, DYNLT1B	199	490	17911	2.38789	0.121935
GOTERM_BP_FAT	GO:0051960~regulation of nervous system development	19	7.393	0.0139058	SGK1, SOX21, LIMK1, SYT2, MET, H2-D1, SOX8, TGFB1, KDR, P2RY12, SALL1, NUMB, SEMA3E, CX3CR1, PER2, RARA, TCF12, DYNLT1C, DYNLT1B	199	922	17911	1.85477	0.162991
GOTERM_BP_FAT	GO:0048468~cell development	37	14.3969	0.0166559	SOX21, SYT2, TNC, CLU, H2-D1, SOX8, TGFB1, ITGAM, WISP1, SEMA3E, NUMB, PER2, RARA, PI16, TIGAR, SGK1, LIMK1, RXFP2, MET, TGFBR2, CST3, NCKAP1L, KDR, P2RY12, PRDM8, CDKN1C, CCR6, ANKRD23, RPS6KA2, SALL1, CX3CR1, MAPK3, C1QL1, NGB, TCF12, DYNLT1C, DYNLT1B	199	2278	17911	1.46189	0.181125
GOTERM_BP_FAT	GO:0022603~regulation of anatomical structure morphogenesis	20	7.7821	0.0204914	FMNL3, ARC, SGK1, NKD1, LIMK1, ADAMTS16, SYT2, MET, TGFBR2, CST3, ITGB2, SOX8, TGFB1, ANXA3, KDR, ANKRD23, SALL1, NUMB, SEMA3E, CX3CR1	199	1033	17911	1.74259	0.208304
GOTERM_BP_FAT	GO:0051962~positive regulation of nervous system development	13	5.05837	0.0218361	SGK1, LIMK1, SYT2, MET, SOX8, KDR, SALL1, NUMB, CX3CR1, RARA, TCF12, DYNLT1C, DYNLT1B	199	559	17911	2.09314	0.217182
GOTERM_BP_FAT	GO:0022604~regulation of cell morphogenesis	13	5.05837	0.0283242	FMNL3, SGK1, ARC, LIMK1, SYT2, SALL1, ADAMTS16, NUMB, MET, SEMA3E, TGFBR2, TGFB1, KDR	199	581	17911	2.01388	0.252288
GOTERM_BP_FAT	GO:0045666~positive regulation of neuron differentiation	10	3.89105	0.0302666	SGK1, LIMK1, SYT2, SALL1, NUMB, MET, RARA, TCF12, DYNLT1C, DYNLT1B	199	392	17911	2.29605	0.261527
GOTERM_BP_FAT	GO:0048699~generation of neurons	26	10.1167	0.0304713	SOX21, SYT2, TNC, CLU, H2-D1, SOX8, TGFB1, PEX7, NUMB, SEMA3E, PER2, RARA, SGK1, LIMK1, MET, KDR, CDKN1C, P2RY12, PRDM8, SALL1, CX3CR1, C1QL1, NGB, TCF12, DYNLT1C, DYNLT1B	199	1526	17911	1.53351	0.261379
GOTERM_BP_FAT	GO:0045664~regulation of neuron differentiation	14	5.44747	0.0396349	SGK1, SOX21, LIMK1, SYT2, MET, H2-D1, SOX8, SALL1, NUMB, SEMA3E, RARA, TCF12, DYNLT1C, DYNLT1B	199	681	17911	1.85032	0.302917
Annotation Cluster 27	Enrichment Score: 1.5272897381300412
Category	Term	Count	%	PValue	Genes	List Total	Pop Hits	Pop Total	Fold Enrichment	Benjamini
GOTERM_BP_FAT	GO:0002822~regulation of adaptive immune response based on somatic recombination of immune receptors built from immunoglobulin superfamily domains	8	3.11284	0.00115973	HAVCR2, SLC11A1, CCR6, VSIR, H2-D1, SASH3, TGFB1, LGALS9	199	145	17911	4.96579	0.0339243
GOTERM_BP_FAT	GO:0001817~regulation of cytokine production	16	6.22568	0.00155317	HAVCR2, CARD9, CLU, GPSM3, MET, NCKAP1L, TGFB1, LGALS9, SLC11A1, TMEM173, VSIR, PER1, RARA, INPP5D, CD6, SASH3	199	564	17911	2.55333	0.041493
GOTERM_BP_FAT	GO:0002819~regulation of adaptive immune response	8	3.11284	0.0018328	HAVCR2, SLC11A1, CCR6, VSIR, H2-D1, SASH3, TGFB1, LGALS9	199	157	17911	4.58624	0.0448375
GOTERM_BP_FAT	GO:0050778~positive regulation of immune response	14	5.44747	0.00242531	HAVCR2, CARD9, H2-D1, NCKAP1L, VAV1, SKAP1, LGALS9, TRAT1, TGFB1, SLC11A1, TMEM173, RARA, PIK3AP1, SASH3	199	474	17911	2.65838	0.0539183
GOTERM_BP_FAT	GO:0001818~negative regulation of cytokine production	9	3.50195	0.00259448	HAVCR2, SLC11A1, VSIR, MET, NCKAP1L, RARA, INPP5D, TGFB1, LGALS9	199	213	17911	3.80303	0.0563027
GOTERM_BP_FAT	GO:0050870~positive regulation of T cell activation	8	3.11284	0.00305768	HAVCR2, TGFBR2, NCKAP1L, RARA, CD6, SASH3, TGFB1, LGALS9	199	172	17911	4.18628	0.0632524
GOTERM_BP_FAT	GO:0042116~macrophage activation	5	1.94553	0.00339766	HAVCR2, SLC11A1, CLU, CX3CR1, LGALS9	199	56	17911	8.03616	0.0686071
GOTERM_BP_FAT	GO:0001816~cytokine production	16	6.22568	0.00359379	HAVCR2, CARD9, CLU, GPSM3, MET, NCKAP1L, TGFB1, LGALS9, SLC11A1, TMEM173, VSIR, PER1, RARA, INPP5D, CD6, SASH3	199	616	17911	2.33779	0.070268
GOTERM_BP_FAT	GO:1903039~positive regulation of leukocyte cell-cell adhesion	8	3.11284	0.00417606	HAVCR2, TGFBR2, NCKAP1L, RARA, CD6, SASH3, TGFB1, LGALS9	199	182	17911	3.95626	0.0770167
GOTERM_BP_FAT	GO:0002237~response to molecule of bacterial origin	12	4.66926	0.00649683	HAVCR2, SLC11A1, CARD9, IRF5, IL10RA, MAPK3, CX3CR1, TAC1, RARA, CD6, TGFB1, LGALS9	199	414	17911	2.60884	0.102349
GOTERM_BP_FAT	GO:0001819~positive regulation of cytokine production	11	4.28016	0.00847357	HAVCR2, SLC11A1, TMEM173, CARD9, CLU, GPSM3, RARA, CD6, SASH3, TGFB1, LGALS9	199	371	17911	2.66861	0.122347
GOTERM_BP_FAT	GO:0032760~positive regulation of tumor necrosis factor production	5	1.94553	0.00871013	HAVCR2, CARD9, CLU, SASH3, LGALS9	199	73	17911	6.16473	0.123302
GOTERM_BP_FAT	GO:1903557~positive regulation of tumor necrosis factor superfamily cytokine production	5	1.94553	0.00912995	HAVCR2, CARD9, CLU, SASH3, LGALS9	199	74	17911	6.08142	0.126609
GOTERM_BP_FAT	GO:0032640~tumor necrosis factor production	6	2.33463	0.0100414	HAVCR2, CARD9, CLU, RARA, SASH3, LGALS9	199	118	17911	4.57653	0.135094
GOTERM_BP_FAT	GO:0032675~regulation of interleukin-6 production	6	2.33463	0.0111127	HAVCR2, CARD9, MET, NCKAP1L, INPP5D, LGALS9	199	121	17911	4.46306	0.145509
GOTERM_BP_FAT	GO:0032680~regulation of tumor necrosis factor production	6	2.33463	0.0122595	HAVCR2, CARD9, CLU, RARA, SASH3, LGALS9	199	124	17911	4.35508	0.154776
GOTERM_BP_FAT	GO:1903555~regulation of tumor necrosis factor superfamily cytokine production	6	2.33463	0.0130671	HAVCR2, CARD9, CLU, RARA, SASH3, LGALS9	199	126	17911	4.28595	0.159104
GOTERM_BP_FAT	GO:0071706~tumor necrosis factor superfamily cytokine production	6	2.33463	0.01391	HAVCR2, CARD9, CLU, RARA, SASH3, LGALS9	199	128	17911	4.21899	0.162555
GOTERM_BP_FAT	GO:0002366~leukocyte activation involved in immune response	8	3.11284	0.0182736	HAVCR2, SLC11A1, CCR6, CX3CR1, RARA, TGFB1, ANXA3, LGALS9	199	242	17911	2.97537	0.19181
GOTERM_BP_FAT	GO:0002263~cell activation involved in immune response	8	3.11284	0.0190714	HAVCR2, SLC11A1, CCR6, CX3CR1, RARA, TGFB1, ANXA3, LGALS9	199	244	17911	2.95098	0.196777
GOTERM_BP_FAT	GO:0032753~positive regulation of interleukin-4 production	3	1.16732	0.0264146	HAVCR2, RARA, SASH3	199	23	17911	11.7398	0.24498
GOTERM_BP_FAT	GO:0032649~regulation of interferon-gamma production	5	1.94553	0.0274597	HAVCR2, SLC11A1, RARA, SASH3, LGALS9	199	103	17911	4.36918	0.24774
GOTERM_BP_FAT	GO:0032623~interleukin-2 production	4	1.55642	0.028733	HAVCR2, SLC11A1, CARD9, SASH3	199	60	17911	6.00034	0.253778
GOTERM_BP_FAT	GO:0032609~interferon-gamma production	5	1.94553	0.0328565	HAVCR2, SLC11A1, RARA, SASH3, LGALS9	199	109	17911	4.12867	0.27435
GOTERM_BP_FAT	GO:0032496~response to lipopolysaccharide	10	3.89105	0.0341953	HAVCR2, SLC11A1, IL10RA, MAPK3, CX3CR1, TAC1, RARA, CD6, TGFB1, LGALS9	199	400	17911	2.25013	0.279332
GOTERM_BP_FAT	GO:0051707~response to other organism	19	7.393	0.0359181	HAVCR2, CARD9, CLU, LMCD1, TAC1, LENG9, TGFB1, LGALS9, ANXA3, SLC11A1, TMEM173, TAGAP, IRF5, IL10RA, MAPK3, CX3CR1, RARA, ZFP189, CD6	199	1027	17911	1.66514	0.288448
GOTERM_BP_FAT	GO:0043207~response to external biotic stimulus	19	7.393	0.0362091	HAVCR2, CARD9, CLU, LMCD1, TAC1, LENG9, TGFB1, LGALS9, ANXA3, SLC11A1, TMEM173, TAGAP, IRF5, IL10RA, MAPK3, CX3CR1, RARA, ZFP189, CD6	199	1028	17911	1.66352	0.289294
GOTERM_BP_FAT	GO:0032673~regulation of interleukin-4 production	3	1.16732	0.0406042	HAVCR2, RARA, SASH3	199	29	17911	9.31086	0.305724
GOTERM_BP_FAT	GO:0045089~positive regulation of innate immune response	6	2.33463	0.0423895	HAVCR2, TMEM173, CARD9, PIK3AP1, VAV1, LGALS9	199	172	17911	3.13971	0.31241
GOTERM_BP_FAT	GO:0002285~lymphocyte activation involved in immune response	6	2.33463	0.0442347	HAVCR2, SLC11A1, CCR6, RARA, TGFB1, LGALS9	199	174	17911	3.10362	0.319187
GOTERM_BP_FAT	GO:0032635~interleukin-6 production	5	1.94553	0.045387	HAVCR2, CARD9, NCKAP1L, INPP5D, LGALS9	199	121	17911	3.71922	0.324412
GOTERM_BP_FAT	GO:0032689~negative regulation of interferon-gamma production	3	1.16732	0.0458453	HAVCR2, RARA, LGALS9	199	31	17911	8.71016	0.325434
GOTERM_BP_FAT	GO:0002218~activation of innate immune response	5	1.94553	0.0477015	HAVCR2, TMEM173, CARD9, PIK3AP1, LGALS9	199	123	17911	3.65874	0.332911
Annotation Cluster 28	Enrichment Score: 1.460174407024655
Category	Term	Count	%	PValue	Genes	List Total	Pop Hits	Pop Total	Fold Enrichment	Benjamini
KEGG_PATHWAY	mmu05152:Tuberculosis	9	3.50195	0.00225704	CARD9, IL10RA, MAPK3, CD209F, H2-DMB1, ITGB2, ATP6V0A4, ITGAM, TGFB1	103	176	7691	3.81835	0.341654
KEGG_PATHWAY	mmu04514:Cell adhesion molecules (CAMs)	8	3.11284	0.00559307	MPZL1, ITGA6, ICAM2, H2-D1, H2-DMB1, ITGB2, CD6, ITGAM	103	162	7691	3.6874	0.404772
KEGG_PATHWAY	mmu05140:Leishmaniasis	5	1.94553	0.0100831	MAPK3, H2-DMB1, ITGB2, ITGAM, TGFB1	103	64	7691	5.83359	0.46471
KEGG_PATHWAY	mmu05145:Toxoplasmosis	6	2.33463	0.012621	LDLR, ITGA6, IL10RA, MAPK3, H2-DMB1, TGFB1	103	105	7691	4.26685	0.44425
Annotation Cluster 29	Enrichment Score: 1.4573339976629391
Category	Term	Count	%	PValue	Genes	List Total	Pop Hits	Pop Total	Fold Enrichment	Benjamini
GOTERM_BP_FAT	GO:0012501~programmed cell death	33	12.8405	0.00821387	HMGCR, PDIA2, CLU, SOX8, TGFB1, RGL2, ZFP36L1, TMEM173, FAP, FNDC1, GLO1, RARA, INPP5D, SIK1, CYR61, DHCR24, TIGAR, SGK1, CARD9, HCLS1, RXFP2, MET, TGFBR2, CST3, NCKAP1L, KDR, IRF5, ITGA6, RPS6KA2, CSRNP1, CX3CR1, MAPK3, NGB	199	1870	17911	1.58832	0.121032
GOTERM_BP_FAT	GO:0010941~regulation of cell death	29	11.284	0.0117796	HMGCR, PDIA2, CLU, SOX8, TGFB1, RGL2, ZFP36L1, WISP1, FAP, FNDC1, GLO1, RARA, INPP5D, DHCR24, CYR61, TIGAR, SGK1, CARD9, HCLS1, RXFP2, MET, CST3, NCKAP1L, KDR, IRF5, ITGA6, RPS6KA2, CX3CR1, NGB	199	1620	17911	1.6112	0.151094
GOTERM_BP_FAT	GO:0008219~cell death	34	13.2296	0.0124646	HMGCR, PDIA2, CLU, SOX8, TGFB1, RGL2, ZFP36L1, TMEM173, WISP1, FAP, FNDC1, RARA, GLO1, INPP5D, SIK1, CYR61, DHCR24, TIGAR, SGK1, CARD9, HCLS1, RXFP2, MET, TGFBR2, CST3, NCKAP1L, KDR, IRF5, ITGA6, RPS6KA2, CSRNP1, CX3CR1, MAPK3, NGB	199	2003	17911	1.52779	0.155189
GOTERM_BP_FAT	GO:0006915~apoptotic process	31	12.0623	0.0126988	HMGCR, PDIA2, CLU, SOX8, TGFB1, RGL2, ZFP36L1, TMEM173, FAP, FNDC1, GLO1, RARA, INPP5D, SIK1, CYR61, DHCR24, TIGAR, SGK1, HCLS1, RXFP2, TGFBR2, CST3, NCKAP1L, KDR, IRF5, ITGA6, RPS6KA2, CSRNP1, CX3CR1, MAPK3, NGB	199	1779	17911	1.56838	0.156406
GOTERM_BP_FAT	GO:0043067~regulation of programmed cell death	27	10.5058	0.0143794	PDIA2, HMGCR, CLU, SOX8, TGFB1, RGL2, ZFP36L1, FNDC1, FAP, RARA, GLO1, INPP5D, TIGAR, CYR61, DHCR24, SGK1, CARD9, HCLS1, MET, RXFP2, CST3, NCKAP1L, KDR, IRF5, ITGA6, RPS6KA2, CX3CR1	199	1498	17911	1.62225	0.164686
GOTERM_BP_FAT	GO:0060548~negative regulation of cell death	20	7.7821	0.0221883	SGK1, HMGCR, HCLS1, RXFP2, MET, CLU, CST3, NCKAP1L, SOX8, RGL2, KDR, WISP1, ITGA6, CX3CR1, GLO1, RARA, NGB, DHCR24, TIGAR, CYR61	199	1042	17911	1.72754	0.21867
GOTERM_BP_FAT	GO:0042981~regulation of apoptotic process	25	9.72763	0.0377947	PDIA2, HMGCR, CLU, SOX8, TGFB1, RGL2, ZFP36L1, FNDC1, FAP, RARA, GLO1, INPP5D, TIGAR, CYR61, DHCR24, SGK1, CARD9, HCLS1, RXFP2, NCKAP1L, KDR, IRF5, ITGA6, RPS6KA2, CX3CR1	199	1482	17911	1.5183	0.295408
Annotation Cluster 30	Enrichment Score: 1.4538693445019835
Category	Term	Count	%	PValue	Genes	List Total	Pop Hits	Pop Total	Fold Enrichment	Benjamini
GOTERM_BP_FAT	GO:0045444~fat cell differentiation	8	3.11284	0.00915481	ZFP36L1, ZFP36L2, ITGA6, INSIG1, PER2, LPIN1, SOX8, TGFB1	199	211	17911	3.41251	0.126488
GOTERM_BP_FAT	GO:0045598~regulation of fat cell differentiation	5	1.94553	0.0465362	ZFP36L1, ZFP36L2, INSIG1, LPIN1, TGFB1	199	122	17911	3.68873	0.327811
Annotation Cluster 31	Enrichment Score: 1.4487621221628528
Category	Term	Count	%	PValue	Genes	List Total	Pop Hits	Pop Total	Fold Enrichment	Benjamini
GOTERM_BP_FAT	GO:0007623~circadian rhythm	7	2.72374	0.0277328	KLF10, CIART, PER2, CST3, PER1, ATOH7, SIK1	199	207	17911	3.04365	0.248779
GOTERM_BP_FAT	GO:0009649~entrainment of circadian clock	3	1.16732	0.030875	PER1, ATOH7, SIK1	199	25	17911	10.8006	0.263822
GOTERM_BP_FAT	GO:0042752~regulation of circadian rhythm	5	1.94553	0.033812	KLF10, PER2, PER1, ATOH7, SIK1	199	110	17911	4.09114	0.2789
Annotation Cluster 32	Enrichment Score: 1.4383483290570416
Category	Term	Count	%	PValue	Genes	List Total	Pop Hits	Pop Total	Fold Enrichment	Benjamini
GOTERM_BP_FAT	GO:0043331~response to dsRNA	6	2.33463	0.00485175	TMEM173, CARD9, RBM3, MAPK3, SLC3A2, TGFB1	199	99	17911	5.45485	0.0849813
GOTERM_BP_FAT	GO:0034250~positive regulation of cellular amide metabolic process	5	1.94553	0.033812	RBM3, CLU, MAPK3, TGFB1, CYR61	199	110	17911	4.09114	0.2789
Annotation Cluster 33	Enrichment Score: 1.4350232997209942
Category	Term	Count	%	PValue	Genes	List Total	Pop Hits	Pop Total	Fold Enrichment	Benjamini
GOTERM_BP_FAT	GO:0002449~lymphocyte mediated immunity	10	3.89105	0.00248232	HAVCR2, SLC11A1, CCR6, VSIR, H2-D1, INPP5D, VAV1, SASH3, TGFB1, LGALS9	199	260	17911	3.46173	0.0545354
GOTERM_BP_FAT	GO:0002443~leukocyte mediated immunity	11	4.28016	0.00411658	HAVCR2, SLC11A1, CCR6, VSIR, H2-D1, INPP5D, VAV1, SASH3, TGFB1, ANXA3, LGALS9	199	334	17911	2.96424	0.0763181
GOTERM_BP_FAT	GO:0002706~regulation of lymphocyte mediated immunity	7	2.72374	0.00499988	HAVCR2, VSIR, H2-D1, VAV1, SASH3, TGFB1, LGALS9	199	142	17911	4.43687	0.0870785
GOTERM_BP_FAT	GO:0002703~regulation of leukocyte mediated immunity	7	2.72374	0.0174602	HAVCR2, VSIR, H2-D1, VAV1, SASH3, TGFB1, LGALS9	199	186	17911	3.38729	0.185026
GOTERM_BP_FAT	GO:0001910~regulation of leukocyte mediated cytotoxicity	4	1.55642	0.0352487	HAVCR2, H2-D1, VAV1, LGALS9	199	65	17911	5.53877	0.286122
GOTERM_BP_FAT	GO:0045089~positive regulation of innate immune response	6	2.33463	0.0423895	HAVCR2, TMEM173, CARD9, PIK3AP1, VAV1, LGALS9	199	172	17911	3.13971	0.31241
Annotation Cluster 34	Enrichment Score: 1.430162238091495
Category	Term	Count	%	PValue	Genes	List Total	Pop Hits	Pop Total	Fold Enrichment	Benjamini
GOTERM_CC_FAT	GO:0005925~focal adhesion	11	4.28016	0.0176663	HMGA1-RS1, MPZL1, ITGA6, LIMK1, TNC, FAP, MAPK3, NUMB, MMP14, HMGA1, RPS7	171	391	14413	2.37123	0.372478
GOTERM_CC_FAT	GO:0005924~cell-substrate adherens junction	11	4.28016	0.0191168	HMGA1-RS1, MPZL1, ITGA6, LIMK1, TNC, FAP, MAPK3, NUMB, MMP14, HMGA1, RPS7	171	396	14413	2.34129	0.375601
GOTERM_CC_FAT	GO:0030055~cell-substrate junction	11	4.28016	0.0206531	HMGA1-RS1, MPZL1, ITGA6, LIMK1, TNC, FAP, MAPK3, NUMB, MMP14, HMGA1, RPS7	171	401	14413	2.3121	0.361929
GOTERM_CC_FAT	GO:0030054~cell junction	26	10.1167	0.0246516	MPZL1, SYT2, TNC, SKAP1, FAP, FNDC1, NUMB, HAVCR2, HMGA1-RS1, ARC, LIMK1, SLC3A2, MMP14, HMGA1, VAV1, KDR, RPS7, ITGA6, ANKRD23, OTOF, MAPK3, VSIR, ADRA1B, FABP7, BIN2, EPS8L2	171	1407	14413	1.55753	0.381723
Annotation Cluster 35	Enrichment Score: 1.4137351278630732
Category	Term	Count	%	PValue	Genes	List Total	Pop Hits	Pop Total	Fold Enrichment	Benjamini
GOTERM_CC_FAT	GO:0042579~microbody	6	2.33463	0.0279342	TMEM173, MVD, HMGCR, TYSND1, DECR2, PEX7	171	144	14413	3.51194	0.40457
GOTERM_CC_FAT	GO:0005777~peroxisome	6	2.33463	0.0279342	TMEM173, MVD, HMGCR, TYSND1, DECR2, PEX7	171	144	14413	3.51194	0.40457
Annotation Cluster 36	Enrichment Score: 1.3723581968146374
Category	Term	Count	%	PValue	Genes	List Total	Pop Hits	Pop Total	Fold Enrichment	Benjamini
GOTERM_MF_FAT	GO:0016765~transferase activity, transferring alkyl or aryl (other than methyl) groups	4	1.55642	0.033679	LTC4S, HPGDS, FDFT1, GSTM7	190	63	16866	5.63609	0.702844
GOTERM_BP_FAT	GO:0033559~unsaturated fatty acid metabolic process	5	1.94553	0.0431371	MAPK3, DECR2, LTC4S, HPGDS, GSTM7	199	119	17911	3.78172	0.315326
Annotation Cluster 37	Enrichment Score: 1.3688448845434624
Category	Term	Count	%	PValue	Genes	List Total	Pop Hits	Pop Total	Fold Enrichment	Benjamini
KEGG_PATHWAY	mmu04662:B cell receptor signaling pathway	5	1.94553	0.0137016	RASGRP3, MAPK3, PIK3AP1, INPP5D, VAV1	103	70	7691	5.33356	0.399783
KEGG_PATHWAY	mmu04666:Fc gamma R-mediated phagocytosis	5	1.94553	0.025074	LIMK1, MAPK3, INPP5D, VAV1, PLPP3	103	84	7691	4.44464	0.542954
Annotation Cluster 38	Enrichment Score: 1.3267714420209902
Category	Term	Count	%	PValue	Genes	List Total	Pop Hits	Pop Total	Fold Enrichment	Benjamini
GOTERM_BP_FAT	GO:0042063~gliogenesis	9	3.50195	0.0144362	P2RY12, PRDM8, CLU, MAPK3, MMP14, SOX8, ITGAM, PLPP3, TGFB1	199	286	17911	2.83233	0.164808
GOTERM_BP_FAT	GO:0010001~glial cell differentiation	7	2.72374	0.0337937	PRDM8, CLU, MAPK3, SOX8, ITGAM, PLPP3, TGFB1	199	217	17911	2.90339	0.279343
Annotation Cluster 39	Enrichment Score: 1.318926949643425
Category	Term	Count	%	PValue	Genes	List Total	Pop Hits	Pop Total	Fold Enrichment	Benjamini
GOTERM_BP_FAT	GO:0002237~response to molecule of bacterial origin	12	4.66926	0.00649683	HAVCR2, SLC11A1, CARD9, IRF5, IL10RA, MAPK3, CX3CR1, TAC1, RARA, CD6, TGFB1, LGALS9	199	414	17911	2.60884	0.102349
GOTERM_BP_FAT	GO:0002366~leukocyte activation involved in immune response	8	3.11284	0.0182736	HAVCR2, SLC11A1, CCR6, CX3CR1, RARA, TGFB1, ANXA3, LGALS9	199	242	17911	2.97537	0.19181
GOTERM_BP_FAT	GO:0002263~cell activation involved in immune response	8	3.11284	0.0190714	HAVCR2, SLC11A1, CCR6, CX3CR1, RARA, TGFB1, ANXA3, LGALS9	199	244	17911	2.95098	0.196777
GOTERM_BP_FAT	GO:0060324~face development	4	1.55642	0.028733	CSRNP1, MAPK3, RARA, TGFB1	199	60	17911	6.00034	0.253778
GOTERM_BP_FAT	GO:0032496~response to lipopolysaccharide	10	3.89105	0.0341953	HAVCR2, SLC11A1, IL10RA, MAPK3, CX3CR1, TAC1, RARA, CD6, TGFB1, LGALS9	199	400	17911	2.25013	0.279332
Annotation Cluster 40	Enrichment Score: 1.2946831034526518
Category	Term	Count	%	PValue	Genes	List Total	Pop Hits	Pop Total	Fold Enrichment	Benjamini
GOTERM_CC_FAT	GO:0009986~cell surface	22	8.56031	0.00184807	GUCY2G, HAVCR2, MPZL1, CLCN3, LDLR, TGFBR2, CLU, MET, H2-D1, SLC3A2, ITGB2, ITGAM, TGFB1, KDR, P2RY12, SLC11A1, CCR6, ITGA6, CD33, FAP, VSIR, ENTPD2	171	890	14413	2.08349	0.202021
GOTERM_CC_FAT	GO:0009897~external side of plasma membrane	11	4.28016	0.00712912	GUCY2G, P2RY12, CLCN3, LDLR, ITGA6, CD33, TGFBR2, VSIR, H2-D1, ITGAM, KDR	171	340	14413	2.72692	0.252451
Annotation Cluster 41	Enrichment Score: 1.2769409737804103
Category	Term	Count	%	PValue	Genes	List Total	Pop Hits	Pop Total	Fold Enrichment	Benjamini
GOTERM_BP_FAT	GO:2000379~positive regulation of reactive oxygen species metabolic process	5	1.94553	0.0204296	CLCN3, CLU, TGFBR2, ITGB2, TGFB1	199	94	17911	4.7875	0.208272
GOTERM_BP_FAT	GO:0051090~regulation of sequence-specific DNA binding transcription factor activity	9	3.50195	0.0367069	HAVCR2, CARD9, CLU, MAPK3, ITGB2, SIK1, PLPP3, TGFB1, ANXA3	199	342	17911	2.36855	0.290963
Annotation Cluster 42	Enrichment Score: 1.2608951553482313
Category	Term	Count	%	PValue	Genes	List Total	Pop Hits	Pop Total	Fold Enrichment	Benjamini
GOTERM_BP_FAT	GO:0008283~cell proliferation	43	16.7315	6.14197e-06	MVD, HMGCR, TNC, CLU, TAC1, ITGB2, SOX8, ITGAM, TGFB1, ZFP36L1, SLC11A1, WISP1, FAP, NUMB, PER2, RARA, INPP5D, CD6, HPGDS, CYR61, DHCR24, MIR320, HMGA1-RS1, HAVCR2, HCLS1, RXFP2, MET, TGFBR2, MLXIPL, CST3, NCKAP1L, MMP14, HMGA1, LGALS9, RPL29, KDR, CDKN1C, RPS6KA2, SALL1, CX3CR1, VSIR, FABP7, SASH3	199	1874	17911	2.06522	0.00185316
GOTERM_BP_FAT	GO:0042127~regulation of cell proliferation	37	14.3969	5.15062e-05	SAT1, MVD, HMGCR, TNC, CLU, TAC1, SOX8, TGFB1, ZFP36L1, WISP1, FAP, PER2, RARA, INPP5D, CD6, HPGDS, CYR61, DHCR24, MIR320, HAVCR2, HMGA1-RS1, SGK1, HCLS1, RXFP2, TGFBR2, MLXIPL, CST3, NCKAP1L, HMGA1, LGALS9, KDR, CDKN1C, RPS6KA2, SALL1, CX3CR1, VSIR, SASH3	199	1642	17911	2.02813	0.00480315
GOTERM_BP_FAT	GO:0008284~positive regulation of cell proliferation	21	8.17121	0.00400984	HAVCR2, MIR320, MVD, HMGCR, HCLS1, TNC, TGFBR2, CLU, CST3, MLXIPL, TAC1, NCKAP1L, SOX8, TGFB1, KDR, WISP1, CX3CR1, RARA, CD6, SASH3, CYR61	199	943	17911	2.00435	0.0762074
GOTERM_BP_FAT	GO:0008285~negative regulation of cell proliferation	16	6.22568	0.00577722	HMGA1-RS1, HAVCR2, TGFBR2, RXFP2, HMGA1, LGALS9, TGFB1, CDKN1C, RPS6KA2, FAP, VSIR, PER2, RARA, INPP5D, HPGDS, DHCR24	199	649	17911	2.21892	0.0953505
GOTERM_BP_FAT	GO:0044702~single organism reproductive process	25	9.72763	0.0497961	HMGA1-RS1, HAVCR2, NKD1, TNC, RXFP2, MET, TGFBR2, CST3, HMGCS1, PGAM2, MMP14, HMGA1, SOX8, TGFB1, GPR3, KDR, ZFP36L1, CDKN1C, CCR6, RPS6KA2, SALL1, RARA, HPGDS, DHCR24, CYR61	199	1525	17911	1.47549	0.342644
Annotation Cluster 43	Enrichment Score: 1.2414902785156816
Category	Term	Count	%	PValue	Genes	List Total	Pop Hits	Pop Total	Fold Enrichment	Benjamini
GOTERM_MF_FAT	GO:0004896~cytokine receptor activity	5	1.94553	0.0191804	CCR6, IL10RA, IL21R, CX3CR1, CSF3R	190	91	16866	4.87739	0.580596
GOTERM_MF_FAT	GO:0019955~cytokine binding	5	1.94553	0.0236243	CCR6, IL10RA, TGFBR2, CX3CR1, CSF3R	190	97	16866	4.57569	0.61189
KEGG_PATHWAY	mmu04060:Cytokine-cytokine receptor interaction	8	3.11284	0.0413705	CCR6, IL10RA, IL21R, TGFBR2, CX3CR1, CSF3R, TGFB1, CCL6	103	242	7691	2.46843	0.580413
Annotation Cluster 44	Enrichment Score: 1.2414257426576474
Category	Term	Count	%	PValue	Genes	List Total	Pop Hits	Pop Total	Fold Enrichment	Benjamini
GOTERM_BP_FAT	GO:0050850~positive regulation of calcium-mediated signaling	4	1.55642	0.0126365	LMCD1, TRAT1, KDR, GSTM7	199	44	17911	8.18228	0.156672
Annotation Cluster 45	Enrichment Score: 1.22646165759452
Category	Term	Count	%	PValue	Genes	List Total	Pop Hits	Pop Total	Fold Enrichment	Benjamini
KEGG_PATHWAY	mmu05140:Leishmaniasis	5	1.94553	0.0100831	MAPK3, H2-DMB1, ITGB2, ITGAM, TGFB1	103	64	7691	5.83359	0.46471
GOTERM_MF_FAT	GO:0001948~glycoprotein binding	5	1.94553	0.0449236	LDLR, ITGB2, CD6, ITGAM, TGFB1	190	119	16866	3.72977	0.739446
Annotation Cluster 46	Enrichment Score: 1.2086973904796845
Category	Term	Count	%	PValue	Genes	List Total	Pop Hits	Pop Total	Fold Enrichment	Benjamini
GOTERM_BP_FAT	GO:0032269~negative regulation of cellular protein metabolic process	22	8.56031	0.00212032	HMGCR, LIMK1, RBM3, MET, CST3, MLXIPL, NCKAP1L, PLPP3, TGFB1, ZFP36L1, ZFP36L2, EIF4EBP1, MIR7578, PER2, RAB23, PER1, RARA, PI16, MIR3960, DYNLT1C, DHCR24, DYNLT1B	199	956	17911	2.07125	0.0498391
GOTERM_BP_FAT	GO:0045936~negative regulation of phosphate metabolic process	12	4.66926	0.0472359	CDKN1C, P2RY13, HMGCR, MET, MLXIPL, PER1, NCKAP1L, DYNLT1C, PLPP3, TGFB1, DYNLT1B, TIGAR	199	560	17911	1.92868	0.331341
GOTERM_BP_FAT	GO:0010563~negative regulation of phosphorus metabolic process	12	4.66926	0.0472359	CDKN1C, P2RY13, HMGCR, MET, MLXIPL, PER1, NCKAP1L, DYNLT1C, PLPP3, TGFB1, DYNLT1B, TIGAR	199	560	17911	1.92868	0.331341
Annotation Cluster 47	Enrichment Score: 1.166131771262548
Category	Term	Count	%	PValue	Genes	List Total	Pop Hits	Pop Total	Fold Enrichment	Benjamini
GOTERM_MF_FAT	GO:0005085~guanyl-nucleotide exchange factor activity	7	2.72374	0.0232051	FGD2, TAGAP, RASGRP3, CYTH4, VAV1, EPS8L2, RGL2	190	196	16866	3.1703	0.627519
Annotation Cluster 49	Enrichment Score: 1.1639435880751996
Category	Term	Count	%	PValue	Genes	List Total	Pop Hits	Pop Total	Fold Enrichment	Benjamini
GOTERM_BP_FAT	GO:0001666~response to hypoxia	9	3.50195	0.0185521	ZFP36L1, EIF4EBP1, FNDC1, TGFBR2, CST3, MMP14, TGFB1, KDR, TIGAR	199	299	17911	2.70918	0.193434
GOTERM_BP_FAT	GO:0036293~response to decreased oxygen levels	9	3.50195	0.0215152	ZFP36L1, EIF4EBP1, FNDC1, TGFBR2, CST3, MMP14, TGFB1, KDR, TIGAR	199	308	17911	2.63002	0.216491
Annotation Cluster 50	Enrichment Score: 1.162342132677709
Category	Term	Count	%	PValue	Genes	List Total	Pop Hits	Pop Total	Fold Enrichment	Benjamini
GOTERM_BP_FAT	GO:0030198~extracellular matrix organization	7	2.72374	0.041217	SMOC2, PXDN, NPNT, FAP, CST3, TGFB1, CYR61	199	228	17911	2.76331	0.30734
GOTERM_BP_FAT	GO:0043062~extracellular structure organization	7	2.72374	0.042215	SMOC2, PXDN, NPNT, FAP, CST3, TGFB1, CYR61	199	229	17911	2.75125	0.311892
Annotation Cluster 51	Enrichment Score: 1.1273422898231844
Category	Term	Count	%	PValue	Genes	List Total	Pop Hits	Pop Total	Fold Enrichment	Benjamini
GOTERM_BP_FAT	GO:0046890~regulation of lipid biosynthetic process	6	2.33463	0.0326611	STARD4, LDLR, INSIG1, MLXIPL, SIK1, CYR61	199	160	17911	3.37519	0.273509
GOTERM_BP_FAT	GO:0042180~cellular ketone metabolic process	6	2.33463	0.043345	STARD4, HMGCR, TYSND1, INSIG1, MLXIPL, GLO1	199	173	17911	3.12156	0.315469
Annotation Cluster 52	Enrichment Score: 1.124240480359738
Category	Term	Count	%	PValue	Genes	List Total	Pop Hits	Pop Total	Fold Enrichment	Benjamini
GOTERM_BP_FAT	GO:0009966~regulation of signal transduction	40	15.5642	0.0126881	FGD2, NKD1, HMGCR, PDIA2, NPNT, CLU, CYTH4, TGFB1, PLPP3, CCL6, GSTM7, RGL2, NUMB, RAB23, PER1, PIK3AP1, RARA, INPP5D, CYR61, HAVCR2, ARC, CARD9, HCLS1, MET, LMCD1, MMP14, VAV1, TRAT1, LGALS9, KDR, CDKN1C, ITGA6, SALL1, CX3CR1, MAPK3, VSIR, ADRA1B, EPS8L2, DYNLT1C, DYNLT1B	199	2468	17911	1.45875	0.156771
GOTERM_BP_FAT	GO:0048585~negative regulation of response to stimulus	25	9.72763	0.0141979	TNFAIP8L2, HAVCR2, NKD1, HMGCR, MET, CLU, MMP14, LGALS9, TGFB1, GSTM7, MIR7578, ITGA6, SALL1, CX3CR1, VSIR, SEMA3E, NUMB, ADRA1B, PER1, PIK3AP1, NGB, INPP5D, FABP7, DYNLT1C, DYNLT1B	199	1350	17911	1.66676	0.164197
GOTERM_BP_FAT	GO:0010646~regulation of cell communication	43	16.7315	0.0203067	FGD2, NKD1, HMGCR, PDIA2, NPNT, CLU, CYTH4, TAC1, TGFB1, PLPP3, CCL6, GSTM7, RGL2, NUMB, RAB23, PER2, PER1, RARA, PIK3AP1, INPP5D, SLC8B1, CYR61, HAVCR2, ARC, CARD9, HCLS1, MET, LMCD1, MMP14, VAV1, TRAT1, LGALS9, KDR, CDKN1C, ITGA6, SALL1, CX3CR1, MAPK3, VSIR, ADRA1B, EPS8L2, DYNLT1C, DYNLT1B	199	2785	17911	1.38966	0.207678
GOTERM_BP_FAT	GO:0023051~regulation of signaling	43	16.7315	0.0230143	FGD2, NKD1, HMGCR, PDIA2, NPNT, CLU, CYTH4, TAC1, TGFB1, PLPP3, CCL6, GSTM7, RGL2, NUMB, RAB23, PER2, PER1, RARA, PIK3AP1, INPP5D, SLC8B1, CYR61, HAVCR2, ARC, CARD9, HCLS1, MET, LMCD1, MMP14, VAV1, TRAT1, LGALS9, KDR, CDKN1C, ITGA6, SALL1, CX3CR1, MAPK3, VSIR, ADRA1B, EPS8L2, DYNLT1C, DYNLT1B	199	2808	17911	1.37828	0.222076
Annotation Cluster 53	Enrichment Score: 1.1148928946971643
Category	Term	Count	%	PValue	Genes	List Total	Pop Hits	Pop Total	Fold Enrichment	Benjamini
GOTERM_BP_FAT	GO:0071560~cellular response to transforming growth factor beta stimulus	7	2.72374	0.0249923	ZFP36L1, CDKN1C, ZFP36L2, NPNT, TGFBR2, CX3CR1, TGFB1	199	202	17911	3.11899	0.236634
GOTERM_BP_FAT	GO:0071559~response to transforming growth factor beta	7	2.72374	0.0265374	ZFP36L1, CDKN1C, ZFP36L2, NPNT, TGFBR2, CX3CR1, TGFB1	199	205	17911	3.07334	0.244845
Annotation Cluster 54	Enrichment Score: 1.1051981144791414
Category	Term	Count	%	PValue	Genes	List Total	Pop Hits	Pop Total	Fold Enrichment	Benjamini
GOTERM_BP_FAT	GO:0032102~negative regulation of response to external stimulus	8	3.11284	0.0339837	HAVCR2, TNFAIP8L2, MIR7578, HMGCR, CX3CR1, SEMA3E, FABP7, LGALS9	199	275	17911	2.61833	0.278977
Annotation Cluster 55	Enrichment Score: 1.0959780950136007
Category	Term	Count	%	PValue	Genes	List Total	Pop Hits	Pop Total	Fold Enrichment	Benjamini
GOTERM_BP_FAT	GO:1904888~cranial skeletal system development	6	2.33463	0.000705309	TGFBR2, INSIG1, RAB23, MMP14, MTHFD1L, TGFB1	199	64	17911	8.43797	0.0242154
Annotation Cluster 56	Enrichment Score: 1.0945716281202544
Category	Term	Count	%	PValue	Genes	List Total	Pop Hits	Pop Total	Fold Enrichment	Benjamini
GOTERM_BP_FAT	GO:0051147~regulation of muscle cell differentiation	8	3.11284	0.00428964	ZFP36L1, WISP1, ANKRD23, PI16, MMP14, SIK1, SOX8, TGFB1	199	183	17911	3.93465	0.0786625
GOTERM_BP_FAT	GO:0048589~developmental growth	17	6.61479	0.00590091	NKD1, LIMK1, TNC, SYT2, TGFBR2, TGFB1, RPL29, KDR, CDKN1C, ZFP36L1, WISP1, SALL1, SEMA3E, ADRA1B, RARA, PI16, SASH3	199	714	17911	2.14298	0.0964876
GOTERM_BP_FAT	GO:0042692~muscle cell differentiation	12	4.66926	0.00649683	ZFP36L1, WISP1, ANKRD23, HMGCR, NPNT, MET, RARA, PI16, MMP14, SIK1, SOX8, TGFB1	199	414	17911	2.60884	0.102349
GOTERM_BP_FAT	GO:0051153~regulation of striated muscle cell differentiation	6	2.33463	0.00698501	WISP1, ANKRD23, PI16, MMP14, SIK1, TGFB1	199	108	17911	5.00028	0.107071
GOTERM_BP_FAT	GO:0007507~heart development	15	5.83658	0.00728516	TGFBR2, MET, MYH7, TGFB1, KDR, ZFP36L1, WISP1, RPS6KA2, SALL1, MAPK3, ADRA1B, RARA, SIK1, PI16, CYR61	199	603	17911	2.23893	0.110565
GOTERM_BP_FAT	GO:0035051~cardiocyte differentiation	7	2.72374	0.00806478	WISP1, MAPK3, MET, RARA, PI16, SIK1, TGFB1	199	157	17911	4.01296	0.119859
GOTERM_BP_FAT	GO:0040007~growth	21	8.17121	0.0107989	NKD1, SGK1, LIMK1, TNC, SYT2, TGFBR2, MMP14, TGFB1, KDR, RPL29, CDKN1C, ZFP36L1, FAM107A, WISP1, SALL1, SEMA3E, ADRA1B, RARA, PI16, SASH3, CYR61	199	1035	17911	1.82619	0.142632
GOTERM_BP_FAT	GO:0055007~cardiac muscle cell differentiation	6	2.33463	0.0122595	WISP1, MET, RARA, PI16, SIK1, TGFB1	199	124	17911	4.35508	0.154776
GOTERM_BP_FAT	GO:0035265~organ growth	7	2.72374	0.0122776	WISP1, TGFBR2, ADRA1B, RARA, PI16, SASH3, KDR	199	172	17911	3.663	0.154495
GOTERM_BP_FAT	GO:0048738~cardiac muscle tissue development	8	3.11284	0.0141961	WISP1, TGFBR2, MET, MYH7, RARA, PI16, SIK1, TGFB1	199	230	17911	3.13061	0.164659
GOTERM_BP_FAT	GO:0060560~developmental growth involved in morphogenesis	8	3.11284	0.0144734	NKD1, LIMK1, SYT2, SALL1, TNC, TGFBR2, SEMA3E, TGFB1	199	231	17911	3.11706	0.164724
GOTERM_BP_FAT	GO:0061061~muscle structure development	14	5.44747	0.0273231	HMGCR, NPNT, TGFBR2, MET, MYH7, MMP14, SOX8, TGFB1, ZFP36L1, WISP1, ANKRD23, RARA, SIK1, PI16	199	645	17911	1.9536	0.247776
GOTERM_BP_FAT	GO:0001558~regulation of cell growth	10	3.89105	0.0390144	SGK1, FAM107A, WISP1, LIMK1, SYT2, SEMA3E, PI16, MMP14, TGFB1, CYR61	199	410	17911	2.19524	0.300024
GOTERM_BP_FAT	GO:0051146~striated muscle cell differentiation	8	3.11284	0.0394549	WISP1, ANKRD23, MET, RARA, PI16, MMP14, SIK1, TGFB1	199	285	17911	2.52646	0.302321
GOTERM_BP_FAT	GO:0014706~striated muscle tissue development	10	3.89105	0.0404385	WISP1, HMGCR, TGFBR2, MET, MYH7, RARA, PI16, SIK1, SOX8, TGFB1	199	413	17911	2.1793	0.305235
GOTERM_BP_FAT	GO:0040008~regulation of growth	14	5.44747	0.0424245	SGK1, NKD1, FAM107A, WISP1, LIMK1, SYT2, TGFBR2, SEMA3E, NEDD9, PI16, MMP14, SASH3, TGFB1, CYR61	199	688	17911	1.8315	0.312061
Annotation Cluster 58	Enrichment Score: 1.0903576260317016
Category	Term	Count	%	PValue	Genes	List Total	Pop Hits	Pop Total	Fold Enrichment	Benjamini
GOTERM_BP_FAT	GO:0097305~response to alcohol	7	2.72374	0.0150931	EIF4EBP1, HMGCR, TNC, TGFBR2, HMGCS1, RARA, TGFB1	199	180	17911	3.5002	0.168298
GOTERM_BP_FAT	GO:0070723~response to cholesterol	3	1.16732	0.022243	TGFBR2, HMGCS1, TGFB1	199	21	17911	12.8579	0.218073
GOTERM_BP_FAT	GO:0036314~response to sterol	3	1.16732	0.0264146	TGFBR2, HMGCS1, TGFB1	199	23	17911	11.7398	0.24498
GOTERM_BP_FAT	GO:0007584~response to nutrient	6	2.33463	0.0498707	HMGCR, TNC, TGFBR2, HMGCS1, RARA, TGFB1	199	180	17911	3.00017	0.342491
Annotation Cluster 59	Enrichment Score: 1.0854690963691345
Category	Term	Count	%	PValue	Genes	List Total	Pop Hits	Pop Total	Fold Enrichment	Benjamini
GOTERM_BP_FAT	GO:0003416~endochondral bone growth	3	1.16732	0.022243	TGFBR2, RARA, KDR	199	21	17911	12.8579	0.218073
GOTERM_BP_FAT	GO:0098868~bone growth	3	1.16732	0.0264146	TGFBR2, RARA, KDR	199	23	17911	11.7398	0.24498
Annotation Cluster 60	Enrichment Score: 1.0849222289905194
Category	Term	Count	%	PValue	Genes	List Total	Pop Hits	Pop Total	Fold Enrichment	Benjamini
GOTERM_BP_FAT	GO:0019432~triglyceride biosynthetic process	3	1.16732	0.0431947	LDLR, SIK1, LPIN1	199	30	17911	9.0005	0.315114
GOTERM_BP_FAT	GO:0046463~acylglycerol biosynthetic process	3	1.16732	0.0485541	LDLR, SIK1, LPIN1	199	32	17911	8.43797	0.336122
GOTERM_BP_FAT	GO:0046460~neutral lipid biosynthetic process	3	1.16732	0.0485541	LDLR, SIK1, LPIN1	199	32	17911	8.43797	0.336122
Annotation Cluster 61	Enrichment Score: 1.0597311636008295
Category	Term	Count	%	PValue	Genes	List Total	Pop Hits	Pop Total	Fold Enrichment	Benjamini
GOTERM_BP_FAT	GO:2000027~regulation of organ morphogenesis	7	2.72374	0.0229439	NKD1, SALL1, TGFBR2, NUMB, MET, SOX8, TGFB1	199	198	17911	3.182	0.222008
Annotation Cluster 62	Enrichment Score: 1.0525127300733133
Category	Term	Count	%	PValue	Genes	List Total	Pop Hits	Pop Total	Fold Enrichment	Benjamini
GOTERM_BP_FAT	GO:0090100~positive regulation of transmembrane receptor protein serine/threonine kinase signaling pathway	7	2.72374	0.00109935	CDKN1C, NPNT, VSIR, TGFB1, LGALS9, KDR, CYR61	199	105	17911	6.00034	0.0331749
GOTERM_BP_FAT	GO:0070848~response to growth factor	14	5.44747	0.0213451	TNC, NPNT, TGFBR2, TAC1, TGFB1, ANXA3, KDR, ZFP36L1, CDKN1C, ZFP36L2, VSIR, MAPK3, CX3CR1, CYR61	199	623	17911	2.02258	0.215506
GOTERM_BP_FAT	GO:0090092~regulation of transmembrane receptor protein serine/threonine kinase signaling pathway	7	2.72374	0.0293302	CDKN1C, NPNT, VSIR, TGFB1, LGALS9, KDR, CYR61	199	210	17911	3.00017	0.257243
GOTERM_BP_FAT	GO:0007178~transmembrane receptor protein serine/threonine kinase signaling pathway	9	3.50195	0.0340745	CDKN1C, NPNT, MAPK3, TGFBR2, VSIR, TGFB1, LGALS9, KDR, CYR61	199	337	17911	2.4037	0.279049
Annotation Cluster 63	Enrichment Score: 1.0502461842960082
Category	Term	Count	%	PValue	Genes	List Total	Pop Hits	Pop Total	Fold Enrichment	Benjamini
GOTERM_CC_FAT	GO:0045335~phagocytic vesicle	5	1.94553	0.0124119	SLC11A1, CLCN3, RAB23, H2-D1, ANXA3	171	76	14413	5.54517	0.340031
GOTERM_CC_FAT	GO:0030670~phagocytic vesicle membrane	4	1.55642	0.0199809	SLC11A1, RAB23, H2-D1, ANXA3	171	49	14413	6.88053	0.369783
GOTERM_CC_FAT	GO:0030666~endocytic vesicle membrane	4	1.55642	0.0382506	SLC11A1, RAB23, H2-D1, ANXA3	171	63	14413	5.35153	0.477349
Annotation Cluster 64	Enrichment Score: 1.0435042360289393
Category	Term	Count	%	PValue	Genes	List Total	Pop Hits	Pop Total	Fold Enrichment	Benjamini
GOTERM_BP_FAT	GO:0001503~ossification	11	4.28016	0.0135232	KLF10, NPNT, TNC, TAC1, ATP6V0A4, MMP14, MIR3960, SOX8, TGFB1, PEX7, CYR61	199	399	17911	2.48134	0.16028
GOTERM_BP_FAT	GO:0045778~positive regulation of ossification	5	1.94553	0.0249757	NPNT, TAC1, MIR3960, TGFB1, CYR61	199	100	17911	4.50025	0.237057
Annotation Cluster 65	Enrichment Score: 1.0273601100868253
Category	Term	Count	%	PValue	Genes	List Total	Pop Hits	Pop Total	Fold Enrichment	Benjamini
GOTERM_BP_FAT	GO:0032844~regulation of homeostatic process	11	4.28016	0.0460883	ZFP36L1, LDLR, HMGCR, MAPK3, MLXIPL, NCKAP1L, TAC1, INPP5D, TGFB1, KDR, GSTM7	199	490	17911	2.02052	0.325739
Annotation Cluster 66	Enrichment Score: 1.0166302919657715
Category	Term	Count	%	PValue	Genes	List Total	Pop Hits	Pop Total	Fold Enrichment	Benjamini
GOTERM_BP_FAT	GO:0034249~negative regulation of cellular amide metabolic process	9	3.50195	0.00164668	ZFP36L1, ZFP36L2, EIF4EBP1, MIR7578, RBM3, CLU, RARA, MIR3960, TGFB1	199	198	17911	4.09114	0.041944
GOTERM_BP_FAT	GO:0017148~negative regulation of translation	8	3.11284	0.00512419	ZFP36L1, ZFP36L2, EIF4EBP1, MIR7578, RBM3, RARA, MIR3960, TGFB1	199	189	17911	3.80974	0.0887573
GOTERM_BP_FAT	GO:0071385~cellular response to glucocorticoid stimulus	5	1.94553	0.00579977	ZFP36L1, ZFP36L2, EIF4EBP1, SGK1, TGFB1	199	65	17911	6.92346	0.0953061
GOTERM_BP_FAT	GO:0071384~cellular response to corticosteroid stimulus	5	1.94553	0.00715755	ZFP36L1, ZFP36L2, EIF4EBP1, SGK1, TGFB1	199	69	17911	6.5221	0.109151
GOTERM_BP_FAT	GO:0071396~cellular response to lipid	14	5.44747	0.0146593	HAVCR2, ZFP36L1, ZFP36L2, EIF4EBP1, SGK1, LDLR, TNC, CX3CR1, MAPK3, HMGCS1, PER1, RARA, CD6, TGFB1	199	592	17911	2.1285	0.165717
GOTERM_BP_FAT	GO:0048545~response to steroid hormone	10	3.89105	0.0223723	ZFP36L1, ZFP36L2, EIF4EBP1, SGK1, TGFBR2, ADRA1B, PER1, RARA, TGFB1, ANXA3	199	370	17911	2.43257	0.218132
GOTERM_BP_FAT	GO:0071560~cellular response to transforming growth factor beta stimulus	7	2.72374	0.0249923	ZFP36L1, CDKN1C, ZFP36L2, NPNT, TGFBR2, CX3CR1, TGFB1	199	202	17911	3.11899	0.236634
GOTERM_BP_FAT	GO:0071559~response to transforming growth factor beta	7	2.72374	0.0265374	ZFP36L1, CDKN1C, ZFP36L2, NPNT, TGFBR2, CX3CR1, TGFB1	199	205	17911	3.07334	0.244845
GOTERM_BP_FAT	GO:0051384~response to glucocorticoid	6	2.33463	0.0357426	ZFP36L1, ZFP36L2, EIF4EBP1, SGK1, TGFB1, ANXA3	199	164	17911	3.29287	0.28839
GOTERM_BP_FAT	GO:0071383~cellular response to steroid hormone stimulus	7	2.72374	0.037138	ZFP36L1, ZFP36L2, EIF4EBP1, SGK1, PER1, RARA, TGFB1	199	222	17911	2.838	0.292159
GOTERM_BP_FAT	GO:0032870~cellular response to hormone stimulus	12	4.66926	0.0419993	ZFP36L1, ZFP36L2, P2RY6, EIF4EBP1, SGK1, TNC, HMGCS1, PER1, RARA, SIK1, LPIN1, TGFB1	199	549	17911	1.96732	0.311116
GOTERM_BP_FAT	GO:0045598~regulation of fat cell differentiation	5	1.94553	0.0465362	ZFP36L1, ZFP36L2, INSIG1, LPIN1, TGFB1	199	122	17911	3.68873	0.327811
Annotation Cluster 67	Enrichment Score: 0.9968014955106241
Category	Term	Count	%	PValue	Genes	List Total	Pop Hits	Pop Total	Fold Enrichment	Benjamini
GOTERM_BP_FAT	GO:0007417~central nervous system development	19	7.393	0.0218255	TRA2B, MET, TGFBR2, CLU, CST3, HMGCS1, SOX8, ITGAM, PLPP3, TGFB1, ANXA3, PRDM8, SALL1, NUMB, CX3CR1, MAPK3, RAB23, RARA, FABP7	199	969	17911	1.7648	0.21763
Annotation Cluster 68	Enrichment Score: 0.9885860784889168
Category	Term	Count	%	PValue	Genes	List Total	Pop Hits	Pop Total	Fold Enrichment	Benjamini
GOTERM_BP_FAT	GO:0060541~respiratory system development	8	3.11284	0.0272065	EIF4EBP1, TNC, MAPK3, TGFBR2, NUMB, RARA, MMP14, KDR	199	263	17911	2.7378	0.247971
GOTERM_BP_FAT	GO:0030324~lung development	7	2.72374	0.0434796	EIF4EBP1, TNC, MAPK3, TGFBR2, NUMB, MMP14, KDR	199	231	17911	2.72743	0.315727
GOTERM_BP_FAT	GO:0009612~response to mechanical stimulus	7	2.72374	0.0443348	ANKRD23, TNC, MAPK3, TGFBR2, ANO3, MMP14, TGFB1	199	232	17911	2.71567	0.319226
GOTERM_BP_FAT	GO:0030323~respiratory tube development	7	2.72374	0.0458435	EIF4EBP1, TNC, MAPK3, TGFBR2, NUMB, MMP14, KDR	199	234	17911	2.69246	0.325992
Annotation Cluster 70	Enrichment Score: 0.9506699392617887
Category	Term	Count	%	PValue	Genes	List Total	Pop Hits	Pop Total	Fold Enrichment	Benjamini
GOTERM_BP_FAT	GO:0019637~organophosphate metabolic process	18	7.00389	0.0367188	GUCY2G, MVD, HMGCR, RXFP2, MLXIPL, PGAM2, MYH7, LPCAT2, PLPP3, TGFB1, FDFT1, GPR3, P2RY13, INPP5D, ATP6V0A4, ENTPD2, IP6K3, TIGAR	199	957	17911	1.69288	0.290473
Annotation Cluster 71	Enrichment Score: 0.9476056682525309
Category	Term	Count	%	PValue	Genes	List Total	Pop Hits	Pop Total	Fold Enrichment	Benjamini
GOTERM_BP_FAT	GO:0048738~cardiac muscle tissue development	8	3.11284	0.0141961	WISP1, TGFBR2, MET, MYH7, RARA, PI16, SIK1, TGFB1	199	230	17911	3.13061	0.164659
Annotation Cluster 73	Enrichment Score: 0.9248915064795156
Category	Term	Count	%	PValue	Genes	List Total	Pop Hits	Pop Total	Fold Enrichment	Benjamini
GOTERM_BP_FAT	GO:0018105~peptidyl-serine phosphorylation	8	3.11284	0.0308767	SGK1, RPS6KA2, HCLS1, MAPK3, TGFBR2, MET, MLXIPL, TGFB1	199	270	17911	2.66682	0.263275
GOTERM_BP_FAT	GO:0018209~peptidyl-serine modification	8	3.11284	0.0400779	SGK1, RPS6KA2, HCLS1, MAPK3, TGFBR2, MET, MLXIPL, TGFB1	199	286	17911	2.51762	0.304063
Annotation Cluster 74	Enrichment Score: 0.9178146109461485
Category	Term	Count	%	PValue	Genes	List Total	Pop Hits	Pop Total	Fold Enrichment	Benjamini
GOTERM_BP_FAT	GO:0007584~response to nutrient	6	2.33463	0.0498707	HMGCR, TNC, TGFBR2, HMGCS1, RARA, TGFB1	199	180	17911	3.00017	0.342491
Annotation Cluster 75	Enrichment Score: 0.9125820578716015
Category	Term	Count	%	PValue	Genes	List Total	Pop Hits	Pop Total	Fold Enrichment	Benjamini
GOTERM_BP_FAT	GO:0008015~blood circulation	11	4.28016	0.0269474	TRHDE, HMGCR, RPS6KA2, ADAMTS16, MET, PER2, ADRA1B, TAC1, MYH7, TGFB1, KDR	199	446	17911	2.21985	0.247025
GOTERM_BP_FAT	GO:0003013~circulatory system process	11	4.28016	0.0285724	TRHDE, HMGCR, RPS6KA2, ADAMTS16, MET, PER2, ADRA1B, TAC1, MYH7, TGFB1, KDR	199	450	17911	2.20012	0.253656
Annotation Cluster 76	Enrichment Score: 0.8859036617833806
Category	Term	Count	%	PValue	Genes	List Total	Pop Hits	Pop Total	Fold Enrichment	Benjamini
GOTERM_CC_FAT	GO:0005768~endosome	16	6.22568	0.0245476	HAVCR2, FGD2, ARC, CLCN3, LDLR, CST3, H2-DMB1, MMP14, KDR, SLC11A1, CD68, MAPK3, NUMB, RAB23, ATP6V0A4, VPS39	171	725	14413	1.86012	0.396714
GOTERM_CC_FAT	GO:0005770~late endosome	7	2.72374	0.0396795	SLC11A1, CLCN3, LDLR, MAPK3, CST3, H2-DMB1, VPS39	171	212	14413	2.78305	0.460679
Annotation Cluster 78	Enrichment Score: 0.8691012016117342
Category	Term	Count	%	PValue	Genes	List Total	Pop Hits	Pop Total	Fold Enrichment	Benjamini
GOTERM_BP_FAT	GO:0008015~blood circulation	11	4.28016	0.0269474	TRHDE, HMGCR, RPS6KA2, ADAMTS16, MET, PER2, ADRA1B, TAC1, MYH7, TGFB1, KDR	199	446	17911	2.21985	0.247025
GOTERM_BP_FAT	GO:0003013~circulatory system process	11	4.28016	0.0285724	TRHDE, HMGCR, RPS6KA2, ADAMTS16, MET, PER2, ADRA1B, TAC1, MYH7, TGFB1, KDR	199	450	17911	2.20012	0.253656
Annotation Cluster 79	Enrichment Score: 0.8468067269254971
Category	Term	Count	%	PValue	Genes	List Total	Pop Hits	Pop Total	Fold Enrichment	Benjamini
GOTERM_BP_FAT	GO:0043471~regulation of cellular carbohydrate catabolic process	3	1.16732	0.0101386	ADRA1B, PGAM2, TIGAR	199	14	17911	19.2868	0.135853
GOTERM_BP_FAT	GO:0043470~regulation of carbohydrate catabolic process	4	1.55642	0.0142532	MLXIPL, ADRA1B, PGAM2, TIGAR	199	46	17911	7.82652	0.164306
GOTERM_BP_FAT	GO:0009150~purine ribonucleotide metabolic process	11	4.28016	0.0272703	GUCY2G, P2RY13, HMGCR, RXFP2, MLXIPL, PGAM2, MYH7, ATP6V0A4, TGFB1, GPR3, TIGAR	199	447	17911	2.21489	0.247917
GOTERM_BP_FAT	GO:0045912~negative regulation of carbohydrate metabolic process	4	1.55642	0.0275143	ADRA1B, SIK1, TGFB1, TIGAR	199	59	17911	6.10204	0.247615
GOTERM_BP_FAT	GO:0009259~ribonucleotide metabolic process	11	4.28016	0.033481	GUCY2G, P2RY13, HMGCR, RXFP2, MLXIPL, PGAM2, MYH7, ATP6V0A4, TGFB1, GPR3, TIGAR	199	463	17911	2.13835	0.277688
GOTERM_BP_FAT	GO:0019637~organophosphate metabolic process	18	7.00389	0.0367188	GUCY2G, MVD, HMGCR, RXFP2, MLXIPL, PGAM2, MYH7, LPCAT2, PLPP3, TGFB1, FDFT1, GPR3, P2RY13, INPP5D, ATP6V0A4, ENTPD2, IP6K3, TIGAR	199	957	17911	1.69288	0.290473
GOTERM_BP_FAT	GO:0006163~purine nucleotide metabolic process	11	4.28016	0.0377062	GUCY2G, P2RY13, HMGCR, RXFP2, MLXIPL, PGAM2, MYH7, ATP6V0A4, TGFB1, GPR3, TIGAR	199	473	17911	2.09314	0.29539
GOTERM_BP_FAT	GO:0019693~ribose phosphate metabolic process	11	4.28016	0.0382562	GUCY2G, P2RY13, HMGCR, RXFP2, MLXIPL, PGAM2, MYH7, ATP6V0A4, TGFB1, GPR3, TIGAR	199	474	17911	2.08872	0.296756
Annotation Cluster 80	Enrichment Score: 0.8341640651552678
Category	Term	Count	%	PValue	Genes	List Total	Pop Hits	Pop Total	Fold Enrichment	Benjamini
GOTERM_BP_FAT	GO:0009894~regulation of catabolic process	13	5.05837	0.00513995	NKD1, LDLR, CLU, CST3, MLXIPL, PGAM2, ZFP36L1, ZFP36L2, MIR7578, FAP, TYSND1, ADRA1B, TIGAR	199	459	17911	2.54916	0.0886287
GOTERM_BP_FAT	GO:0031329~regulation of cellular catabolic process	10	3.89105	0.00854311	ZFP36L1, ZFP36L2, MIR7578, CLU, TYSND1, MLXIPL, CST3, ADRA1B, PGAM2, TIGAR	199	315	17911	2.8573	0.121953
GOTERM_BP_FAT	GO:1903313~positive regulation of mRNA metabolic process	4	1.55642	0.0218463	ZFP36L1, ZFP36L2, MIR7578, TRA2B	199	54	17911	6.66704	0.216731
GOTERM_BP_FAT	GO:0061014~positive regulation of mRNA catabolic process	3	1.16732	0.0380752	ZFP36L1, ZFP36L2, MIR7578	199	28	17911	9.6434	0.2967
GOTERM_BP_FAT	GO:0061013~regulation of mRNA catabolic process	3	1.16732	0.0485541	ZFP36L1, ZFP36L2, MIR7578	199	32	17911	8.43797	0.336122
Annotation Cluster 81	Enrichment Score: 0.8268115912163719
Category	Term	Count	%	PValue	Genes	List Total	Pop Hits	Pop Total	Fold Enrichment	Benjamini
GOTERM_BP_FAT	GO:0002252~immune effector process	20	7.7821	0.000730789	HAVCR2, CARD9, LMCD1, H2-D1, LENG9, VAV1, TGFB1, LGALS9, ANXA3, SLC11A1, TMEM173, TAGAP, CCR6, IRF5, CX3CR1, VSIR, RARA, INPP5D, ZFP189, SASH3	199	755	17911	2.38424	0.0244389
GOTERM_BP_FAT	GO:0002831~regulation of response to biotic stimulus	8	3.11284	0.0112853	HAVCR2, TMEM173, MAPK3, LMCD1, LENG9, ZFP189, LGALS9, TIGAR	199	220	17911	3.27291	0.146156
GOTERM_BP_FAT	GO:0009607~response to biotic stimulus	20	7.7821	0.0315781	HAVCR2, CARD9, CLU, LMCD1, TAC1, LENG9, TGFB1, LGALS9, ANXA3, SLC11A1, TMEM173, TAGAP, IRF5, IL10RA, CX3CR1, MAPK3, RARA, ZFP189, CD6, TIGAR	199	1084	17911	1.66061	0.266202
GOTERM_BP_FAT	GO:0051707~response to other organism	19	7.393	0.0359181	HAVCR2, CARD9, CLU, LMCD1, TAC1, LENG9, TGFB1, LGALS9, ANXA3, SLC11A1, TMEM173, TAGAP, IRF5, IL10RA, MAPK3, CX3CR1, RARA, ZFP189, CD6	199	1027	17911	1.66514	0.288448
GOTERM_BP_FAT	GO:0043207~response to external biotic stimulus	19	7.393	0.0362091	HAVCR2, CARD9, CLU, LMCD1, TAC1, LENG9, TGFB1, LGALS9, ANXA3, SLC11A1, TMEM173, TAGAP, IRF5, IL10RA, MAPK3, CX3CR1, RARA, ZFP189, CD6	199	1028	17911	1.66352	0.289294
GOTERM_BP_FAT	GO:0098542~defense response to other organism	13	5.05837	0.0413781	HAVCR2, SLC11A1, TMEM173, TAGAP, CARD9, IRF5, MAPK3, LMCD1, LENG9, ZFP189, TGFB1, ANXA3, LGALS9	199	616	17911	1.89946	0.30779
GOTERM_BP_FAT	GO:0009615~response to virus	9	3.50195	0.0499479	TAGAP, TMEM173, CARD9, IRF5, CLU, LMCD1, LENG9, ZFP189, LGALS9	199	364	17911	2.2254	0.342354
Annotation Cluster 82	Enrichment Score: 0.8203144419223963
Category	Term	Count	%	PValue	Genes	List Total	Pop Hits	Pop Total	Fold Enrichment	Benjamini
GOTERM_BP_FAT	GO:2000379~positive regulation of reactive oxygen species metabolic process	5	1.94553	0.0204296	CLCN3, CLU, TGFBR2, ITGB2, TGFB1	199	94	17911	4.7875	0.208272
GOTERM_BP_FAT	GO:2000377~regulation of reactive oxygen species metabolic process	6	2.33463	0.0398728	CLCN3, CLU, TGFBR2, ITGB2, TGFB1, TIGAR	199	169	17911	3.19544	0.303883
Annotation Cluster 83	Enrichment Score: 0.8008460439066075
Category	Term	Count	%	PValue	Genes	List Total	Pop Hits	Pop Total	Fold Enrichment	Benjamini
GOTERM_BP_FAT	GO:0060438~trachea development	3	1.16732	0.0242918	MAPK3, TGFBR2, RARA	199	22	17911	12.2734	0.231865
GOTERM_BP_FAT	GO:0018105~peptidyl-serine phosphorylation	8	3.11284	0.0308767	SGK1, RPS6KA2, HCLS1, MAPK3, TGFBR2, MET, MLXIPL, TGFB1	199	270	17911	2.66682	0.263275
GOTERM_BP_FAT	GO:0018209~peptidyl-serine modification	8	3.11284	0.0400779	SGK1, RPS6KA2, HCLS1, MAPK3, TGFBR2, MET, MLXIPL, TGFB1	199	286	17911	2.51762	0.304063
GOTERM_BP_FAT	GO:0009612~response to mechanical stimulus	7	2.72374	0.0443348	ANKRD23, TNC, MAPK3, TGFBR2, ANO3, MMP14, TGFB1	199	232	17911	2.71567	0.319226
Annotation Cluster 84	Enrichment Score: 0.7984352946725277
Category	Term	Count	%	PValue	Genes	List Total	Pop Hits	Pop Total	Fold Enrichment	Benjamini
GOTERM_BP_FAT	GO:0007612~learning	6	2.33463	0.0364812	SGK1, ARC, HMGCR, C1QL1, ADRA1B, TAC1	199	165	17911	3.27291	0.290003
Annotation Cluster 86	Enrichment Score: 0.763678081502518
Category	Term	Count	%	PValue	Genes	List Total	Pop Hits	Pop Total	Fold Enrichment	Benjamini
GOTERM_BP_FAT	GO:0043090~amino acid import	3	1.16732	0.0183752	SLC11A1, PER2, SLC3A2	199	19	17911	14.2113	0.192268
Annotation Cluster 92	Enrichment Score: 0.7189120341657002
Category	Term	Count	%	PValue	Genes	List Total	Pop Hits	Pop Total	Fold Enrichment	Benjamini
GOTERM_BP_FAT	GO:0009743~response to carbohydrate	8	3.11284	0.0172105	ZFP36L1, MIR320, HMGCR, RPS6KA2, TGFBR2, MLXIPL, CST3, TGFB1	199	239	17911	3.01272	0.183597
Annotation Cluster 93	Enrichment Score: 0.7030387627506277
Category	Term	Count	%	PValue	Genes	List Total	Pop Hits	Pop Total	Fold Enrichment	Benjamini
GOTERM_BP_FAT	GO:0009150~purine ribonucleotide metabolic process	11	4.28016	0.0272703	GUCY2G, P2RY13, HMGCR, RXFP2, MLXIPL, PGAM2, MYH7, ATP6V0A4, TGFB1, GPR3, TIGAR	199	447	17911	2.21489	0.247917
GOTERM_BP_FAT	GO:0009259~ribonucleotide metabolic process	11	4.28016	0.033481	GUCY2G, P2RY13, HMGCR, RXFP2, MLXIPL, PGAM2, MYH7, ATP6V0A4, TGFB1, GPR3, TIGAR	199	463	17911	2.13835	0.277688
GOTERM_BP_FAT	GO:0006163~purine nucleotide metabolic process	11	4.28016	0.0377062	GUCY2G, P2RY13, HMGCR, RXFP2, MLXIPL, PGAM2, MYH7, ATP6V0A4, TGFB1, GPR3, TIGAR	199	473	17911	2.09314	0.29539
GOTERM_BP_FAT	GO:0019693~ribose phosphate metabolic process	11	4.28016	0.0382562	GUCY2G, P2RY13, HMGCR, RXFP2, MLXIPL, PGAM2, MYH7, ATP6V0A4, TGFB1, GPR3, TIGAR	199	474	17911	2.08872	0.296756
Annotation Cluster 94	Enrichment Score: 0.7015074842447238
Category	Term	Count	%	PValue	Genes	List Total	Pop Hits	Pop Total	Fold Enrichment	Benjamini
GOTERM_BP_FAT	GO:0002028~regulation of sodium ion transport	5	1.94553	0.0152204	SGK1, PER1, SIK1, FXYD5, TGFB1	199	86	17911	5.23285	0.169125
GOTERM_BP_FAT	GO:0055082~cellular chemical homeostasis	16	6.22568	0.0222868	MIR320, SGK1, CLCN3, HMGCR, MLXIPL, TAC1, TGFB1, GPR3, GSTM7, KDR, SLC11A1, CCR6, ATP2A3, ADRA1B, SLC8B1, ATP6V0A4	199	762	17911	1.88987	0.217921
GOTERM_BP_FAT	GO:0030003~cellular cation homeostasis	13	5.05837	0.0303146	SLC11A1, CLCN3, SGK1, CCR6, ATP2A3, ADRA1B, TAC1, ATP6V0A4, SLC8B1, TGFB1, GPR3, KDR, GSTM7	199	587	17911	1.9933	0.261326
GOTERM_BP_FAT	GO:0019725~cellular homeostasis	17	6.61479	0.0310391	MIR320, SGK1, CLCN3, HMGCR, PDIA2, MLXIPL, TAC1, TGFB1, GPR3, GSTM7, KDR, SLC11A1, CCR6, ATP2A3, ADRA1B, SLC8B1, ATP6V0A4	199	866	17911	1.76684	0.26336
GOTERM_BP_FAT	GO:0006873~cellular ion homeostasis	13	5.05837	0.0357308	SLC11A1, CLCN3, SGK1, CCR6, ATP2A3, ADRA1B, TAC1, ATP6V0A4, SLC8B1, TGFB1, GPR3, KDR, GSTM7	199	602	17911	1.94363	0.288886
Annotation Cluster 98	Enrichment Score: 0.6484141559613268
Category	Term	Count	%	PValue	Genes	List Total	Pop Hits	Pop Total	Fold Enrichment	Benjamini
GOTERM_BP_FAT	GO:0071383~cellular response to steroid hormone stimulus	7	2.72374	0.037138	ZFP36L1, ZFP36L2, EIF4EBP1, SGK1, PER1, RARA, TGFB1	199	222	17911	2.838	0.292159
Annotation Cluster 100	Enrichment Score: 0.6389031171317736
Category	Term	Count	%	PValue	Genes	List Total	Pop Hits	Pop Total	Fold Enrichment	Benjamini
GOTERM_BP_FAT	GO:0044087~regulation of cellular component biogenesis	16	6.22568	0.0300308	SGK1, LIMK1, HCLS1, ADAMTS16, CLU, TAC1, NCKAP1L, MMP14, TGFB1, KDR, EIF4EBP1, ANKRD23, GMFG, INSIG1, EPS8L2, CYR61	199	792	17911	1.81828	0.260878
Annotation Cluster 103	Enrichment Score: 0.6094494121524009
Category	Term	Count	%	PValue	Genes	List Total	Pop Hits	Pop Total	Fold Enrichment	Benjamini
GOTERM_BP_FAT	GO:0060669~embryonic placenta morphogenesis	3	1.16732	0.0458453	ZFP36L1, CDKN1C, CYR61	199	31	17911	8.71016	0.325434
Annotation Cluster 107	Enrichment Score: 0.5788057154610606
Category	Term	Count	%	PValue	Genes	List Total	Pop Hits	Pop Total	Fold Enrichment	Benjamini
GOTERM_BP_FAT	GO:0016575~histone deacetylation	5	1.94553	0.0041036	SALL1, PER2, PER1, LPIN1, TGFB1	199	59	17911	7.62754	0.0764465
GOTERM_BP_FAT	GO:0006476~protein deacetylation	5	1.94553	0.00912995	SALL1, PER2, PER1, LPIN1, TGFB1	199	74	17911	6.08142	0.126609
GOTERM_MF_FAT	GO:0008134~transcription factor binding	14	5.44747	0.00959433	HMGA1-RS1, NAAA, HCLS1, MLXIPL, SOX8, LPIN1, HMGA1, TMEM173, SALL1, PER2, PER1, RARA, SIK1, TCF12	190	553	16866	2.2473	0.513689
GOTERM_BP_FAT	GO:0098732~macromolecule deacylation	5	1.94553	0.0135096	SALL1, PER2, PER1, LPIN1, TGFB1	199	83	17911	5.42199	0.160612
GOTERM_BP_FAT	GO:0035601~protein deacylation	5	1.94553	0.0135096	SALL1, PER2, PER1, LPIN1, TGFB1	199	83	17911	5.42199	0.160612
GOTERM_MF_FAT	GO:0042975~peroxisome proliferator activated receptor binding	3	1.16732	0.0188464	HMGA1-RS1, HMGA1, LPIN1	190	19	16866	14.0161	0.599332
GOTERM_BP_FAT	GO:0045892~negative regulation of transcription, DNA-templated	21	8.17121	0.0456899	HMGA1-RS1, ZFP57, HCLS1, KLF10, MET, CIART, LMCD1, MLXIPL, HMGA1, LPIN1, SOX8, TGFB1, CDKN1C, PRDM8, DUSP5, GLRP1, SALL1, PER2, PER1, RARA, SIK1	199	1207	17911	1.56595	0.325648
GOTERM_BP_FAT	GO:0051253~negative regulation of RNA metabolic process	22	8.56031	0.0458832	HMGA1-RS1, ZFP57, HCLS1, KLF10, TRA2B, MET, CIART, LMCD1, MLXIPL, HMGA1, LPIN1, SOX8, TGFB1, CDKN1C, PRDM8, DUSP5, GLRP1, SALL1, PER2, PER1, RARA, SIK1	199	1283	17911	1.54334	0.325092
Annotation Cluster 122	Enrichment Score: 0.3792685869719734
Category	Term	Count	%	PValue	Genes	List Total	Pop Hits	Pop Total	Fold Enrichment	Benjamini
GOTERM_BP_FAT	GO:0051294~establishment of spindle orientation	3	1.16732	0.0458453	SPAG5, DYNLT1C, DYNLT1B	199	31	17911	8.71016	0.325434
Unclustering
Category	Term	Count	%	PValue	Genes	List Total	Pop Hits	Pop Total	Fold Enrichment	Benjamini
GOTERM_BP_FAT	GO:0051240~positive regulation of multicellular organismal process	41	15.9533	6.85971e-07	HMGCR, SYT2, NPNT, CLU, GPSM3, TAC1, ITGB2, SOX8, TGFB1, PLPP3, ZFP36L1, SLC11A1, TMEM173, WISP1, NUMB, RARA, INPP5D, CD6, MIR3960, CYR61, HAVCR2, SGK1, CARD9, LIMK1, HCLS1, KLF10, MET, TGFBR2, NCKAP1L, MMP14, ANXA3, LGALS9, KDR, CCR6, SALL1, CX3CR1, ADRA1B, TCF12, DYNLT1C, SASH3, DYNLT1B	199	1596	17911	2.31216	0.00134565
GOTERM_BP_FAT	GO:0051128~regulation of cellular component organization	41	15.9533	0.00476422	ADAMTS16, SYT2, CLU, H2-D1, TAC1, TGFB1, GPR3, SLC11A1, EIF4EBP1, FAM107A, WISP1, FAP, IL10RA, INSIG1, SEMA3E, NUMB, PER2, PI16, TIGAR, CYR61, FMNL3, SGK1, ARC, LIMK1, HCLS1, MET, TGFBR2, CST3, NCKAP1L, MMP14, LPIN1, KDR, CDKN1C, ANKRD23, RPS6KA2, GMFG, SALL1, MAPK3, EPS8L2, DYNLT1C, DYNLT1B	199	2399	17911	1.53823	0.083884
GOTERM_MF_FAT	GO:0046982~protein heterodimerization activity	14	5.44747	0.00534325	CLCN3, LIMK1, MET, H2-D1, MLXIPL, ITGB2, MYH7, LTC4S, SOX8, ITGAM, TGFB1, ADRA1B, RARA, TCF12	190	514	16866	2.41782	0.402555
GOTERM_CC_FAT	GO:0045178~basal part of cell	5	1.94553	0.00648146	P2RY12, ITGA6, OTOF, FAP, MET	171	63	14413	6.68941	0.327435
GOTERM_CC_FAT	GO:0016323~basolateral plasma membrane	9	3.50195	0.00670962	KCNJ16, P2RY12, P2RY6, LDLR, ITGA6, OTOF, NUMB, MET, ABCC3	171	235	14413	3.228	0.29672
GOTERM_BP_FAT	GO:0051129~negative regulation of cellular component organization	16	6.22568	0.00816656	SGK1, CLU, CST3, H2-D1, MMP14, TGFB1, EIF4EBP1, RPS6KA2, GMFG, SALL1, FAP, INSIG1, SEMA3E, NUMB, PER2, TIGAR	199	675	17911	2.13345	0.120828
GOTERM_MF_FAT	GO:0044877~macromolecular complex binding	28	10.8949	0.00926324	LDLR, RBM3, NPNT, RPL35, H2-D1, ITGB2, SKAP1, PLPP3, WISP1, FAP, PER1, RARA, CYR61, HMGA1-RS1, HCLS1, ICAM2, MET, NCKAP1L, H2-DMB1, MMP14, HMGA1, KDR, PRDM8, ITGA6, GMFG, SALL1, OTOF, EPS8L2	190	1498	16866	1.65922	0.542922
GOTERM_BP_FAT	GO:0009611~response to wounding	13	5.05837	0.0129475	HMGCR, TNC, TGFBR2, CST3, VAV1, TGFB1, PLPP3, P2RY12, ZFP36L1, ZFP36L2, SLC11A1, ENTPD2, CYR61	199	519	17911	2.25446	0.158737
GOTERM_MF_FAT	GO:0019899~enzyme binding	33	12.8405	0.0142785	LDLR, HMGCR, CLU, ITGB2, SKAP1, TGFB1, GSTM7, PEX7, TMEM173, EIF4EBP1, RASGRP3, FAP, PER2, GCSH, PER1, RARA, CD6, SIK1, DHCR24, HMGA1-RS1, FMNL3, SGK1, HCLS1, MET, TGFBR2, CST3, MLXIPL, HMGA1, LPIN1, LGALS9, TYSND1, MAPK3, ATP6V0A4	190	1923	16866	1.52333	0.585169
GOTERM_BP_FAT	GO:0002523~leukocyte migration involved in inflammatory response	3	1.16732	0.0148268	CCR6, ITGB2, ITGAM	199	17	17911	15.8832	0.166507
GOTERM_MF_FAT	GO:0005102~receptor binding	28	10.8949	0.0154574	NPNT, H2-D1, TAC1, TGFB1, PLPP3, CCL6, GSTM7, WISP1, FAP, SEMA3E, PER2, RARA, CYR61, HMGA1-RS1, ICAM2, TGFBR2, DECR2, MMP14, HMGA1, LPIN1, LGALS9, KDR, GRP, ITGA6, GMFG, C1QL1, CMTM7, CMTM6	190	1562	16866	1.59124	0.582585
GOTERM_BP_FAT	GO:0007492~endoderm development	5	1.94553	0.0164335	ZFP36L1, DUSP5, ARC, MMP14, TGFB1	199	88	17911	5.11392	0.180402
GOTERM_CC_FAT	GO:0042101~T cell receptor complex	3	1.16732	0.0167457	CD6, SKAP1, TRAT1	171	17	14413	14.8741	0.378393
GOTERM_BP_FAT	GO:0048469~cell maturation	7	2.72374	0.0170456	CDKN1C, CCR6, RPS6KA2, RXFP2, C1QL1, SOX8, KDR	199	185	17911	3.4056	0.183474
GOTERM_BP_FAT	GO:0006089~lactate metabolic process	3	1.16732	0.0183752	PER2, GLO1, TIGAR	199	19	17911	14.2113	0.192268
GOTERM_BP_FAT	GO:1900015~regulation of cytokine production involved in inflammatory response	3	1.16732	0.0286097	GPSM3, PER1, CD6	199	24	17911	11.2506	0.253384
GOTERM_CC_FAT	GO:0098590~plasma membrane region	20	7.7821	0.028955	FGD2, KCNJ16, CFAP126, ARC, CLCN3, LDLR, TGFBR2, MET, SLC3A2, P2RY12, P2RY6, ITGA6, OTOF, FAP, NUMB, MAPK3, ABCC3, ATP6V0A4, ENTPD2, EPS8L2	171	1009	14413	1.67069	0.40076
GOTERM_BP_FAT	GO:0009628~response to abiotic stimulus	21	8.17121	0.0293587	SGK1, HMGCR, TNC, RBM3, TGFBR2, CST3, HMGCS1, MMP14, TGFB1, KDR, ZFP36L1, EIF4EBP1, ANKRD23, FNDC1, MAPK3, ANO3, ADRA1B, PER1, SIK1, NHEJ1, TIGAR	199	1148	17911	1.64643	0.256899
GOTERM_MF_FAT	GO:0016853~isomerase activity	6	2.33463	0.0312204	PDIA2, FKBP5, PPIL1, HMGCS1, PGAM2, HPGDS	190	156	16866	3.41417	0.69453
GOTERM_BP_FAT	GO:0055123~digestive system development	6	2.33463	0.0326611	CDKN1C, ITGA6, SALL1, TGFBR2, TGFB1, TIGAR	199	160	17911	3.37519	0.273509
GOTERM_BP_FAT	GO:0043330~response to exogenous dsRNA	4	1.55642	0.0338895	TMEM173, CARD9, MAPK3, SLC3A2	199	64	17911	5.62531	0.27888
GOTERM_MF_FAT	GO:0042277~peptide binding	8	3.11284	0.036211	TRHDE, RXFP2, CST3, H2-D1, LTC4S, DHCR24, PEX7, GSTM7	190	276	16866	2.573	0.710936
GOTERM_BP_FAT	GO:0021700~developmental maturation	8	3.11284	0.0364133	CDKN1C, CLCN3, CCR6, RPS6KA2, RXFP2, C1QL1, SOX8, KDR	199	280	17911	2.57157	0.290114
GOTERM_MF_FAT	GO:0098772~molecular function regulator	22	8.56031	0.0370962	FGD2, SGK1, GPSM3, CYTH4, CST3, NCKAP1L, WFDC17, LTC4S, MMP14, FXYD5, VAV1, TGFB1, LGALS9, ANXA3, RGL2, CDKN1C, TAGAP, LYNX1, RASGRP3, RARA, PI16, EPS8L2	190	1237	16866	1.57874	0.702237
GOTERM_MF_FAT	GO:0005520~insulin-like growth factor binding	3	1.16732	0.0390189	WISP1, ITGA6, CYR61	190	28	16866	9.5109	0.704041
GOTERM_BP_FAT	GO:0080135~regulation of cellular response to stress	12	4.66926	0.0406442	HMGA1-RS1, FGD2, CARD9, PDIA2, HMGCR, CLU, MAPK3, MET, PER1, NGB, HMGA1, TIGAR	199	546	17911	1.97813	0.305411
GOTERM_BP_FAT	GO:0007568~aging	8	3.11284	0.0474049	HMGA1-RS1, CDKN1C, HMGCR, TGFBR2, ITGB2, INPP5D, HMGA1, TGFB1	199	297	17911	2.42438	0.331756
GOTERM_BP_FAT	GO:0018208~peptidyl-proline modification	3	1.16732	0.0485541	PDIA2, FKBP5, PPIL1	199	32	17911	8.43797	0.336122

## Sheet: Table S6
Table S6. GO analysis for DEGs between KO ST and WT ST
Annotation Cluster 1	Enrichment Score: 1.6504108627055565
Category	Term	Count	%	PValue	Genes	List Total	Pop Hits	Pop Total	Fold Enrichment	Benjamini
GOTERM_BP_FAT	GO:0080134~regulation of response to stress	16	11.9403	0.00395476	HMGA1-RS1, FGD2, WNT16, CARD9, CD300LD3, PDIA2, GPSM3, NCOA7, LENG9, ULK4, HMGA1, CTLA2A, CCL6, MIR7578, SLC25A19, CD6	106	1191	17911	2.26998	0.865669
GOTERM_BP_FAT	GO:0080135~regulation of cellular response to stress	8	5.97015	0.0415619	HMGA1-RS1, FGD2, WNT16, CARD9, PDIA2, NCOA7, ULK4, HMGA1	106	546	17911	2.47578	0.799085
Annotation Cluster 2	Enrichment Score: 1.3381707519345363
Category	Term	Count	%	PValue	Genes	List Total	Pop Hits	Pop Total	Fold Enrichment	Benjamini
GOTERM_BP_FAT	GO:0003007~heart morphogenesis	8	5.97015	0.000851217	HES1, CCDC103, WNT16, TCAP, TNNC1, ADGRG6, COL5A1, CYR61	106	260	17911	5.19913	0.659903
GOTERM_BP_FAT	GO:0003206~cardiac chamber morphogenesis	4	2.98507	0.0483915	HES1, TNNC1, ADGRG6, CYR61	106	139	17911	4.86249	0.800268
Annotation Cluster 3	Enrichment Score: 1.3229290763834558
Category	Term	Count	%	PValue	Genes	List Total	Pop Hits	Pop Total	Fold Enrichment	Benjamini
GOTERM_BP_FAT	GO:0031399~regulation of protein modification process	19	14.1791	0.00588934	FGD2, WNT16, CARD9, CD300LD3, SNCA, NCOA7, KLF15, ULK4, CCL6, KDR, HES1, PRR5, DUSP1, FNDC1, ALOX12B, CD6, DYNLT1C, DYNLT1B, CYR61	106	1618	17911	1.98422	0.917391
GOTERM_BP_FAT	GO:0043408~regulation of MAPK cascade	11	8.20896	0.00625762	FGD2, WNT16, CARD9, DUSP1, ALOX12B, ULK4, DYNLT1C, CCL6, DYNLT1B, KDR, CYR61	106	675	17911	2.75361	0.896841
GOTERM_BP_FAT	GO:0000165~MAPK cascade	11	8.20896	0.0073335	FGD2, WNT16, CARD9, DUSP1, ALOX12B, ULK4, DYNLT1C, CCL6, DYNLT1B, KDR, CYR61	106	691	17911	2.68985	0.902755
GOTERM_BP_FAT	GO:0023014~signal transduction by protein phosphorylation	11	8.20896	0.0076237	FGD2, WNT16, CARD9, DUSP1, ALOX12B, ULK4, DYNLT1C, CCL6, DYNLT1B, KDR, CYR61	106	695	17911	2.67437	0.883966
GOTERM_BP_FAT	GO:0001932~regulation of protein phosphorylation	16	11.9403	0.00925973	FGD2, WNT16, CARD9, SNCA, ULK4, CCL6, KDR, HES1, PRR5, DUSP1, FNDC1, ALOX12B, CD6, DYNLT1C, DYNLT1B, CYR61	106	1309	17911	2.06535	0.882603
GOTERM_BP_FAT	GO:0048584~positive regulation of response to stimulus	20	14.9254	0.00978961	HMGA1-RS1, FGD2, WNT16, CARD9, CD300LD3, SCUBE2, NUCKS1, SNCA, GPSM3, HMGA1, CCL6, KDR, PLEKHF1, HES1, PRR5, CCR6, NRARP, ALOX12B, CD6, CYR61	106	1834	17911	1.84266	0.874645
GOTERM_BP_FAT	GO:0035556~intracellular signal transduction	24	17.9104	0.00997397	FGD2, WNT16, CARD9, PDIA2, ADGRG6, ARL9, ULK4, NDNF, CCL6, KDR, PLEKHF1, HES1, ARHGAP31, PRR5, CCR6, RASL11A, DUSP1, ADCY9, RPS6KA2, ALOX12B, SIK1, DYNLT1C, DYNLT1B, CYR61	106	2380	17911	1.70392	0.858173
GOTERM_BP_FAT	GO:0006468~protein phosphorylation	19	14.1791	0.0119167	FGD2, WNT16, CARD9, SNCA, ULK4, CCL6, KDR, HES1, PRR5, DUSP1, RPS6KA2, FNDC1, ALOX12B, SIK1, CD6, IP6K3, DYNLT1C, DYNLT1B, CYR61	106	1737	17911	1.84828	0.850115
GOTERM_BP_FAT	GO:0032268~regulation of cellular protein metabolic process	23	17.1642	0.0130926	FGD2, WNT16, CARD9, CD300LD3, SNCA, NCOA7, KLF15, ULK4, CTLA2A, CCL6, KDR, HES1, PRR5, BC048546, DUSP1, MIR7578, FNDC1, ALOX12B, CD6, PI16, DYNLT1C, DYNLT1B, CYR61	106	2298	17911	1.69119	0.859659
GOTERM_BP_FAT	GO:0001934~positive regulation of protein phosphorylation	12	8.95522	0.0155309	HES1, FGD2, WNT16, PRR5, CARD9, FNDC1, SNCA, ALOX12B, CD6, CCL6, KDR, CYR61	106	893	17911	2.27062	0.835066
GOTERM_BP_FAT	GO:0051246~regulation of protein metabolic process	24	17.9104	0.0161045	FGD2, WNT16, CARD9, CD300LD3, SNCA, NCOA7, KLF15, ULK4, CTLA2A, CCL6, KDR, HES1, PRR5, BC048546, DUSP1, MIR7578, RPS6KA2, FNDC1, ALOX12B, CD6, PI16, DYNLT1C, DYNLT1B, CYR61	106	2483	17911	1.63323	0.819772
GOTERM_BP_FAT	GO:0031325~positive regulation of cellular metabolic process	26	19.403	0.0161934	FGD2, WNT16, CD300LD3, SNCA, NFIX, ZBTB16, SOX8, CCL6, PRR5, FNDC1, ALOX12B, CD6, ETV6, CYR61, HMGA1-RS1, CARD9, NUCKS1, ADGRG6, NCOA7, KLF15, HMGA1, KDR, HES1, RASL11A, MIR7578, CSRNP1	106	2769	17911	1.58659	0.808745
GOTERM_BP_FAT	GO:0042325~regulation of phosphorylation	16	11.9403	0.0170638	FGD2, WNT16, CARD9, SNCA, ULK4, CCL6, KDR, HES1, PRR5, DUSP1, FNDC1, ALOX12B, CD6, DYNLT1C, DYNLT1B, CYR61	106	1407	17911	1.9215	0.801041
GOTERM_BP_FAT	GO:0010604~positive regulation of macromolecule metabolic process	26	19.403	0.0179766	FGD2, WNT16, CD300LD3, SNCA, NFIX, ZBTB16, SOX8, CCL6, PRR5, FNDC1, ALOX12B, CD6, ETV6, CYR61, HMGA1-RS1, CARD9, NUCKS1, NCOA7, KLF15, HMGA1, KDR, HES1, RASL11A, MIR7578, RPS6KA2, CSRNP1	106	2794	17911	1.57239	0.806221
GOTERM_BP_FAT	GO:0006366~transcription from RNA polymerase II promoter	18	13.4328	0.0199697	HMGA1-RS1, NUCKS1, POU6F2, NCOA7, NFIX, ZBTB16, KLF15, SOX8, HMGA1, KDR, HES1, MIRLET7D, TSC22D3, NRARP, CSRNP1, ETV6, SIK1, CYR61	106	1700	17911	1.78911	0.817895
GOTERM_BP_FAT	GO:0045937~positive regulation of phosphate metabolic process	13	9.70149	0.020293	FGD2, WNT16, CARD9, SNCA, ADGRG6, KDR, CCL6, HES1, PRR5, FNDC1, ALOX12B, CD6, CYR61	106	1053	17911	2.08607	0.812727
GOTERM_BP_FAT	GO:0010562~positive regulation of phosphorus metabolic process	13	9.70149	0.020293	FGD2, WNT16, CARD9, SNCA, ADGRG6, KDR, CCL6, HES1, PRR5, FNDC1, ALOX12B, CD6, CYR61	106	1053	17911	2.08607	0.812727
GOTERM_BP_FAT	GO:0042327~positive regulation of phosphorylation	12	8.95522	0.020933	HES1, FGD2, WNT16, PRR5, CARD9, FNDC1, SNCA, ALOX12B, CD6, CCL6, KDR, CYR61	106	934	17911	2.17094	0.802856
GOTERM_BP_FAT	GO:0009893~positive regulation of metabolic process	27	20.1493	0.0232591	FGD2, WNT16, CD300LD3, SNCA, NFIX, ZBTB16, SOX8, CCL6, PRR5, FNDC1, ALOX12B, CD6, ETV6, CYR61, HMGA1-RS1, CARD9, NUCKS1, ADGRG6, NCOA7, KLF15, HMGA1, KDR, HES1, RASL11A, MIR7578, RPS6KA2, CSRNP1	106	3004	17911	1.51872	0.800335
GOTERM_BP_FAT	GO:0031401~positive regulation of protein modification process	13	9.70149	0.0244722	FGD2, WNT16, CARD9, CD300LD3, SNCA, KDR, CCL6, HES1, PRR5, FNDC1, ALOX12B, CD6, CYR61	106	1082	17911	2.03016	0.791742
GOTERM_BP_FAT	GO:0019220~regulation of phosphate metabolic process	17	12.6866	0.0280569	FGD2, WNT16, CARD9, SNCA, ADGRG6, ULK4, CCL6, KDR, HES1, PRR5, DUSP1, FNDC1, ALOX12B, CD6, DYNLT1C, DYNLT1B, CYR61	106	1632	17911	1.76012	0.777261
GOTERM_BP_FAT	GO:0051174~regulation of phosphorus metabolic process	17	12.6866	0.0281967	FGD2, WNT16, CARD9, SNCA, ADGRG6, ULK4, CCL6, KDR, HES1, PRR5, DUSP1, FNDC1, ALOX12B, CD6, DYNLT1C, DYNLT1B, CYR61	106	1633	17911	1.75904	0.77203
GOTERM_BP_FAT	GO:0009967~positive regulation of signal transduction	14	10.4478	0.0466437	FGD2, WNT16, CARD9, CD300LD3, SCUBE2, NUCKS1, CCL6, KDR, HES1, PLEKHF1, PRR5, NRARP, ALOX12B, CYR61	106	1328	17911	1.78133	0.800758
Annotation Cluster 4	Enrichment Score: 1.2561095884396236
Category	Term	Count	%	PValue	Genes	List Total	Pop Hits	Pop Total	Fold Enrichment	Benjamini
GOTERM_BP_FAT	GO:0043500~muscle adaptation	4	2.98507	0.0238488	TCAP, TNNC1, KLF15, PI16	106	105	17911	6.43702	0.791479
GOTERM_BP_FAT	GO:0014888~striated muscle adaptation	3	2.23881	0.0322361	TCAP, TNNC1, KLF15	106	48	17911	10.5607	0.78498
Annotation Cluster 5	Enrichment Score: 1.216024718329703
Category	Term	Count	%	PValue	Genes	List Total	Pop Hits	Pop Total	Fold Enrichment	Benjamini
GOTERM_BP_FAT	GO:0010001~glial cell differentiation	6	4.47761	0.00904711	HES1, ADGRG6, NFIX, MIR219A-2, KLF15, SOX8	106	217	17911	4.67203	0.899948
GOTERM_BP_FAT	GO:0050769~positive regulation of neurogenesis	8	5.97015	0.0252058	HES1, MIR219A-2, BRINP3, SOX8, DYNLT1C, NDNF, DYNLT1B, KDR	106	490	17911	2.75872	0.785542
GOTERM_BP_FAT	GO:0042063~gliogenesis	6	4.47761	0.0265955	HES1, ADGRG6, NFIX, MIR219A-2, KLF15, SOX8	106	286	17911	3.54486	0.773342
GOTERM_BP_FAT	GO:0051962~positive regulation of nervous system development	8	5.97015	0.0461638	HES1, MIR219A-2, BRINP3, SOX8, DYNLT1C, NDNF, DYNLT1B, KDR	106	559	17911	2.4182	0.801667
Annotation Cluster 6	Enrichment Score: 1.139944928393606
Category	Term	Count	%	PValue	Genes	List Total	Pop Hits	Pop Total	Fold Enrichment	Benjamini
GOTERM_BP_FAT	GO:0090398~cellular senescence	3	2.23881	0.0262967	HMGA1-RS1, WNT16, HMGA1	106	43	17911	11.7887	0.776875
GOTERM_BP_FAT	GO:0080135~regulation of cellular response to stress	8	5.97015	0.0415619	HMGA1-RS1, FGD2, WNT16, CARD9, PDIA2, NCOA7, ULK4, HMGA1	106	546	17911	2.47578	0.799085
Annotation Cluster 7	Enrichment Score: 1.1354805532141945
Category	Term	Count	%	PValue	Genes	List Total	Pop Hits	Pop Total	Fold Enrichment	Benjamini
GOTERM_BP_FAT	GO:0043408~regulation of MAPK cascade	11	8.20896	0.00625762	FGD2, WNT16, CARD9, DUSP1, ALOX12B, ULK4, DYNLT1C, CCL6, DYNLT1B, KDR, CYR61	106	675	17911	2.75361	0.896841
GOTERM_BP_FAT	GO:0000165~MAPK cascade	11	8.20896	0.0073335	FGD2, WNT16, CARD9, DUSP1, ALOX12B, ULK4, DYNLT1C, CCL6, DYNLT1B, KDR, CYR61	106	691	17911	2.68985	0.902755
GOTERM_BP_FAT	GO:0023014~signal transduction by protein phosphorylation	11	8.20896	0.0076237	FGD2, WNT16, CARD9, DUSP1, ALOX12B, ULK4, DYNLT1C, CCL6, DYNLT1B, KDR, CYR61	106	695	17911	2.67437	0.883966
GOTERM_BP_FAT	GO:0080135~regulation of cellular response to stress	8	5.97015	0.0415619	HMGA1-RS1, FGD2, WNT16, CARD9, PDIA2, NCOA7, ULK4, HMGA1	106	546	17911	2.47578	0.799085
Annotation Cluster 8	Enrichment Score: 1.0202046255067787
Category	Term	Count	%	PValue	Genes	List Total	Pop Hits	Pop Total	Fold Enrichment	Benjamini
GOTERM_MF_FAT	GO:0042802~identical protein binding	14	10.4478	0.0323584	CARD9, SCUBE2, TNNC1, SNCA, SUN2, ZBTB16, KCNJ2, CCDC103, HES1, RAB11FIP3, MGST1, DYNLT1C, SPATA24, DYNLT1B	97	1299	16866	1.87396	0.958516
Annotation Cluster 9	Enrichment Score: 0.9917450225934336
Category	Term	Count	%	PValue	Genes	List Total	Pop Hits	Pop Total	Fold Enrichment	Benjamini
GOTERM_BP_FAT	GO:0080134~regulation of response to stress	16	11.9403	0.00395476	HMGA1-RS1, FGD2, WNT16, CARD9, CD300LD3, PDIA2, GPSM3, NCOA7, LENG9, ULK4, HMGA1, CTLA2A, CCL6, MIR7578, SLC25A19, CD6	106	1191	17911	2.26998	0.865669
GOTERM_BP_FAT	GO:0031347~regulation of defense response	9	6.71642	0.0253929	CARD9, MIR7578, CD300LD3, GPSM3, SLC25A19, LENG9, CD6, CTLA2A, CCL6	106	603	17911	2.52197	0.780223
Annotation Cluster 10	Enrichment Score: 0.9829031490717466
Category	Term	Count	%	PValue	Genes	List Total	Pop Hits	Pop Total	Fold Enrichment	Benjamini
GOTERM_BP_FAT	GO:0006928~movement of cell or subcellular component	19	14.1791	0.0110826	IFITM1, TNNC1, GPSM3, SUN2, ITGA11, ULK4, KCNJ2, SOX8, COL5A1, NDNF, CCL6, DNAH6, KDR, CCDC103, HES1, PRR5, KIF1B, CCR6, CYR61	106	1724	17911	1.86222	0.866859
GOTERM_BP_FAT	GO:0016477~cell migration	14	10.4478	0.0229552	IFITM1, GPSM3, SUN2, ITGA11, ULK4, SOX8, COL5A1, NDNF, CCL6, KDR, HES1, PRR5, CCR6, CYR61	106	1199	17911	1.97298	0.804848
GOTERM_BP_FAT	GO:0051674~localization of cell	15	11.194	0.0256631	IFITM1, GPSM3, SUN2, ITGA11, ULK4, SOX8, COL5A1, NDNF, CCL6, DNAH6, KDR, HES1, PRR5, CCR6, CYR61	106	1348	17911	1.88025	0.776124
GOTERM_BP_FAT	GO:0048870~cell motility	15	11.194	0.0256631	IFITM1, GPSM3, SUN2, ITGA11, ULK4, SOX8, COL5A1, NDNF, CCL6, DNAH6, KDR, HES1, PRR5, CCR6, CYR61	106	1348	17911	1.88025	0.776124
GOTERM_BP_FAT	GO:0040011~locomotion	16	11.9403	0.032983	IFITM1, GPSM3, SUN2, ITGA11, ACKR2, ULK4, SOX8, COL5A1, NDNF, CCL6, DNAH6, KDR, HES1, PRR5, CCR6, CYR61	106	1529	17911	1.76818	0.780641
Annotation Cluster 11	Enrichment Score: 0.9826970327735052
Category	Term	Count	%	PValue	Genes	List Total	Pop Hits	Pop Total	Fold Enrichment	Benjamini
GOTERM_BP_FAT	GO:0045778~positive regulation of ossification	4	2.98507	0.0210052	IFITM1, SCUBE2, ZBTB16, CYR61	106	100	17911	6.75887	0.794345
GOTERM_BP_FAT	GO:0001649~osteoblast differentiation	5	3.73134	0.0416845	IFITM1, SCUBE2, ITGA11, SOX8, CYR61	106	222	17911	3.80567	0.795265
Annotation Cluster 14	Enrichment Score: 0.943849718972048
Category	Term	Count	%	PValue	Genes	List Total	Pop Hits	Pop Total	Fold Enrichment	Benjamini
GOTERM_BP_FAT	GO:0044702~single organism reproductive process	16	11.9403	0.0323301	HMGA1-RS1, ZBTB16, HMGA1, SOX8, KDR, HES1, MIRLET7D, CCR6, DUSP1, RPS6KA2, RSPH1, 1110017D15RIK, ETV6, MGST1, CYR61, SPATA24	106	1525	17911	1.77282	0.779873
Annotation Cluster 15	Enrichment Score: 0.9272240009477318
Category	Term	Count	%	PValue	Genes	List Total	Pop Hits	Pop Total	Fold Enrichment	Benjamini
GOTERM_BP_FAT	GO:0003009~skeletal muscle contraction	3	2.23881	0.0208626	TCAP, TNNC1, HOMER1	106	38	17911	13.3399	0.811542
GOTERM_BP_FAT	GO:0014706~striated muscle tissue development	7	5.22388	0.0346621	TSC22D3, TCAP, TNNC1, HOMER1, PI16, SIK1, SOX8	106	413	17911	2.86393	0.780087
GOTERM_BP_FAT	GO:0050879~multicellular organismal movement	3	2.23881	0.0360284	TCAP, TNNC1, HOMER1	106	51	17911	9.93951	0.782091
GOTERM_BP_FAT	GO:0050881~musculoskeletal movement	3	2.23881	0.0360284	TCAP, TNNC1, HOMER1	106	51	17911	9.93951	0.782091
GOTERM_BP_FAT	GO:0060537~muscle tissue development	7	5.22388	0.0440547	TSC22D3, TCAP, TNNC1, HOMER1, PI16, SIK1, SOX8	106	438	17911	2.70046	0.799586
Annotation Cluster 16	Enrichment Score: 0.9139824191010214
Category	Term	Count	%	PValue	Genes	List Total	Pop Hits	Pop Total	Fold Enrichment	Benjamini
GOTERM_BP_FAT	GO:0010001~glial cell differentiation	6	4.47761	0.00904711	HES1, ADGRG6, NFIX, MIR219A-2, KLF15, SOX8	106	217	17911	4.67203	0.899948
GOTERM_MF_FAT	GO:0001071~nucleic acid binding transcription factor activity	14	10.4478	0.00997752	HMGA1-RS1, TSHZ2, NUCKS1, POU6F2, NFIX, ZBTB16, KLF15, SOX8, HMGA1, HES1, TSC22D3, CSRNP1, ETV6, ZFP963	97	1109	16866	2.19501	0.979363
GOTERM_MF_FAT	GO:0003700~transcription factor activity, sequence-specific DNA binding	14	10.4478	0.00997752	HMGA1-RS1, TSHZ2, NUCKS1, POU6F2, NFIX, ZBTB16, KLF15, SOX8, HMGA1, HES1, TSC22D3, CSRNP1, ETV6, ZFP963	97	1109	16866	2.19501	0.979363
GOTERM_BP_FAT	GO:0006357~regulation of transcription from RNA polymerase II promoter	19	14.1791	0.0145688	HMGA1-RS1, TSHZ2, NUCKS1, NCOA7, NFIX, ZBTB16, KLF15, HMGA1, SOX8, KDR, HES1, MIRLET7D, TSC22D3, NRARP, CSRNP1, GLO1, ETV6, SIK1, CYR61	106	1774	17911	1.80973	0.844126
GOTERM_MF_FAT	GO:0000981~RNA polymerase II transcription factor activity, sequence-specific DNA binding	10	7.46269	0.0157258	HMGA1-RS1, HES1, TSHZ2, NUCKS1, CSRNP1, NFIX, ZBTB16, ETV6, HMGA1, SOX8	97	683	16866	2.54577	0.953445
GOTERM_BP_FAT	GO:0006366~transcription from RNA polymerase II promoter	18	13.4328	0.0199697	HMGA1-RS1, NUCKS1, POU6F2, NCOA7, NFIX, ZBTB16, KLF15, SOX8, HMGA1, KDR, HES1, MIRLET7D, TSC22D3, NRARP, CSRNP1, ETV6, SIK1, CYR61	106	1700	17911	1.78911	0.817895
GOTERM_BP_FAT	GO:0042063~gliogenesis	6	4.47761	0.0265955	HES1, ADGRG6, NFIX, MIR219A-2, KLF15, SOX8	106	286	17911	3.54486	0.773342
GOTERM_BP_FAT	GO:0010605~negative regulation of macromolecule metabolic process	22	16.4179	0.0335791	HMGA1-RS1, SNCA, CIART, NCOA7, NFIX, MIR219A-2, ZBTB16, KLF15, HMGA1, SOX8, CTLA2A, HES1, BC048546, TSC22D3, DUSP1, MIR7578, NRARP, ETV6, SIK1, PI16, DYNLT1C, DYNLT1B	106	2372	17911	1.56719	0.780814
GOTERM_BP_FAT	GO:0010468~regulation of gene expression	34	25.3731	0.0459261	WNT16, TSHZ2, POU6F2, CIART, MIR219A-2, MIR27A, NFIX, ZBTB16, CTLA2A, SOX8, TSC22D3, NRARP, GM14393, ALOX12B, GLO1, ETV6, SIK1, SPATA24, CYR61, HMGA1-RS1, CARD9, NUCKS1, NCOA7, KLF15, HMGA1, GM14430, KDR, MIRLET7D, HES1, RASL11A, MIR7578, RPS6KA2, CSRNP1, ZFP963	106	4268	17911	1.34607	0.80433
Annotation Cluster 17	Enrichment Score: 0.9089357391772155
Category	Term	Count	%	PValue	Genes	List Total	Pop Hits	Pop Total	Fold Enrichment	Benjamini
GOTERM_BP_FAT	GO:0007507~heart development	12	8.95522	0.000816947	HES1, CCDC103, WNT16, TCAP, TNNC1, RPS6KA2, ADGRG6, PI16, SIK1, COL5A1, KDR, CYR61	106	603	17911	3.36262	0.873836
GOTERM_BP_FAT	GO:0003007~heart morphogenesis	8	5.97015	0.000851217	HES1, CCDC103, WNT16, TCAP, TNNC1, ADGRG6, COL5A1, CYR61	106	260	17911	5.19913	0.659903
GOTERM_BP_FAT	GO:0048646~anatomical structure formation involved in morphogenesis	17	12.6866	0.00274176	IFITM1, TCAP, ADGRG6, NFIX, MIR27A, ULK4, SOX8, COL5A1, NDNF, KDR, CCDC103, HES1, DUSP1, CFAP74, RSPH1, NRARP, CYR61	106	1263	17911	2.27436	0.901543
GOTERM_BP_FAT	GO:0072359~circulatory system development	15	11.194	0.0035952	WNT16, TCAP, TNNC1, ADGRG6, MIR27A, COL5A1, NDNF, KDR, CCDC103, HES1, RPS6KA2, NRARP, SIK1, PI16, CYR61	106	1062	17911	2.38661	0.897794
GOTERM_BP_FAT	GO:0072358~cardiovascular system development	15	11.194	0.0035952	WNT16, TCAP, TNNC1, ADGRG6, MIR27A, COL5A1, NDNF, KDR, CCDC103, HES1, RPS6KA2, NRARP, SIK1, PI16, CYR61	106	1062	17911	2.38661	0.897794
GOTERM_BP_FAT	GO:0048469~cell maturation	5	3.73134	0.023504	HES1, CCR6, RPS6KA2, SOX8, KDR	106	185	17911	4.5668	0.795141
GOTERM_BP_FAT	GO:0048729~tissue morphogenesis	9	6.71642	0.036343	HES1, CCDC103, TCAP, NRARP, TNNC1, SOX8, COL5A1, KDR, CYR61	106	647	17911	2.35046	0.779629
GOTERM_BP_FAT	GO:0002009~morphogenesis of an epithelium	8	5.97015	0.0388851	HES1, CCDC103, TCAP, NRARP, SOX8, COL5A1, KDR, CYR61	106	538	17911	2.51259	0.791897
GOTERM_BP_FAT	GO:0009952~anterior/posterior pattern specification	5	3.73134	0.0394224	HES1, TCAP, IFITM1, NRARP, ZBTB16	106	218	17911	3.8755	0.791405
GOTERM_BP_FAT	GO:0009887~organ morphogenesis	12	8.95522	0.0407397	HES1, CCDC103, WNT16, TCAP, SCUBE2, TNNC1, CSRNP1, ADGRG6, SOX8, COL5A1, KDR, CYR61	106	1038	17911	1.95343	0.797351
Annotation Cluster 18	Enrichment Score: 0.880759195677701
Category	Term	Count	%	PValue	Genes	List Total	Pop Hits	Pop Total	Fold Enrichment	Benjamini
GOTERM_BP_FAT	GO:0006749~glutathione metabolic process	3	2.23881	0.0427076	GPX3, GLO1, MGST1	106	56	17911	9.05206	0.798561
Annotation Cluster 19	Enrichment Score: 0.8464727377004865
Category	Term	Count	%	PValue	Genes	List Total	Pop Hits	Pop Total	Fold Enrichment	Benjamini
GOTERM_BP_FAT	GO:0008219~cell death	19	14.1791	0.0427984	WNT16, CARD9, PDIA2, SNCA, NCOA7, ZBTB16, SOX8, NDNF, KDR, PLEKHF1, TSC22D3, DUSP1, RPS6KA2, FNDC1, CSRNP1, GLO1, ETV6, SIK1, CYR61	106	2003	17911	1.60283	0.794602
Annotation Cluster 20	Enrichment Score: 0.8379878136686929
Category	Term	Count	%	PValue	Genes	List Total	Pop Hits	Pop Total	Fold Enrichment	Benjamini
GOTERM_BP_FAT	GO:0050863~regulation of T cell activation	6	4.47761	0.0245599	HES1, CCR6, NRARP, ZBTB16, CD6, CTLA2A	106	280	17911	3.62082	0.784816
GOTERM_BP_FAT	GO:1903037~regulation of leukocyte cell-cell adhesion	6	4.47761	0.0298466	HES1, CCR6, NRARP, ZBTB16, CD6, CTLA2A	106	295	17911	3.43671	0.771453
GOTERM_BP_FAT	GO:0002682~regulation of immune system process	14	10.4478	0.0307102	HES1, TSC22D3, CARD9, CCR6, CD300LD3, NRARP, GPSM3, SNCA, SLC25A19, LENG9, ZBTB16, CD6, CTLA2A, KDR	106	1249	17911	1.894	0.774791
GOTERM_BP_FAT	GO:0030155~regulation of cell adhesion	9	6.71642	0.0341483	HES1, CCR6, NRARP, ZBTB16, CD6, CTLA2A, NDNF, KDR, CYR61	106	639	17911	2.37988	0.780718
GOTERM_BP_FAT	GO:0009952~anterior/posterior pattern specification	5	3.73134	0.0394224	HES1, TCAP, IFITM1, NRARP, ZBTB16	106	218	17911	3.8755	0.791405
GOTERM_BP_FAT	GO:0045580~regulation of T cell differentiation	4	2.98507	0.0442236	CCR6, NRARP, ZBTB16, CTLA2A	106	134	17911	5.04393	0.796332
Annotation Cluster 21	Enrichment Score: 0.8092752154481438
Category	Term	Count	%	PValue	Genes	List Total	Pop Hits	Pop Total	Fold Enrichment	Benjamini
GOTERM_MF_FAT	GO:0001071~nucleic acid binding transcription factor activity	14	10.4478	0.00997752	HMGA1-RS1, TSHZ2, NUCKS1, POU6F2, NFIX, ZBTB16, KLF15, SOX8, HMGA1, HES1, TSC22D3, CSRNP1, ETV6, ZFP963	97	1109	16866	2.19501	0.979363
GOTERM_MF_FAT	GO:0003700~transcription factor activity, sequence-specific DNA binding	14	10.4478	0.00997752	HMGA1-RS1, TSHZ2, NUCKS1, POU6F2, NFIX, ZBTB16, KLF15, SOX8, HMGA1, HES1, TSC22D3, CSRNP1, ETV6, ZFP963	97	1109	16866	2.19501	0.979363
GOTERM_MF_FAT	GO:0000981~RNA polymerase II transcription factor activity, sequence-specific DNA binding	10	7.46269	0.0157258	HMGA1-RS1, HES1, TSHZ2, NUCKS1, CSRNP1, NFIX, ZBTB16, ETV6, HMGA1, SOX8	97	683	16866	2.54577	0.953445
GOTERM_BP_FAT	GO:0006284~base-excision repair	3	2.23881	0.0286138	HMGA1-RS1, MPG, HMGA1	106	45	17911	11.2648	0.770239
Annotation Cluster 22	Enrichment Score: 0.793192598752658
Category	Term	Count	%	PValue	Genes	List Total	Pop Hits	Pop Total	Fold Enrichment	Benjamini
GOTERM_BP_FAT	GO:0007017~microtubule-based process	10	7.46269	0.0131201	CCDC103, CAPN6, KIF1B, CFAP74, RSPH1, SNCA, ULK4, DYNLT1C, DYNLT1B, DNAH6	106	642	17911	2.63196	0.844094
GOTERM_BP_FAT	GO:0001578~microtubule bundle formation	4	2.98507	0.0140959	CCDC103, CAPN6, CFAP74, RSPH1	106	86	17911	7.85915	0.849316
GOTERM_BP_FAT	GO:0000226~microtubule cytoskeleton organization	8	5.97015	0.0157938	CCDC103, CAPN6, CFAP74, RSPH1, SNCA, ULK4, DYNLT1C, DYNLT1B	106	445	17911	3.03769	0.826791
GOTERM_BP_FAT	GO:0035082~axoneme assembly	3	2.23881	0.0469196	CCDC103, CFAP74, RSPH1	106	59	17911	8.59178	0.798438
Annotation Cluster 23	Enrichment Score: 0.7437593587377697
Category	Term	Count	%	PValue	Genes	List Total	Pop Hits	Pop Total	Fold Enrichment	Benjamini
GOTERM_BP_FAT	GO:0010001~glial cell differentiation	6	4.47761	0.00904711	HES1, ADGRG6, NFIX, MIR219A-2, KLF15, SOX8	106	217	17911	4.67203	0.899948
GOTERM_BP_FAT	GO:0042063~gliogenesis	6	4.47761	0.0265955	HES1, ADGRG6, NFIX, MIR219A-2, KLF15, SOX8	106	286	17911	3.54486	0.773342
Annotation Cluster 24	Enrichment Score: 0.7293077780924804
Category	Term	Count	%	PValue	Genes	List Total	Pop Hits	Pop Total	Fold Enrichment	Benjamini
GOTERM_BP_FAT	GO:0030513~positive regulation of BMP signaling pathway	3	2.23881	0.0188382	HES1, KDR, CYR61	106	36	17911	14.081	0.810073
GOTERM_BP_FAT	GO:0048729~tissue morphogenesis	9	6.71642	0.036343	HES1, CCDC103, TCAP, NRARP, TNNC1, SOX8, COL5A1, KDR, CYR61	106	647	17911	2.35046	0.779629
GOTERM_BP_FAT	GO:0002009~morphogenesis of an epithelium	8	5.97015	0.0388851	HES1, CCDC103, TCAP, NRARP, SOX8, COL5A1, KDR, CYR61	106	538	17911	2.51259	0.791897
Annotation Cluster 25	Enrichment Score: 0.7251939757223584
Category	Term	Count	%	PValue	Genes	List Total	Pop Hits	Pop Total	Fold Enrichment	Benjamini
GOTERM_BP_FAT	GO:0007017~microtubule-based process	10	7.46269	0.0131201	CCDC103, CAPN6, KIF1B, CFAP74, RSPH1, SNCA, ULK4, DYNLT1C, DYNLT1B, DNAH6	106	642	17911	2.63196	0.844094
GOTERM_CC_FAT	GO:0030286~dynein complex	3	2.23881	0.0337343	DYNLT1C, DYNLT1B, DNAH6	81	52	14413	10.2657	0.999871
GOTERM_MF_FAT	GO:0003774~motor activity	4	2.98507	0.047387	KIF1B, DYNLT1C, DYNLT1B, DNAH6	97	142	16866	4.89792	0.956337
GOTERM_CC_FAT	GO:0005875~microtubule associated complex	4	2.98507	0.0475572	KIF1B, DYNLT1C, DYNLT1B, DNAH6	81	146	14413	4.87502	0.998268
Annotation Cluster 27	Enrichment Score: 0.7165395693517882
Category	Term	Count	%	PValue	Genes	List Total	Pop Hits	Pop Total	Fold Enrichment	Benjamini
GOTERM_BP_FAT	GO:0051240~positive regulation of multicellular organismal process	18	13.4328	0.0112773	CARD9, IFITM1, SCUBE2, GPSM3, MIR27A, MIR219A-2, ZBTB16, SOX8, NDNF, KDR, HES1, CCR6, ALOX12B, BRINP3, CD6, DYNLT1C, DYNLT1B, CYR61	106	1596	17911	1.9057	0.852685
GOTERM_BP_FAT	GO:0045595~regulation of cell differentiation	19	14.1791	0.0168712	IFITM1, SCUBE2, MIR219A-2, ZBTB16, ULK4, SOX8, CTLA2A, COL5A1, NDNF, KDR, HES1, CCR6, NRARP, BRINP3, SIK1, PI16, DYNLT1C, DYNLT1B, CYR61	106	1802	17911	1.78161	0.809417
GOTERM_BP_FAT	GO:0050769~positive regulation of neurogenesis	8	5.97015	0.0252058	HES1, MIR219A-2, BRINP3, SOX8, DYNLT1C, NDNF, DYNLT1B, KDR	106	490	17911	2.75872	0.785542
GOTERM_BP_FAT	GO:0045597~positive regulation of cell differentiation	12	8.95522	0.0287161	HES1, IFITM1, SCUBE2, MIR219A-2, ZBTB16, BRINP3, SOX8, DYNLT1C, NDNF, DYNLT1B, KDR, CYR61	106	981	17911	2.06693	0.764752
GOTERM_BP_FAT	GO:0051962~positive regulation of nervous system development	8	5.97015	0.0461638	HES1, MIR219A-2, BRINP3, SOX8, DYNLT1C, NDNF, DYNLT1B, KDR	106	559	17911	2.4182	0.801667
GOTERM_BP_FAT	GO:2000026~regulation of multicellular organismal development	18	13.4328	0.0478398	MIR27A, MIR219A-2, ZBTB16, ULK4, SOX8, CTLA2A, COL5A1, NDNF, KDR, HES1, TSC22D3, CCR6, NRARP, BRINP3, PI16, DYNLT1C, DYNLT1B, CYR61	106	1888	17911	1.61096	0.800638
Annotation Cluster 28	Enrichment Score: 0.7042229938575916
Category	Term	Count	%	PValue	Genes	List Total	Pop Hits	Pop Total	Fold Enrichment	Benjamini
GOTERM_MF_FAT	GO:0019838~growth factor binding	4	2.98507	0.0418299	DUSP1, COL5A1, KDR, CYR61	97	135	16866	5.15189	0.963385
GOTERM_CC_FAT	GO:0005578~proteinaceous extracellular matrix	6	4.47761	0.0497161	WNT16, SNCA, COL6A2, COL5A1, NDNF, CYR61	81	360	14413	2.96564	0.988163
Annotation Cluster 29	Enrichment Score: 0.650466431244652
Category	Term	Count	%	PValue	Genes	List Total	Pop Hits	Pop Total	Fold Enrichment	Benjamini
GOTERM_MF_FAT	GO:0030374~ligand-dependent nuclear receptor transcription coactivator activity	3	2.23881	0.0270853	HMGA1-RS1, NCOA7, HMGA1	97	45	16866	11.5918	0.97105
GOTERM_BP_FAT	GO:0080135~regulation of cellular response to stress	8	5.97015	0.0415619	HMGA1-RS1, FGD2, WNT16, CARD9, PDIA2, NCOA7, ULK4, HMGA1	106	546	17911	2.47578	0.799085
Annotation Cluster 30	Enrichment Score: 0.6437799552659336
Category	Term	Count	%	PValue	Genes	List Total	Pop Hits	Pop Total	Fold Enrichment	Benjamini
GOTERM_BP_FAT	GO:0070887~cellular response to chemical stimulus	24	17.9104	0.0271509	WNT16, NUCKS1, PDIA2, SNCA, GPSM3, MIR99A, NCOA7, MIR27A, MIR219A-2, KLF15, NDNF, CCL6, KDR, MIRLET7D, HES1, CCR6, DUSP1, RPS6KA2, FNDC1, CD6, BRINP3, SIK1, MGST1, CYR61	106	2607	17911	1.55555	0.773156
Annotation Cluster 45	Enrichment Score: 0.36890048050867336
Category	Term	Count	%	PValue	Genes	List Total	Pop Hits	Pop Total	Fold Enrichment	Benjamini
GOTERM_BP_FAT	GO:0070372~regulation of ERK1 and ERK2 cascade	6	4.47761	0.0226278	DUSP1, DYNLT1C, CCL6, DYNLT1B, KDR, CYR61	106	274	17911	3.70011	0.809178
Unclustering
Category	Term	Count	%	PValue	Genes	List Total	Pop Hits	Pop Total	Fold Enrichment	Benjamini
GOTERM_BP_FAT	GO:0018208~peptidyl-proline modification	3	2.23881	0.0150578	PDIA2, FKBP5, PPIL1	106	32	17911	15.8411	0.839597
GOTERM_BP_FAT	GO:0006979~response to oxidative stress	7	5.22388	0.0353608	WNT16, DUSP1, PDIA2, SNCA, GPX3, NCOA7, MGST1	106	415	17911	2.85013	0.781255
GOTERM_BP_FAT	GO:0019932~second-messenger-mediated signaling	5	3.73134	0.0366965	CCR6, ADCY9, ADGRG6, NDNF, KDR	106	213	17911	3.96647	0.777579
