# Supplementary material for: Identification of stress resilience module by weighted gene co-expression network analysis in Fkbp5-deficient mice
Source: Mol Brain. 2019 Nov 27;12:99. doi: 10.1186/s13041-019-0521-9 (PMC6882145; doi:10.1186/s13041-019-0521-9)
Supplement: Supplementary file 6 — Additional file 6: Table S7. List of genes within each WGCNA module (kME > 0.7). [file 13041_2019_521_MOESM6_ESM.xlsx]

## Sheet: Table S7
Table S7. List of genes within each WGCNA module (kME>0.7)
Gene Symbol	Module	Module Color	Module kMEs	p-value
BTBD7	1	turquoise	0.990081	3.16977e-07
KSR2	1	turquoise	0.990042	3.21262e-07
TNKS	1	turquoise	0.989417	3.97337e-07
KCNA3	1	turquoise	0.989262	4.18065e-07
SESN3	1	turquoise	0.987908	6.32589e-07
CACNA1E	1	turquoise	0.986423	9.47528e-07
ARMCX4	1	turquoise	0.986096	1.02957e-06
CALN1	1	turquoise	0.981676	2.69374e-06
ZHX3	1	turquoise	0.981315	2.88302e-06
SLC9A7	1	turquoise	0.981088	3.00695e-06
XYLT1	1	turquoise	0.981056	3.02448e-06
IGF2R	1	turquoise	0.980017	3.64249e-06
PDPR	1	turquoise	0.979852	3.74816e-06
CHD6	1	turquoise	0.978799	4.47534e-06
GLG1	1	turquoise	0.978275	4.8718e-06
NCAM2	1	turquoise	0.977797	5.25525e-06
SHC3	1	turquoise	0.975899	6.98962e-06
KLHL11	1	turquoise	0.975725	7.1663e-06
KCNK9	1	turquoise	0.975409	7.49643e-06
CDS2	1	turquoise	0.975021	7.91522e-06
ZKSCAN16	1	turquoise	0.974665	8.3144e-06
SPTAN1	1	turquoise	0.971946	1.1847e-05
DLGAP2	1	turquoise	0.97058	1.39726e-05
TMEM178B	1	turquoise	0.96998	1.49873e-05
ANKRD11	1	turquoise	0.969897	1.51327e-05
TRIO	1	turquoise	0.969813	1.52788e-05
AFF2	1	turquoise	0.969221	1.63433e-05
DICER1	1	turquoise	0.968583	1.755e-05
CDKL5	1	turquoise	0.968582	1.75518e-05
DOCK3	1	turquoise	0.9682	1.83042e-05
PCNX	1	turquoise	0.968157	1.83898e-05
CACNA1B	1	turquoise	0.968023	1.86587e-05
AMER2	1	turquoise	0.967169	2.04458e-05
KMT2C	1	turquoise	0.9668	2.12536e-05
EP300	1	turquoise	0.966596	2.17081e-05
TRIP11	1	turquoise	0.966246	2.25081e-05
EPG5	1	turquoise	0.965095	2.52828e-05
HIPK2	1	turquoise	0.964462	2.69073e-05
ADD2	1	turquoise	0.96424	2.7493e-05
CHD8	1	turquoise	0.964201	2.75978e-05
FLNA	1	turquoise	0.963832	2.85956e-05
EP400	1	turquoise	0.963798	2.86877e-05
TLN2	1	turquoise	0.963636	2.91362e-05
SEC16A	1	turquoise	0.963523	2.94511e-05
STRN	1	turquoise	0.962584	3.21625e-05
MAST4	1	turquoise	0.962497	3.24206e-05
DOK6	1	turquoise	0.961526	3.54224e-05
USF3	1	turquoise	0.960405	3.91243e-05
GATAD2B	1	turquoise	0.960394	3.91623e-05
ZBTB18	1	turquoise	0.959802	4.1226e-05
AGO2	1	turquoise	0.959044	4.39772e-05
PPIP5K1	1	turquoise	0.958983	4.42057e-05
MED13L	1	turquoise	0.95892	4.44397e-05
ATF7IP	1	turquoise	0.958184	4.7256e-05
ARHGEF12	1	turquoise	0.958009	4.79425e-05
SON	1	turquoise	0.95792	4.82936e-05
ERC1	1	turquoise	0.95746	5.01437e-05
ZZEF1	1	turquoise	0.957377	5.0483e-05
DNAJC13	1	turquoise	0.957214	5.11552e-05
CBL	1	turquoise	0.957025	5.19398e-05
ZBED6	1	turquoise	0.956968	5.21771e-05
TANC2	1	turquoise	0.956763	5.30447e-05
BPTF	1	turquoise	0.956329	5.49072e-05
ICE1	1	turquoise	0.956123	5.58089e-05
LMBRD2	1	turquoise	0.955835	5.70829e-05
GOLGB1	1	turquoise	0.95538	5.91402e-05
MKL2	1	turquoise	0.954946	6.11541e-05
ITSN2	1	turquoise	0.954898	6.13812e-05
KLF12	1	turquoise	0.953866	6.63713e-05
ZFP292	1	turquoise	0.95386	6.63976e-05
ANKHD1	1	turquoise	0.953659	6.74036e-05
UHMK1	1	turquoise	0.953462	6.8398e-05
RALGAPA2	1	turquoise	0.952857	7.15207e-05
SLC36A4	1	turquoise	0.952323	7.43541e-05
TNRC6C	1	turquoise	0.952117	7.54694e-05
UBR4	1	turquoise	0.951563	7.85279e-05
MED12L	1	turquoise	0.951518	7.87777e-05
AAK1	1	turquoise	0.951029	8.15586e-05
WDFY3	1	turquoise	0.951005	8.16959e-05
ZBTB38	1	turquoise	0.950678	8.3593e-05
DOPEY2	1	turquoise	0.950656	8.3724e-05
AMOTL1	1	turquoise	0.950226	8.62667e-05
CLCN5	1	turquoise	0.950164	8.66363e-05
HELZ	1	turquoise	0.950151	8.67165e-05
UBR2	1	turquoise	0.950055	8.72915e-05
RBM33	1	turquoise	0.949888	8.83055e-05
ASH1L	1	turquoise	0.948856	9.47388e-05
KMT2A	1	turquoise	0.948712	9.56597e-05
ZFP382	1	turquoise	0.948646	9.60853e-05
FBXL20	1	turquoise	0.948604	9.63568e-05
DDI2	1	turquoise	0.948048	0.0001
MIB1	1	turquoise	0.947156	0.000106046
BIRC6	1	turquoise	0.946703	0.000109212
NRCAM	1	turquoise	0.946594	0.000109988
RAD54L2	1	turquoise	0.946037	0.000113992
PLXNA2	1	turquoise	0.945576	0.000117383
ZFP652	1	turquoise	0.945089	0.000121037
TRRAP	1	turquoise	0.945037	0.000121433
ATRN	1	turquoise	0.945035	0.000121448
GM15800	1	turquoise	0.944882	0.00012262
CCDC186	1	turquoise	0.944538	0.000125273
ZC3H12B	1	turquoise	0.944155	0.000128282
CMTM4	1	turquoise	0.944151	0.00012831
PLXNA4	1	turquoise	0.943958	0.00012985
ATG2B	1	turquoise	0.943815	0.000130991
ZFP398	1	turquoise	0.943795	0.00013115
DDX17	1	turquoise	0.943144	0.000136459
TENM1	1	turquoise	0.942979	0.000137827
SMG1	1	turquoise	0.942545	0.000141472
NHS	1	turquoise	0.942519	0.000141692
TNIK	1	turquoise	0.942356	0.000143084
DIP2C	1	turquoise	0.942122	0.000145089
ZKSCAN2	1	turquoise	0.942	0.000146145
CNNM2	1	turquoise	0.940902	0.000155893
1700020I14RIK	1	turquoise	0.940838	0.000156471
PCNT	1	turquoise	0.939952	0.000164687
ARHGAP21	1	turquoise	0.939572	0.000168296
DYRK1A	1	turquoise	0.939544	0.000168562
PRRC2C	1	turquoise	0.938215	0.000181651
NAV3	1	turquoise	0.938159	0.00018222
KCNMA1	1	turquoise	0.938042	0.000183411
MAP3K9	1	turquoise	0.937928	0.000184578
ZFP169	1	turquoise	0.937671	0.000187213
FRY	1	turquoise	0.936683	0.000197611
NRIP1	1	turquoise	0.936605	0.000198447
KCNQ3	1	turquoise	0.93617	0.000203175
SSH2	1	turquoise	0.93579	0.000207362
DNAJB14	1	turquoise	0.93547	0.000210924
MIR6928	1	turquoise	0.935437	0.000211305
LDLRAD4	1	turquoise	0.934034	0.000227499
D11WSU47E	1	turquoise	0.933912	0.00022894
SPTBN1	1	turquoise	0.932656	0.000244234
DST	1	turquoise	0.932553	0.000245509
UTP20	1	turquoise	0.932478	0.000246448
LCOR	1	turquoise	0.932317	0.000248482
FBXL18	1	turquoise	0.931365	0.000260684
NLGN3	1	turquoise	0.931176	0.000263152
PRDM10	1	turquoise	0.931072	0.000264515
SCN2A	1	turquoise	0.930839	0.000267594
TCF20	1	turquoise	0.930762	0.000268617
GABRG3	1	turquoise	0.930674	0.000269794
ZYG11B	1	turquoise	0.930452	0.000272769
PHLPP2	1	turquoise	0.930248	0.000275523
SCN3A	1	turquoise	0.929688	0.000283188
CDK7	1	turquoise	0.929202	0.000289963
AFF4	1	turquoise	0.929032	0.000292356
TECPR2	1	turquoise	0.92756	0.000313676
APPBP2	1	turquoise	0.927444	0.000315394
DOCK7	1	turquoise	0.927417	0.000315798
GCK	1	turquoise	0.927415	0.000315823
ALDH1L2	1	turquoise	0.926463	0.000330252
ZFP804B	1	turquoise	0.926266	0.000333284
SRGAP3	1	turquoise	0.924503	0.000361395
IL1RAPL1	1	turquoise	0.923349	0.00038066
RAPGEF2	1	turquoise	0.923294	0.00038159
KIF26B	1	turquoise	0.923086	0.000385153
SLC24A4	1	turquoise	0.922779	0.000390436
KDM5A	1	turquoise	0.922745	0.000391022
ETNPPL	1	turquoise	0.921869	0.000406408
SAMD12	1	turquoise	0.921484	0.000413296
SSH1	1	turquoise	0.921456	0.000413797
SZT2	1	turquoise	0.921235	0.000417795
KLF7	1	turquoise	0.921194	0.00041855
TNRC6A	1	turquoise	0.920342	0.000434232
ASXL2	1	turquoise	0.919995	0.000440724
PLXNA1	1	turquoise	0.919838	0.000443695
VPS13B	1	turquoise	0.919366	0.000452688
ADCY1	1	turquoise	0.91936	0.0004528
BDP1	1	turquoise	0.919273	0.00045449
GPR26	1	turquoise	0.919088	0.000458061
XPO4	1	turquoise	0.918464	0.000470244
ARFGEF3	1	turquoise	0.917716	0.00048515
PPARGC1B	1	turquoise	0.917681	0.000485861
PRPF8	1	turquoise	0.917674	0.000485996
AKAP9	1	turquoise	0.91672	0.000505521
TNR	1	turquoise	0.916658	0.000506802
NUP214	1	turquoise	0.916492	0.000510249
ZFP369	1	turquoise	0.916301	0.00051425
GTF3C4	1	turquoise	0.916182	0.000516766
GAN	1	turquoise	0.91597	0.000521233
PRICKLE2	1	turquoise	0.915551	0.000530158
ALKBH8	1	turquoise	0.91527	0.000536209
USP49	1	turquoise	0.915034	0.000541327
PEAK1	1	turquoise	0.914574	0.000551402
TMOD2	1	turquoise	0.914559	0.000551737
BC005561	1	turquoise	0.914367	0.000555975
ERICH3	1	turquoise	0.914158	0.000560622
GAPVD1	1	turquoise	0.91412	0.000561483
LRP1B	1	turquoise	0.91394	0.000565507
HUWE1	1	turquoise	0.913668	0.000571619
TRIP12	1	turquoise	0.913281	0.000580423
TSC1	1	turquoise	0.912973	0.000587485
NCOA6	1	turquoise	0.912774	0.000592077
CAMSAP1	1	turquoise	0.91256	0.000597046
D130043K22RIK	1	turquoise	0.911892	0.00061276
DPY19L4	1	turquoise	0.911863	0.00061344
MLLT4	1	turquoise	0.911494	0.000622256
TCP11L1	1	turquoise	0.911473	0.00062276
ZFP507	1	turquoise	0.911222	0.000628804
AI197445	1	turquoise	0.911028	0.000633511
GAREM	1	turquoise	0.911011	0.000633914
MYCBP2	1	turquoise	0.910944	0.000635533
BRWD3	1	turquoise	0.910719	0.000641026
PKD1	1	turquoise	0.910086	0.000656656
FAT4	1	turquoise	0.910086	0.000656658
LNPEP	1	turquoise	0.909697	0.000666403
DZANK1	1	turquoise	0.909363	0.000674851
PLEKHM3	1	turquoise	0.909264	0.000677366
DCP2	1	turquoise	0.909253	0.000677626
DYRK1B	1	turquoise	0.909244	0.000677865
DOPEY1	1	turquoise	0.909107	0.000681371
CREBBP	1	turquoise	0.909104	0.000681435
ITPR1	1	turquoise	0.908011	0.000709767
ARFGEF2	1	turquoise	0.907672	0.000718724
ZFP462	1	turquoise	0.906595	0.000747676
PPM1L	1	turquoise	0.906396	0.000753116
USP31	1	turquoise	0.906288	0.000756086
TGFBR3L	1	turquoise	0.905984	0.000764487
FAXC	1	turquoise	0.905856	0.000768039
TTLL4	1	turquoise	0.905205	0.000786254
HDX	1	turquoise	0.904957	0.00079329
IKBKAP	1	turquoise	0.904933	0.000793955
MED12	1	turquoise	0.90488	0.000795468
HTT	1	turquoise	0.904841	0.000796587
HINFP	1	turquoise	0.903738	0.000828456
AKAP6	1	turquoise	0.90368	0.000830153
D330041H03RIK	1	turquoise	0.902916	0.000852772
MTR	1	turquoise	0.902745	0.000857881
D830031N03RIK	1	turquoise	0.902409	0.000868008
JMJD1C	1	turquoise	0.902284	0.000871808
UPRT	1	turquoise	0.902227	0.000873524
SETBP1	1	turquoise	0.901271	0.000902923
SNED1	1	turquoise	0.901182	0.000905703
PCDH17	1	turquoise	0.899831	0.000948478
HERC2	1	turquoise	0.89982	0.000948833
HMBOX1	1	turquoise	0.899366	0.000963541
RICTOR	1	turquoise	0.899197	0.000969053
BAZ2B	1	turquoise	0.899059	0.00097355
MRS2	1	turquoise	0.898832	0.000981019
BAZ2A	1	turquoise	0.898282	0.000999269
AGO3	1	turquoise	0.898166	0.00100316
PPP1R12B	1	turquoise	0.896441	0.00106202
TRP53BP1	1	turquoise	0.89634	0.00106557
ZFP236	1	turquoise	0.896274	0.00106787
CACNA1D	1	turquoise	0.896069	0.00107504
ZFP81	1	turquoise	0.895053	0.00111114
KAT6A	1	turquoise	0.895041	0.00111158
PBRM1	1	turquoise	0.894802	0.00112018
KLF8	1	turquoise	0.894731	0.00112273
FAM135B	1	turquoise	0.893916	0.00115253
MROH6	1	turquoise	0.893064	0.00118423
PHKA2	1	turquoise	0.892682	0.00119863
UBE3A	1	turquoise	0.892113	0.00122033
D5ERTD579E	1	turquoise	0.892038	0.00122319
ZFP536	1	turquoise	0.891955	0.00122638
NBEA	1	turquoise	0.891379	0.00124869
AU022252	1	turquoise	0.890414	0.00128672
WDFY2	1	turquoise	0.890342	0.00128956
ARL5B	1	turquoise	0.890224	0.00129427
ERN1	1	turquoise	0.890127	0.00129816
ABHD2	1	turquoise	0.88993	0.00130607
A930013F10RIK	1	turquoise	0.889714	0.00131477
FLNB	1	turquoise	0.889483	0.00132413
CNTNAP5B	1	turquoise	0.889457	0.00132517
HINT3	1	turquoise	0.889205	0.00133544
PTPN4	1	turquoise	0.889201	0.00133562
ATXN7	1	turquoise	0.889181	0.00133642
SLIT3	1	turquoise	0.889017	0.00134313
AKAP13	1	turquoise	0.888326	0.00137169
ANAPC1	1	turquoise	0.887379	0.00141147
DOCK4	1	turquoise	0.886651	0.00144258
CBX5	1	turquoise	0.886326	0.00145664
SCAF11	1	turquoise	0.886235	0.00146059
CHD2	1	turquoise	0.885336	0.00150001
HECTD1	1	turquoise	0.885322	0.00150066
CLASP1	1	turquoise	0.88445	0.0015396
SUPV3L1	1	turquoise	0.883809	0.00156867
CACNA1C	1	turquoise	0.883217	0.00159587
AKAP10	1	turquoise	0.883149	0.00159903
ZC3H12C	1	turquoise	0.883052	0.00160353
ZFP810	1	turquoise	0.882755	0.0016173
NALCN	1	turquoise	0.882228	0.00164203
STK32C	1	turquoise	0.881889	0.00165807
DHTKD1	1	turquoise	0.881513	0.00167597
ZFP831	1	turquoise	0.881297	0.00168634
E330009J07RIK	1	turquoise	0.88128	0.00168715
MYT1L	1	turquoise	0.880763	0.0017121
PSD3	1	turquoise	0.880614	0.00171933
GON4L	1	turquoise	0.879736	0.00176244
TCAF1	1	turquoise	0.879532	0.00177254
TRO	1	turquoise	0.879229	0.00178766
ARHGAP32	1	turquoise	0.879206	0.0017888
TMEM132B	1	turquoise	0.878713	0.00181358
LONRF2	1	turquoise	0.878246	0.00183725
SLC7A14	1	turquoise	0.877741	0.00186308
XKR4	1	turquoise	0.877715	0.00186445
USP6NL	1	turquoise	0.877453	0.00187794
LRRC8C	1	turquoise	0.876874	0.00190807
CNTNAP5C	1	turquoise	0.876785	0.00191275
ELK4	1	turquoise	0.876205	0.00194329
MTOR	1	turquoise	0.875918	0.00195853
TENM4	1	turquoise	0.875207	0.00199665
CNOT1	1	turquoise	0.874598	0.00202971
RNF138RT1	1	turquoise	0.874552	0.00203221
NHSL2	1	turquoise	0.873871	0.00206965
AI314180	1	turquoise	0.873583	0.00208561
NEK10	1	turquoise	0.87302	0.00211712
YLPM1	1	turquoise	0.872951	0.00212096
SGCD	1	turquoise	0.872896	0.00212405
KCNB1	1	turquoise	0.872592	0.00214127
HEATR5B	1	turquoise	0.872261	0.00216003
ZFP646	1	turquoise	0.871952	0.00217772
RAB11FIP4	1	turquoise	0.87117	0.00222287
KIF27	1	turquoise	0.870627	0.00225458
D330023K18RIK	1	turquoise	0.869605	0.00231508
VPS13C	1	turquoise	0.869303	0.00233318
CNTNAP5A	1	turquoise	0.868123	0.00240484
TRPM7	1	turquoise	0.867345	0.00245295
CEP295	1	turquoise	0.866446	0.00250929
MORN1	1	turquoise	0.864923	0.00260687
ZFP518B	1	turquoise	0.864775	0.00261646
RALGAPB	1	turquoise	0.864397	0.00264111
NTRK2	1	turquoise	0.864278	0.00264891
ATP8A2	1	turquoise	0.864071	0.00266253
D430041D05RIK	1	turquoise	0.863595	0.00269401
5730405O15RIK	1	turquoise	0.863591	0.00269428
PRR14L	1	turquoise	0.862943	0.00273749
TDRD6	1	turquoise	0.862401	0.00277404
FAM120C	1	turquoise	0.862234	0.00278535
MAPKBP1	1	turquoise	0.862071	0.00279644
UNC79	1	turquoise	0.861459	0.00283834
MGA	1	turquoise	0.860946	0.00287378
HOOK2	1	turquoise	0.860925	0.00287527
LSAMP	1	turquoise	0.860417	0.00291067
MYH10	1	turquoise	0.859992	0.00294055
TNPO1	1	turquoise	0.859919	0.00294567
FAM160A2	1	turquoise	0.859138	0.00300118
GRB10	1	turquoise	0.858986	0.00301204
MEG3	1	turquoise	0.858811	0.00302459
MDC1	1	turquoise	0.858698	0.00303276
PPP1R9A	1	turquoise	0.857959	0.00308626
ITGB8	1	turquoise	0.857847	0.00309448
D630041G03RIK	1	turquoise	0.857573	0.00311452
AW551984	1	turquoise	0.857531	0.00311757
ZFP106	1	turquoise	0.856808	0.00317096
KCNN3	1	turquoise	0.8561	0.00322387
MLXIP	1	turquoise	0.855738	0.00325111
ATP8B1	1	turquoise	0.855695	0.00325436
LYRM9	1	turquoise	0.854959	0.00331032
GPR165	1	turquoise	0.854935	0.00331218
MGAT5	1	turquoise	0.854855	0.00331825
ADGRL3	1	turquoise	0.854636	0.00333508
ANKRD17	1	turquoise	0.854096	0.00337682
SSTR4	1	turquoise	0.853666	0.00341026
SNTB2	1	turquoise	0.853217	0.00344545
WNK3	1	turquoise	0.852757	0.00348173
COL10A1	1	turquoise	0.852611	0.00349328
DEPDC5	1	turquoise	0.852441	0.00350683
INSR	1	turquoise	0.851863	0.00355302
FRRS1L	1	turquoise	0.851856	0.00355355
DYRK2	1	turquoise	0.851018	0.00362127
FRAS1	1	turquoise	0.850937	0.00362787
MAU2	1	turquoise	0.850881	0.00363244
ZFP799	1	turquoise	0.850639	0.0036522
ACACA	1	turquoise	0.85063	0.00365295
ZMYM4	1	turquoise	0.849953	0.00370868
SLC4A8	1	turquoise	0.849261	0.0037662
2410089E03RIK	1	turquoise	0.848854	0.00380028
CDC42BPA	1	turquoise	0.848355	0.00384241
ATP8A1	1	turquoise	0.848092	0.00386479
ASXL3	1	turquoise	0.844745	0.00415681
SORL1	1	turquoise	0.843926	0.00423048
HGFAC	1	turquoise	0.843844	0.00423792
ADRA1A	1	turquoise	0.843397	0.00427851
RREB1	1	turquoise	0.842966	0.00431799
GRIA1	1	turquoise	0.842632	0.00434866
SLC44A5	1	turquoise	0.842215	0.00438732
NPAT	1	turquoise	0.841734	0.00443203
USP9X	1	turquoise	0.841687	0.00443645
AMOT	1	turquoise	0.841035	0.00449776
RYR2	1	turquoise	0.84102	0.00449918
KLHL15	1	turquoise	0.840253	0.0045719
FOXN3	1	turquoise	0.839988	0.00459731
PDE10A	1	turquoise	0.83994	0.0046019
CEP170	1	turquoise	0.839621	0.00463254
GRM1	1	turquoise	0.838723	0.00471957
TRPM3	1	turquoise	0.838428	0.00474842
CSMD2	1	turquoise	0.837954	0.00479503
L3MBTL1	1	turquoise	0.837953	0.0047951
NDST1	1	turquoise	0.837859	0.00480441
NF1	1	turquoise	0.837404	0.00484947
C130026L21RIK	1	turquoise	0.837014	0.00488836
POLR2A	1	turquoise	0.836874	0.00490231
FGD6	1	turquoise	0.836256	0.00496448
MIR677	1	turquoise	0.835423	0.00504909
SMAD4	1	turquoise	0.835212	0.00507073
FAM35A	1	turquoise	0.835209	0.005071
ARHGEF11	1	turquoise	0.835014	0.00509105
FNIP2	1	turquoise	0.834912	0.00510154
PTAR1	1	turquoise	0.83481	0.00511203
MAP1B	1	turquoise	0.834799	0.00511313
PFAS	1	turquoise	0.834454	0.00514874
KCNG2	1	turquoise	0.83426	0.00516884
RBM43	1	turquoise	0.833324	0.00526665
KLHL3	1	turquoise	0.833171	0.00528273
DLG2	1	turquoise	0.832981	0.00530284
GLRA3	1	turquoise	0.832895	0.00531194
MTMR9	1	turquoise	0.832864	0.00531516
1700025G04RIK	1	turquoise	0.832864	0.0053152
ANKFY1	1	turquoise	0.831862	0.00542193
CCNT2	1	turquoise	0.831833	0.00542509
TRPM6	1	turquoise	0.831706	0.00543864
MIR1188	1	turquoise	0.831359	0.00547607
RBM26	1	turquoise	0.831115	0.00550243
NAV2	1	turquoise	0.831089	0.00550525
NUP210	1	turquoise	0.830837	0.00553263
GM15612	1	turquoise	0.830718	0.00554557
AASDH	1	turquoise	0.830477	0.00557188
PCDHA9	1	turquoise	0.829685	0.00565891
FRYL	1	turquoise	0.828772	0.00576034
CEP85L	1	turquoise	0.828705	0.00576787
UVSSA	1	turquoise	0.828503	0.00579043
4930570G19RIK	1	turquoise	0.82822	0.00582221
RNF130	1	turquoise	0.827647	0.00588706
UBN2	1	turquoise	0.826938	0.00596784
BTBD8	1	turquoise	0.8269	0.00597221
GPRIN3	1	turquoise	0.826498	0.00601842
4932438A13RIK	1	turquoise	0.825951	0.00608164
NT5C1A	1	turquoise	0.825693	0.00611161
CERS4	1	turquoise	0.825266	0.00616142
MIR6906	1	turquoise	0.824508	0.00625057
BOD1L	1	turquoise	0.824127	0.00629566
AKAP11	1	turquoise	0.822471	0.00649448
HIVEP1	1	turquoise	0.822181	0.00652969
GM15446	1	turquoise	0.82182	0.00657373
WHSC1	1	turquoise	0.82119	0.00665103
SLIT1	1	turquoise	0.820963	0.0066791
CMTR1	1	turquoise	0.820721	0.00670904
ADAR	1	turquoise	0.819962	0.00680371
RYR1	1	turquoise	0.81949	0.00686297
MMP16	1	turquoise	0.819336	0.00688236
CHD5	1	turquoise	0.818812	0.00694871
TMEM2	1	turquoise	0.818627	0.00697224
LRRC8A	1	turquoise	0.818024	0.00704926
NR2C2	1	turquoise	0.817791	0.0070791
LRP1	1	turquoise	0.817099	0.00716852
CELSR3	1	turquoise	0.816932	0.00719026
EML5	1	turquoise	0.816213	0.00728406
FANCA	1	turquoise	0.816103	0.00729858
USP34	1	turquoise	0.81597	0.00731605
HIVEP2	1	turquoise	0.815891	0.00732637
ASTN1	1	turquoise	0.815865	0.00732982
NYAP2	1	turquoise	0.815846	0.00733231
GRAMD1B	1	turquoise	0.815399	0.00739143
EFCC1	1	turquoise	0.81523	0.00741379
AGTPBP1	1	turquoise	0.81333	0.00766893
HCFC1	1	turquoise	0.813324	0.00766977
NEB	1	turquoise	0.813257	0.00767874
PARP8	1	turquoise	0.812742	0.00774908
WFDC18	1	turquoise	0.812629	0.00776455
ME2	1	turquoise	0.812371	0.00779988
NCOA2	1	turquoise	0.812369	0.00780017
PYGO1	1	turquoise	0.812357	0.00780181
TTC37	1	turquoise	0.812284	0.00781184
NIN	1	turquoise	0.81191	0.00786344
PLCXD3	1	turquoise	0.811479	0.00792303
ARID5B	1	turquoise	0.811468	0.00792466
UGGT2	1	turquoise	0.810995	0.00799039
SYNJ1	1	turquoise	0.810887	0.00800554
9130227L01RIK	1	turquoise	0.810392	0.008075
ERN2	1	turquoise	0.809622	0.00818382
METTL4	1	turquoise	0.809557	0.00819296
PRDM11	1	turquoise	0.808903	0.00828624
MEGF9	1	turquoise	0.808247	0.00838045
UBR5	1	turquoise	0.808175	0.00839083
FAM166B	1	turquoise	0.807678	0.00846287
COG2	1	turquoise	0.807512	0.00848686
KLHL28	1	turquoise	0.80731	0.00851632
TRAPPC10	1	turquoise	0.807159	0.00853839
PTPRD	1	turquoise	0.806983	0.00856412
AKT3	1	turquoise	0.806758	0.00859704
ATP8B2	1	turquoise	0.806702	0.00860537
C77370	1	turquoise	0.806566	0.00862523
CCNT1	1	turquoise	0.806057	0.00870041
NKAIN3	1	turquoise	0.806053	0.00870092
NSD1	1	turquoise	0.805389	0.00879952
SLC25A32	1	turquoise	0.805292	0.00881409
RNF150	1	turquoise	0.805192	0.00882889
EIF2AK4	1	turquoise	0.804381	0.00895074
ANGPTL6	1	turquoise	0.804282	0.00896565
DDO	1	turquoise	0.804139	0.00898729
L1CAM	1	turquoise	0.803898	0.00902364
DIAPH2	1	turquoise	0.80375	0.00904622
PMS2	1	turquoise	0.803219	0.00912705
SV2C	1	turquoise	0.803145	0.00913844
RFX3	1	turquoise	0.803113	0.00914322
NEDD4	1	turquoise	0.802708	0.00920542
TBL1X	1	turquoise	0.802695	0.00920736
ERCC6	1	turquoise	0.802279	0.00927143
A330040F15RIK	1	turquoise	0.802247	0.00927636
RAPGEF6	1	turquoise	0.802214	0.00928154
THRB	1	turquoise	0.80201	0.00931312
CEMIP	1	turquoise	0.801089	0.00945638
FOXJ3	1	turquoise	0.801017	0.00946779
GRK5	1	turquoise	0.800881	0.00948907
GRIN2A	1	turquoise	0.800584	0.00953572
TRANK1	1	turquoise	0.800349	0.00957267
HECA	1	turquoise	0.800284	0.00958293
SETD5	1	turquoise	0.800053	0.00961949
BRI3BP	1	turquoise	0.799925	0.00963985
OLFR1344	1	turquoise	0.798718	0.00983254
RELN	1	turquoise	0.798609	0.00984992
FBN2	1	turquoise	0.798549	0.0098596
CRAMP1L	1	turquoise	0.798321	0.00989644
SYT10	1	turquoise	0.798162	0.00992214
IFT172	1	turquoise	0.797528	0.010025
NIPBL	1	turquoise	0.797402	0.0100455
ZCCHC6	1	turquoise	0.797067	0.0101002
MDN1	1	turquoise	0.796832	0.0101386
KLHL24	1	turquoise	0.796808	0.0101426
XRN1	1	turquoise	0.796554	0.0101843
DYNC1H1	1	turquoise	0.796492	0.0101945
KIF13B	1	turquoise	0.796075	0.0102634
LRBA	1	turquoise	0.795947	0.0102846
CEP135	1	turquoise	0.795656	0.0103328
MAP2	1	turquoise	0.795344	0.0103847
GRIK3	1	turquoise	0.795181	0.0104119
NBEAL1	1	turquoise	0.794865	0.0104648
FBN1	1	turquoise	0.794804	0.010475
L3MBTL4	1	turquoise	0.794461	0.0105326
SMCR8	1	turquoise	0.794211	0.0105747
ATP2B4	1	turquoise	0.794056	0.010601
GTF3C1	1	turquoise	0.794042	0.0106032
TMED8	1	turquoise	0.793779	0.0106478
SNRNP200	1	turquoise	0.793613	0.010676
NKTR	1	turquoise	0.793198	0.0107467
TRIM56	1	turquoise	0.793103	0.0107629
DGKI	1	turquoise	0.792668	0.0108373
SOX6	1	turquoise	0.792368	0.0108888
RSF1	1	turquoise	0.792355	0.0108911
SHPK	1	turquoise	0.792327	0.0108959
AMER1	1	turquoise	0.792093	0.0109363
UGGT1	1	turquoise	0.791531	0.0110337
HDAC4	1	turquoise	0.791394	0.0110574
POLR1A	1	turquoise	0.790742	0.0111712
KIF1A	1	turquoise	0.790575	0.0112004
COG5	1	turquoise	0.790514	0.0112111
ABCA8B	1	turquoise	0.790134	0.011278
ZSCAN20	1	turquoise	0.789582	0.0113755
DENND5B	1	turquoise	0.789382	0.011411
RPGRIP1	1	turquoise	0.789048	0.0114705
PDCD1	1	turquoise	0.788543	0.0115608
WHSC1L1	1	turquoise	0.788243	0.0116146
ZFP704	1	turquoise	0.787991	0.0116599
PTPRJ	1	turquoise	0.787038	0.0118326
UBR1	1	turquoise	0.785966	0.0120287
C4BP-PS1	1	turquoise	0.784911	0.0122239
TMEM245	1	turquoise	0.784863	0.012233
MAEA	1	turquoise	0.784668	0.0122693
PDK3	1	turquoise	0.784443	0.0123112
CAR5B	1	turquoise	0.783397	0.0125078
A830082N09RIK	1	turquoise	0.782853	0.0126109
PCDHB7	1	turquoise	0.782698	0.0126404
TPR	1	turquoise	0.781649	0.012841
MIR341	1	turquoise	0.781163	0.0129348
PCM1	1	turquoise	0.780192	0.0131233
SLC38A1	1	turquoise	0.779946	0.0131713
PPP1R3E	1	turquoise	0.779104	0.0133367
SORT1	1	turquoise	0.778595	0.0134374
PDZD2	1	turquoise	0.778535	0.0134493
CIT	1	turquoise	0.77821	0.0135138
LRP8	1	turquoise	0.778179	0.0135199
GRID2	1	turquoise	0.77794	0.0135676
ONECUT2	1	turquoise	0.777738	0.0136079
LMTK2	1	turquoise	0.777109	0.013734
DENND4C	1	turquoise	0.777089	0.013738
RASAL2	1	turquoise	0.77661	0.0138347
RLF	1	turquoise	0.776569	0.013843
TUBGCP6	1	turquoise	0.775962	0.0139661
CSMD1	1	turquoise	0.775503	0.0140598
USP48	1	turquoise	0.775356	0.0140898
FAM171B	1	turquoise	0.775055	0.0141514
GOLGA4	1	turquoise	0.774951	0.0141729
POLR3A	1	turquoise	0.774869	0.0141897
ANKRD12	1	turquoise	0.774067	0.0143551
MYO5B	1	turquoise	0.773685	0.0144345
SPATA32	1	turquoise	0.773647	0.0144424
KCNH7	1	turquoise	0.773004	0.0145766
REST	1	turquoise	0.772677	0.0146451
MCCC1	1	turquoise	0.772495	0.0146834
RIMKLA	1	turquoise	0.772427	0.0146978
SORCS2	1	turquoise	0.772093	0.0147681
MIRLET7E	1	turquoise	0.770793	0.0150444
SLX4	1	turquoise	0.770407	0.0151271
PDE11A	1	turquoise	0.770158	0.0151807
TUB	1	turquoise	0.769943	0.0152269
TNRC6B	1	turquoise	0.769108	0.0154075
ALG10B	1	turquoise	0.76899	0.0154332
ZFP451	1	turquoise	0.768935	0.0154452
UBXN2B	1	turquoise	0.768637	0.01551
DNAH5	1	turquoise	0.767445	0.0157717
SETX	1	turquoise	0.767004	0.0158691
1700020D05RIK	1	turquoise	0.766115	0.016067
ZFP334	1	turquoise	0.766104	0.0160695
SLC5A7	1	turquoise	0.765973	0.0160986
RNPC3	1	turquoise	0.765621	0.0161775
ATXN1L	1	turquoise	0.765572	0.0161886
ING5	1	turquoise	0.765559	0.0161915
TRPC5	1	turquoise	0.765525	0.0161991
MIAT	1	turquoise	0.764957	0.0163271
NFX1	1	turquoise	0.764588	0.0164105
CXADR	1	turquoise	0.763841	0.0165802
GPATCH8	1	turquoise	0.762918	0.0167918
PDS5A	1	turquoise	0.762806	0.0168175
NBAS	1	turquoise	0.762218	0.0169533
PAPLN	1	turquoise	0.761113	0.0172105
ARID2	1	turquoise	0.761095	0.0172147
SMAD2	1	turquoise	0.76011	0.0174461
XPO6	1	turquoise	0.759802	0.017519
NHLRC2	1	turquoise	0.759801	0.0175191
PDE4DIP	1	turquoise	0.758837	0.0177483
RYR3	1	turquoise	0.758668	0.0177887
GM17296	1	turquoise	0.758666	0.0177891
CORO1C	1	turquoise	0.758521	0.0178239
CRIM1	1	turquoise	0.758481	0.0178334
GPR27	1	turquoise	0.758098	0.0179254
DNM3	1	turquoise	0.758096	0.0179259
WNK1	1	turquoise	0.757535	0.018061
IFT22	1	turquoise	0.757327	0.0181112
TMC5	1	turquoise	0.757234	0.0181336
CC2D2A	1	turquoise	0.756254	0.0183721
HEATR6	1	turquoise	0.755942	0.0184484
ARV1	1	turquoise	0.755884	0.0184626
CCDC150	1	turquoise	0.75533	0.0185987
FAN1	1	turquoise	0.755307	0.0186043
CDC14B	1	turquoise	0.754866	0.0187131
RNF123	1	turquoise	0.75477	0.0187369
KDM5D	1	turquoise	0.754634	0.0187706
NAIF1	1	turquoise	0.754627	0.0187724
IQCK	1	turquoise	0.754548	0.0187917
MPRIP	1	turquoise	0.754226	0.0188719
SYNE3	1	turquoise	0.753923	0.0189474
6430573F11RIK	1	turquoise	0.753899	0.0189533
NRXN3	1	turquoise	0.753381	0.0190826
PRKCB	1	turquoise	0.751796	0.0194824
MIR7016	1	turquoise	0.751541	0.0195472
SUGP2	1	turquoise	0.751463	0.0195672
ACACB	1	turquoise	0.751198	0.0196348
TMPPE	1	turquoise	0.751124	0.0196537
COL24A1	1	turquoise	0.750898	0.0197114
CEP70	1	turquoise	0.750854	0.0197228
FAM214A	1	turquoise	0.750105	0.0199151
RNF169	1	turquoise	0.74968	0.0200248
GRM5	1	turquoise	0.749111	0.0201724
9430037G07RIK	1	turquoise	0.749027	0.0201941
GLTSCR1L	1	turquoise	0.748946	0.0202153
MIA3	1	turquoise	0.748508	0.0203293
TTC17	1	turquoise	0.747463	0.0206037
SLC44A3	1	turquoise	0.74705	0.0207127
PI4KA	1	turquoise	0.747008	0.0207238
SDK2	1	turquoise	0.746972	0.0207332
ILF3	1	turquoise	0.746879	0.020758
SYTL5	1	turquoise	0.746645	0.02082
DCX	1	turquoise	0.74664	0.0208214
GMPS	1	turquoise	0.745576	0.0211048
RAB36	1	turquoise	0.744338	0.021438
MYSM1	1	turquoise	0.744132	0.0214939
PCDH19	1	turquoise	0.743857	0.0215684
FLRT1	1	turquoise	0.743835	0.0215745
ATP13A3	1	turquoise	0.743556	0.0216504
RAPGEF5	1	turquoise	0.743419	0.0216877
SACS	1	turquoise	0.743107	0.0217729
STXBP5	1	turquoise	0.743051	0.0217883
ZFP407	1	turquoise	0.742893	0.0218315
GREB1L	1	turquoise	0.742266	0.0220036
SUPT6	1	turquoise	0.741764	0.022142
CEP250	1	turquoise	0.740598	0.0224659
USP24	1	turquoise	0.740499	0.0224934
ALK	1	turquoise	0.74026	0.0225604
PRRC2B	1	turquoise	0.740186	0.0225811
IL1RAP	1	turquoise	0.74016	0.0225885
SPAG16	1	turquoise	0.739228	0.0228503
TFDP2	1	turquoise	0.739077	0.022893
LRRC8B	1	turquoise	0.737098	0.0234566
ASXL1	1	turquoise	0.737015	0.0234806
GXYLT1	1	turquoise	0.736947	0.0235002
EPB41L1	1	turquoise	0.736883	0.0235184
GM10125	1	turquoise	0.736837	0.0235317
NXNL2	1	turquoise	0.7368	0.0235423
UNC5C	1	turquoise	0.736503	0.0236279
RAB3C	1	turquoise	0.735926	0.0237947
PPP1R3D	1	turquoise	0.733999	0.0243577
CAND1	1	turquoise	0.73357	0.0244842
KCNT1	1	turquoise	0.733397	0.0245353
4933417D19RIK	1	turquoise	0.733033	0.0246431
CNTN5	1	turquoise	0.732731	0.0247329
FEM1B	1	turquoise	0.731195	0.0251922
ATM	1	turquoise	0.73103	0.0252419
CHL1	1	turquoise	0.730826	0.0253035
ALMS1	1	turquoise	0.730628	0.0253633
EDEM3	1	turquoise	0.73059	0.0253749
MIR1906-1	1	turquoise	0.730577	0.0253787
GYLTL1B	1	turquoise	0.730544	0.0253888
MIR1906-2	1	turquoise	0.730315	0.0254579
EPB41L4B	1	turquoise	0.729854	0.0255981
GRIN3B	1	turquoise	0.729851	0.0255989
CFAP44	1	turquoise	0.729377	0.0257434
FAM221B	1	turquoise	0.729206	0.0257957
ASF1A	1	turquoise	0.728428	0.026034
4933421O10RIK	1	turquoise	0.728118	0.0261295
ZDHHC23	1	turquoise	0.727834	0.0262171
RNF214	1	turquoise	0.727463	0.0263321
AP1G1	1	turquoise	0.727314	0.0263783
GM20605	1	turquoise	0.72654	0.026619
OLFR690	1	turquoise	0.726176	0.0267327
PTPN13	1	turquoise	0.726157	0.0267386
RNF24	1	turquoise	0.726135	0.0267455
SLC4A7	1	turquoise	0.725954	0.0268022
STAG1	1	turquoise	0.725869	0.0268287
GPRASP1	1	turquoise	0.725677	0.026889
RIMBP3	1	turquoise	0.725197	0.0270402
FAM161A	1	turquoise	0.724337	0.0273122
SLITRK4	1	turquoise	0.723915	0.0274463
ZFP618	1	turquoise	0.723835	0.0274718
WDR7	1	turquoise	0.723814	0.0274785
PRKCH	1	turquoise	0.723242	0.027661
KDM8	1	turquoise	0.72318	0.0276811
EEF2K	1	turquoise	0.723134	0.0276957
TMEM74	1	turquoise	0.722874	0.027779
GM16576	1	turquoise	0.722607	0.0278648
2810001G20RIK	1	turquoise	0.722133	0.0280176
N4BP2	1	turquoise	0.721724	0.0281498
FIRRE	1	turquoise	0.721584	0.0281951
MIR7056	1	turquoise	0.721552	0.0282053
1700088E04RIK	1	turquoise	0.721545	0.0282077
PCDHB21	1	turquoise	0.720813	0.0284457
RIMS3	1	turquoise	0.720796	0.0284512
FAT1	1	turquoise	0.720607	0.0285128
SCUBE3	1	turquoise	0.720183	0.0286514
ATRX	1	turquoise	0.719264	0.0289534
KDM2A	1	turquoise	0.71918	0.028981
PPM1F	1	turquoise	0.718852	0.0290894
TIMM22	1	turquoise	0.718765	0.0291183
ATF7	1	turquoise	0.718125	0.0293305
MAP2K6	1	turquoise	0.717492	0.0295416
TRPC1	1	turquoise	0.717152	0.029655
TMEM171	1	turquoise	0.71659	0.0298438
CPXM2	1	turquoise	0.71601	0.0300393
AF529169	1	turquoise	0.715951	0.0300592
MIR5133	1	turquoise	0.715886	0.0300813
AHCTF1	1	turquoise	0.715633	0.0301668
PGAP1	1	turquoise	0.715581	0.0301845
SNORD35B	1	turquoise	0.715415	0.0302406
ZBTB39	1	turquoise	0.715413	0.0302415
DSCAM	1	turquoise	0.715112	0.0303435
ZFP266	1	turquoise	0.715074	0.0303565
FAM126A	1	turquoise	0.714837	0.0304372
CNTN1	1	turquoise	0.714658	0.0304981
CABIN1	1	turquoise	0.714266	0.030632
TET3	1	turquoise	0.713415	0.0309242
HOOK3	1	turquoise	0.713355	0.0309448
SHISA6	1	turquoise	0.713349	0.0309467
JRK	1	turquoise	0.713123	0.0310249
FAM102B	1	turquoise	0.713049	0.0310504
9930111J21RIK1	1	turquoise	0.712477	0.0312481
MYNN	1	turquoise	0.71197	0.0314242
INTU	1	turquoise	0.711762	0.0314965
T2	1	turquoise	0.711649	0.0315357
SRCAP	1	turquoise	0.711414	0.031618
4930538K18RIK	1	turquoise	0.710722	0.0318602
AU019823	1	turquoise	0.710264	0.0320212
1810064F22RIK	1	turquoise	0.710093	0.0320816
GM38413	1	turquoise	0.710027	0.0321046
PPP1R12A	1	turquoise	0.709249	0.03238
PCDH10	1	turquoise	0.70854	0.032632
MIR374B	1	turquoise	0.708214	0.0327485
LAMB1	1	turquoise	0.708172	0.0327635
PVT1	1	turquoise	0.708159	0.032768
DAPK1	1	turquoise	0.707617	0.0329621
GPRC5D	1	turquoise	0.707489	0.0330082
MCF2L	1	turquoise	0.707008	0.0331811
DRP2	1	turquoise	0.706035	0.0335331
BCAS3	1	turquoise	0.705891	0.0335854
RRP12	1	turquoise	0.705623	0.0336825
E230016K23RIK	1	turquoise	0.705232	0.0338252
USP19	1	turquoise	0.705142	0.0338581
ZFP800	1	turquoise	0.705058	0.0338886
DIS3L2	1	turquoise	0.704745	0.0340032
DGKD	1	turquoise	0.704177	0.0342116
5330434G04RIK	1	turquoise	0.703949	0.0342953
CARF	1	turquoise	0.703424	0.034489
TPO	1	turquoise	0.702099	0.0349811
HAUS6	1	turquoise	0.701358	0.0352583
SLC3A1	1	turquoise	0.701219	0.0353101
PLEKHA5	1	turquoise	0.701001	0.0353922
KNDC1	1	turquoise	0.700137	0.0357178
UBE2G1	2	blue	0.980694	3.23074e-06
OLA1	2	blue	0.979132	4.2355e-06
PPP1CB	2	blue	0.974656	8.32445e-06
GOPC	2	blue	0.972044	1.17034e-05
STX7	2	blue	0.969138	1.6498e-05
PPP3R1	2	blue	0.966351	2.22662e-05
CSNK1A1	2	blue	0.964368	2.71542e-05
KPNA4	2	blue	0.963971	2.82155e-05
UBE2D3	2	blue	0.96313	3.05635e-05
OCIAD2	2	blue	0.957821	4.86892e-05
NAA50	2	blue	0.956221	5.53788e-05
PTEN	2	blue	0.956197	5.5483e-05
DNAJA1	2	blue	0.956194	5.54975e-05
DNAJA2	2	blue	0.956142	5.57258e-05
KRT222	2	blue	0.955186	6.00347e-05
CDK17	2	blue	0.952912	7.1233e-05
WASL	2	blue	0.950608	8.40016e-05
BZW1	2	blue	0.948572	9.6563e-05
HSPA4	2	blue	0.948169	9.92011e-05
RAB7	2	blue	0.948082	9.97724e-05
CLDN2	2	blue	0.946999	0.000107139
NQO1	2	blue	0.944988	0.000121811
CAPRIN1	2	blue	0.94422	0.000127768
RAB39B	2	blue	0.943814	0.000131
PSMC6	2	blue	0.93901	0.000173742
NUS1	2	blue	0.937855	0.000185316
MRPL15	2	blue	0.937332	0.000190738
LAMP2	2	blue	0.936801	0.000196354
RAB18	2	blue	0.935858	0.000206603
TSPAN13	2	blue	0.935236	0.00021357
TMEM14A	2	blue	0.934851	0.000217967
TMX3	2	blue	0.934623	0.000220593
USP33	2	blue	0.93353	0.00023352
NXT2	2	blue	0.930269	0.000275239
KRAS	2	blue	0.93017	0.000276581
BNIP3	2	blue	0.929635	0.000283917
MMD	2	blue	0.927814	0.000309919
UBAP1	2	blue	0.927599	0.000313085
RAP1A	2	blue	0.924867	0.000355452
YIPF6	2	blue	0.923814	0.000372816
SMIM13	2	blue	0.923749	0.000373898
RAB14	2	blue	0.922877	0.000388746
FMR1	2	blue	0.922735	0.000391199
SMIM15	2	blue	0.922519	0.000394952
EXTL2	2	blue	0.922297	0.000398842
SRSF3	2	blue	0.921989	0.00040428
ZC2HC1A	2	blue	0.919791	0.000444582
D1ERTD622E	2	blue	0.919532	0.000449517
SERINC3	2	blue	0.919394	0.000452157
ARL8B	2	blue	0.919224	0.000455426
GARS	2	blue	0.918623	0.000467118
AP3S1	2	blue	0.918279	0.000473904
UBE2V2	2	blue	0.917887	0.000481709
TRMT61B	2	blue	0.916962	0.000500501
ACTR2	2	blue	0.915595	0.000529216
CAB39	2	blue	0.915121	0.000539449
UBQLN1	2	blue	0.914981	0.000542491
TMEM68	2	blue	0.914962	0.000542904
CYCS	2	blue	0.914763	0.000547246
VMA21	2	blue	0.914635	0.000550071
ARHGEF3	2	blue	0.914479	0.000553498
HNRNPH2	2	blue	0.913128	0.000583922
MLKL	2	blue	0.912796	0.000591562
YWHAE	2	blue	0.912221	0.000605
FAR1	2	blue	0.910422	0.000648339
CCNH	2	blue	0.909954	0.000659952
RHEB	2	blue	0.909774	0.000664468
TBRG1	2	blue	0.909345	0.000675296
ARXES1	2	blue	0.909023	0.000683514
SACM1L	2	blue	0.908465	0.000697904
PPID	2	blue	0.908181	0.000705305
CACYBP	2	blue	0.90774	0.000716913
BC030336	2	blue	0.906336	0.000754764
WASF1	2	blue	0.905747	0.000771053
LIN9	2	blue	0.904389	0.00080955
TMEM41B	2	blue	0.903908	0.000823483
PCMTD2	2	blue	0.903477	0.00083611
MFSD14A	2	blue	0.902503	0.000865172
REEP5	2	blue	0.902338	0.000870168
DLD	2	blue	0.902263	0.000872453
PITPNA	2	blue	0.901829	0.000885694
RAB5A	2	blue	0.901759	0.00088783
FBXO45	2	blue	0.901448	0.000897444
TM9SF3	2	blue	0.901125	0.000907467
LNP	2	blue	0.900727	0.000919966
YTHDF3	2	blue	0.899981	0.000943682
AMD2	2	blue	0.898055	0.00100685
TSNAX	2	blue	0.897996	0.00100885
SKA1	2	blue	0.89737	0.00103001
ABCE1	2	blue	0.896882	0.00104674
GOLPH3	2	blue	0.896156	0.00107198
LYPLA1	2	blue	0.896062	0.00107529
MSANTD4	2	blue	0.895458	0.00109664
VSTM2A	2	blue	0.895442	0.00109723
FAM169A	2	blue	0.8954	0.00109872
RSBN1L	2	blue	0.895174	0.00110678
CFL2	2	blue	0.89487	0.00111774
GMFB	2	blue	0.894159	0.00114359
KBTBD7	2	blue	0.893915	0.00115257
UBE2D2A	2	blue	0.892851	0.00119226
IFT57	2	blue	0.892834	0.00119289
USP45	2	blue	0.892146	0.00121905
CHGB	2	blue	0.891993	0.00122494
EIF4E	2	blue	0.891171	0.00125681
RNF138	2	blue	0.890205	0.00129505
CYB5R4	2	blue	0.890144	0.00129749
BTF3L4	2	blue	0.889866	0.00130862
RRM2B	2	blue	0.889593	0.00131966
BMT2	2	blue	0.889535	0.00132203
OMG	2	blue	0.889463	0.00132494
DSTN	2	blue	0.889039	0.00134221
BBS7	2	blue	0.888717	0.00135549
PTGS2	2	blue	0.887363	0.00141215
(SEPT7)	2	blue	0.886035	0.0014693
ORC4	2	blue	0.885466	0.00149427
SNX6	2	blue	0.885104	0.00151032
ACBD5	2	blue	0.885028	0.00151368
ITFG1	2	blue	0.8849	0.00151941
EPS15	2	blue	0.884437	0.00154017
MAGEE1	2	blue	0.883951	0.00156219
NAP1L3	2	blue	0.882767	0.00161677
UBE2E1	2	blue	0.881465	0.00167827
SPTSSB	2	blue	0.881113	0.00169518
ARL1	2	blue	0.880729	0.00171376
TAX1BP1	2	blue	0.879654	0.00176648
UBE2D1	2	blue	0.879594	0.00176947
MPV17L	2	blue	0.877574	0.00187168
TMED7	2	blue	0.877336	0.00188404
BMI1	2	blue	0.877128	0.00189482
UPF2	2	blue	0.876521	0.00192659
SLC25A46	2	blue	0.874637	0.00202758
MCL1	2	blue	0.873624	0.00208336
FAM84A	2	blue	0.873611	0.00208407
LYRM5	2	blue	0.873151	0.00210977
SLC35A5	2	blue	0.873026	0.00211675
YME1L1	2	blue	0.87237	0.00215386
TTC8	2	blue	0.872157	0.00216596
NR1D2	2	blue	0.872097	0.00216939
SEC63	2	blue	0.872092	0.00216972
ATP2C1	2	blue	0.871079	0.00222815
FGFR1OP2	2	blue	0.871065	0.00222896
FAM49B	2	blue	0.870946	0.00223587
MRM2	2	blue	0.870555	0.00225877
HLF	2	blue	0.870364	0.00227001
FAM3C	2	blue	0.870248	0.00227687
MAP7D2	2	blue	0.870248	0.00227689
B230219D22RIK	2	blue	0.870235	0.00227763
CDC42	2	blue	0.869752	0.00230632
SFR1	2	blue	0.869711	0.00230879
HMGCLL1	2	blue	0.869473	0.00232301
SKIV2L2	2	blue	0.869362	0.00232968
ZFAND5	2	blue	0.869199	0.00233946
TCEB1	2	blue	0.868601	0.00237567
ZFP458	2	blue	0.86837	0.00238977
CREB1	2	blue	0.867894	0.00241892
RSPO3	2	blue	0.866856	0.00248347
PTGES3	2	blue	0.866775	0.0024886
CHORDC1	2	blue	0.86675	0.00249016
SYAP1	2	blue	0.865851	0.00254714
GPR22	2	blue	0.865544	0.0025668
DUSP10	2	blue	0.864869	0.00261033
ZFP260	2	blue	0.864315	0.00264652
UBE2J1	2	blue	0.863265	0.00271594
DESI2	2	blue	0.863171	0.00272224
SRPK2	2	blue	0.862563	0.00276312
TRNT1	2	blue	0.86227	0.00278291
ATP1B1	2	blue	0.861688	0.0028226
ARIH1	2	blue	0.86162	0.0028273
CNOT4	2	blue	0.860517	0.00290367
UBE2N	2	blue	0.859134	0.00300149
ZFP758	2	blue	0.859062	0.00300658
ZNRD1AS	2	blue	0.859035	0.00300856
KANTR	2	blue	0.858245	0.00306551
MIR7029	2	blue	0.858204	0.00306844
PDCD10	2	blue	0.858179	0.00307027
CAP2	2	blue	0.857093	0.00314986
PCMTD1	2	blue	0.85691	0.00316338
ABHD13	2	blue	0.856358	0.00320447
BNIP3L	2	blue	0.856243	0.00321315
NSRP1	2	blue	0.856143	0.00322059
TCEAL8	2	blue	0.85588	0.0032404
TIMM23	2	blue	0.855177	0.00329371
MYBPC1	2	blue	0.854376	0.0033551
HSPD1	2	blue	0.853758	0.0034031
FGF12	2	blue	0.852834	0.00347564
LEPROTL1	2	blue	0.852786	0.00347939
VIT	2	blue	0.852329	0.00351571
VPS35	2	blue	0.851777	0.00355989
GABRA4	2	blue	0.851468	0.00358481
ASNSD1	2	blue	0.851425	0.00358828
ATG12	2	blue	0.85115	0.00361059
SERBP1	2	blue	0.851051	0.00361861
PHYH	2	blue	0.850229	0.00368592
B3GNT2	2	blue	0.850074	0.00369863
YWHAH	2	blue	0.849727	0.00372739
HSD17B7	2	blue	0.849021	0.00378627
MRPS33	2	blue	0.848248	0.0038515
MOSPD1	2	blue	0.847795	0.00389013
PCDHA11	2	blue	0.847665	0.00390117
THAP1	2	blue	0.847399	0.00392402
SMIM8	2	blue	0.847356	0.00392775
SPATA5	2	blue	0.847245	0.00393732
SRSF10	2	blue	0.847182	0.00394276
NAP1L2	2	blue	0.846013	0.00404443
SRSF2	2	blue	0.845505	0.00408917
CALM2	2	blue	0.845221	0.00411437
KCNV1	2	blue	0.844744	0.00415683
NPM1	2	blue	0.844472	0.00418119
SCAMP1	2	blue	0.844411	0.00418673
CAV2	2	blue	0.844067	0.00421771
TMEM56	2	blue	0.843666	0.00425403
CSTB	2	blue	0.84319	0.0042974
TOP1	2	blue	0.842727	0.00433993
MED14	2	blue	0.842712	0.00434134
SH3BGRL	2	blue	0.842315	0.00437798
IL1BOS	2	blue	0.842086	0.00439924
ZFP120	2	blue	0.841889	0.0044176
NFYB	2	blue	0.841418	0.00446164
SLMAP	2	blue	0.841382	0.00446505
OXR1	2	blue	0.841343	0.00446867
RSRC1	2	blue	0.840522	0.00454631
SLC35E3	2	blue	0.840257	0.00457153
SEC62	2	blue	0.840131	0.0045836
IGF1	2	blue	0.840087	0.00458779
MTPN	2	blue	0.840013	0.00459493
CAB39L	2	blue	0.839056	0.00468714
A830019L24RIK	2	blue	0.838445	0.00474677
RAP1B	2	blue	0.83792	0.00479836
DR1	2	blue	0.837917	0.00479867
2210016F16RIK	2	blue	0.837716	0.00481855
PDLIM3	2	blue	0.837462	0.00484368
MATR3	2	blue	0.837041	0.00488562
ABHD17B	2	blue	0.837022	0.00488751
ZFP455	2	blue	0.836801	0.00490969
SNX2	2	blue	0.836601	0.00492974
SEC22B	2	blue	0.83659	0.00493081
PAFAH1B2	2	blue	0.836357	0.00495428
ING2	2	blue	0.835902	0.00500028
SNORD47	2	blue	0.835726	0.00501821
UQCC1	2	blue	0.835587	0.00503239
CBX3	2	blue	0.835487	0.00504256
TMEM135	2	blue	0.835209	0.00507098
IDI1	2	blue	0.834659	0.00512759
VIP	2	blue	0.833131	0.00528704
DLG1	2	blue	0.832478	0.0053561
PRKAR1A	2	blue	0.832204	0.00538532
RPF2	2	blue	0.832046	0.00540224
IRF2	2	blue	0.831983	0.00540902
AW549877	2	blue	0.831652	0.0054445
BTBD10	2	blue	0.831611	0.00544888
FCHO2	2	blue	0.831606	0.00544942
CDK5R1	2	blue	0.831163	0.00549729
GRSF1	2	blue	0.831114	0.00550255
WAC	2	blue	0.831084	0.00550579
LEMD3	2	blue	0.830876	0.00552838
DDX59	2	blue	0.830814	0.00553516
ARX	2	blue	0.830689	0.00554879
CHM	2	blue	0.830333	0.00558761
TMEM209	2	blue	0.830224	0.00559955
HCCS	2	blue	0.829386	0.00569192
9630028B13RIK	2	blue	0.829284	0.00570328
AKIRIN2	2	blue	0.829252	0.00570681
KCTD6	2	blue	0.829163	0.00571678
MTMR6	2	blue	0.828478	0.00579326
EIF1A	2	blue	0.827778	0.00587221
GM19461	2	blue	0.827546	0.00589847
RPE	2	blue	0.827511	0.0059025
MMGT1	2	blue	0.827476	0.00590649
IFT74	2	blue	0.827372	0.00591823
DCAF6	2	blue	0.826701	0.005995
MPHOSPH8	2	blue	0.826488	0.00601955
SPICE1	2	blue	0.825931	0.00608387
SCRN3	2	blue	0.825732	0.006107
ZFP759	2	blue	0.825288	0.00615888
NEK7	2	blue	0.824236	0.00628276
LAMTOR3	2	blue	0.82418	0.00628932
TMEFF1	2	blue	0.823494	0.00637111
AP1S2	2	blue	0.822641	0.0064738
SNAP25	2	blue	0.821857	0.00656923
AHSA2	2	blue	0.821818	0.00657396
GRIA3	2	blue	0.82181	0.0065749
RBM41	2	blue	0.82161	0.00659939
ACSL4	2	blue	0.821553	0.0066065
BTBD1	2	blue	0.82085	0.00669308
DNAJB9	2	blue	0.819997	0.00679924
CEP76	2	blue	0.819911	0.00681008
PHF20L1	2	blue	0.819772	0.00682741
ATG4C	2	blue	0.819643	0.00684366
SP2	2	blue	0.819323	0.00688399
PPP2R2A	2	blue	0.81928	0.00688943
CGGBP1	2	blue	0.819258	0.00689223
MSH2	2	blue	0.819156	0.00690513
UGCG	2	blue	0.818937	0.00693286
CCDC96	2	blue	0.817737	0.00708611
FAM212B	2	blue	0.816302	0.0072724
PPP1CC	2	blue	0.816178	0.00728871
PRKAR2B	2	blue	0.815418	0.00738883
MORF4L2	2	blue	0.814337	0.00753292
TCEA1	2	blue	0.814202	0.00755106
RTN3	2	blue	0.813714	0.00761687
RTN4	2	blue	0.813684	0.00762088
PPTC7	2	blue	0.813134	0.00769557
CUL2	2	blue	0.812988	0.00771537
DDX5	2	blue	0.812806	0.00774025
MSMO1	2	blue	0.812368	0.00780029
LRRC10B	2	blue	0.812302	0.00780938
NAA30	2	blue	0.811886	0.00786673
RNF2	2	blue	0.811801	0.00787838
PTCD2	2	blue	0.811691	0.00789371
EXOC5	2	blue	0.811253	0.00795453
9530026P05RIK	2	blue	0.810924	0.00800032
RAB2A	2	blue	0.810698	0.00803201
ZDHHC2	2	blue	0.810562	0.00805112
GPM6A	2	blue	0.809832	0.00815399
TTC33	2	blue	0.809712	0.008171
ORMDL1	2	blue	0.809604	0.00818631
RANBP9	2	blue	0.809307	0.00822859
TPP2	2	blue	0.809102	0.00825776
MZT1	2	blue	0.808842	0.00829499
PBX3	2	blue	0.808826	0.00829718
MANEA	2	blue	0.808785	0.00830314
AWAT2	2	blue	0.808739	0.00830971
SLC12A7	2	blue	0.808449	0.00835134
UBQLN2	2	blue	0.807903	0.00843014
GDAP1	2	blue	0.807727	0.00845572
SLC33A1	2	blue	0.807514	0.00848668
USP14	2	blue	0.807114	0.00854501
C730002L08RIK	2	blue	0.806961	0.00856734
ZFP946	2	blue	0.806721	0.00860251
PDHB	2	blue	0.806691	0.00860698
ZFR	2	blue	0.806602	0.00861995
GABRA1	2	blue	0.805819	0.00873566
COL26A1	2	blue	0.805268	0.00881759
FIGNL1	2	blue	0.805177	0.00883115
HERPUD2	2	blue	0.805037	0.00885216
CCDC47	2	blue	0.804514	0.00893062
HOMER1	2	blue	0.804252	0.0089701
AKIRIN1	2	blue	0.803581	0.0090719
KIF2A	2	blue	0.803425	0.00909558
AFTPH	2	blue	0.803197	0.00913043
C1GALT1C1	2	blue	0.803029	0.00915618
LIN7C	2	blue	0.802639	0.00921599
BTBD3	2	blue	0.802518	0.00923466
ZFP933	2	blue	0.802146	0.00929203
HNRNPD	2	blue	0.802041	0.00930819
(MARCH5)	2	blue	0.801662	0.00936714
NUDT17	2	blue	0.801273	0.00942767
GABRA3	2	blue	0.801271	0.00942797
GULP1	2	blue	0.801166	0.00944437
D6WSU163E	2	blue	0.800655	0.00952447
GSPT1	2	blue	0.800413	0.00956262
UQCRB	2	blue	0.800215	0.0095939
PHOSPHO2	2	blue	0.800211	0.00959456
SMNDC1	2	blue	0.799948	0.00963611
YIPF5	2	blue	0.799756	0.00966657
ACTR3	2	blue	0.799641	0.00968489
VSNL1	2	blue	0.799555	0.00969859
ATG5	2	blue	0.796178	0.0102462
H1F0	2	blue	0.795879	0.0102958
OSBPL1A	2	blue	0.795417	0.0103725
FGGY	2	blue	0.794984	0.0104449
CLN5	2	blue	0.794549	0.0105178
TUG1	2	blue	0.79354	0.0106884
ACBD3	2	blue	0.793492	0.0106965
ATF2	2	blue	0.793393	0.0107135
RNF11	2	blue	0.792663	0.0108381
A830080D01RIK	2	blue	0.792624	0.0108449
CEP55	2	blue	0.7925	0.0108661
XK	2	blue	0.792321	0.010897
SPRED1	2	blue	0.79221	0.0109161
MTAP	2	blue	0.791803	0.0109863
ZFP729B	2	blue	0.791688	0.0110064
GM12669	2	blue	0.791664	0.0110105
CMPK1	2	blue	0.791452	0.0110473
XPO1	2	blue	0.791018	0.011123
VPS4B	2	blue	0.7908	0.011161
CCNG1	2	blue	0.790465	0.0112198
PDE8B	2	blue	0.790172	0.0112713
ARPP19	2	blue	0.789444	0.0114001
UBE2Q2	2	blue	0.789428	0.011403
ATG10	2	blue	0.788949	0.0114882
LGALSL	2	blue	0.788692	0.011534
B630019K06RIK	2	blue	0.788367	0.0115922
GPSM2	2	blue	0.788309	0.0116026
FUNDC1	2	blue	0.788139	0.0116333
HACD3	2	blue	0.787876	0.0116807
VMP1	2	blue	0.787829	0.0116891
AOX4	2	blue	0.787792	0.0116959
PPME1	2	blue	0.786858	0.0118654
RMND5A	2	blue	0.786629	0.0119072
SPCS3	2	blue	0.786528	0.0119256
9330159F19RIK	2	blue	0.786312	0.0119652
TMEM30A	2	blue	0.785706	0.0120766
ISCA1	2	blue	0.785504	0.0121141
GTF2E1	2	blue	0.785296	0.0121525
SLC39A10	2	blue	0.785293	0.012153
NABP2	2	blue	0.784158	0.0123645
GM1976	2	blue	0.782748	0.012631
4833411C07RIK	2	blue	0.78264	0.0126515
CHAC2	2	blue	0.78209	0.0127563
SAR1B	2	blue	0.78164	0.0128427
ATP6V1D	2	blue	0.780315	0.0130994
POLR2K	2	blue	0.779814	0.0131972
NKRF	2	blue	0.779754	0.0132088
PPP1R36	2	blue	0.779462	0.0132663
SELT	2	blue	0.779393	0.0132797
CRELD1	2	blue	0.77936	0.0132863
MLIP	2	blue	0.778264	0.0135032
SAMD15	2	blue	0.777768	0.0136021
WWP1	2	blue	0.777665	0.0136226
ELAVL2	2	blue	0.777451	0.0136654
RSRC2	2	blue	0.776807	0.0137949
GPBP1L1	2	blue	0.776627	0.0138313
MFSD1	2	blue	0.776288	0.0139
PYURF	2	blue	0.77593	0.0139728
STRAP	2	blue	0.775562	0.0140477
PSPC1	2	blue	0.774307	0.0143055
ELOVL4	2	blue	0.773819	0.0144067
RBM12B2	2	blue	0.772538	0.0146744
B3GALT1	2	blue	0.772213	0.0147428
GDI2	2	blue	0.770771	0.0150491
FUBP1	2	blue	0.770081	0.0151971
LGR5	2	blue	0.769231	0.0153808
TCEAL3	2	blue	0.769044	0.0154215
CSNK2A1	2	blue	0.768737	0.0154883
TCAIM	2	blue	0.768418	0.0155579
DTD2	2	blue	0.76822	0.0156013
XIAP	2	blue	0.767262	0.0158121
NCKAP1	2	blue	0.767212	0.0158231
CLVS2	2	blue	0.767196	0.0158266
MYL4	2	blue	0.766789	0.0159168
ARL5A	2	blue	0.766766	0.0159219
FASTKD2	2	blue	0.766403	0.0160027
ARF4	2	blue	0.766146	0.0160601
MYBPC3	2	blue	0.765308	0.016248
TFAP2A	2	blue	0.765113	0.0162918
EID1	2	blue	0.764751	0.0163735
2810032G03RIK	2	blue	0.763397	0.0166818
PKIA	2	blue	0.763377	0.0166865
RBM39	2	blue	0.76263	0.0168582
HPS3	2	blue	0.762618	0.0168609
RNF103	2	blue	0.762103	0.01698
NGLY1	2	blue	0.761309	0.0171648
NGF	2	blue	0.760326	0.0173953
B4GALT2	2	blue	0.759907	0.0174942
ETF1	2	blue	0.759703	0.0175424
GM14634	2	blue	0.759673	0.0175494
BET1	2	blue	0.759207	0.0176602
NARS	2	blue	0.759153	0.017673
CHCHD3	2	blue	0.75904	0.0176998
PHTF2	2	blue	0.759018	0.0177051
CEP72	2	blue	0.758959	0.0177191
4921524J17RIK	2	blue	0.758591	0.0178071
GLT1D1	2	blue	0.758553	0.0178161
KIF1BP	2	blue	0.758382	0.0178572
FAM8A1	2	blue	0.758075	0.0179309
OCIAD1	2	blue	0.75804	0.0179393
ANXA6	2	blue	0.756753	0.0182505
GPBP1	2	blue	0.756579	0.0182927
WDR53	2	blue	0.75639	0.0183387
SLC25A29	2	blue	0.756201	0.0183849
USP25	2	blue	0.755306	0.0186046
NETO2	2	blue	0.755183	0.0186348
HS6ST1	2	blue	0.753995	0.0189292
9430014N10RIK	2	blue	0.753366	0.0190865
MTERF2	2	blue	0.752568	0.0192871
FAM188A	2	blue	0.752558	0.0192896
P2RX4	2	blue	0.75245	0.0193169
ANKRD45	2	blue	0.751754	0.019493
MIRLET7B	2	blue	0.751703	0.0195062
YY1	2	blue	0.75143	0.0195756
SOAT2	2	blue	0.751006	0.0196838
4930467D21RIK	2	blue	0.750277	0.0198707
HOMEZ	2	blue	0.74843	0.0203498
KLHL9	2	blue	0.747724	0.0205348
BUD31	2	blue	0.747313	0.020643
GOLT1B	2	blue	0.747001	0.0207257
VPS4A	2	blue	0.746711	0.0208025
BDNF	2	blue	0.746631	0.0208236
TSTD3	2	blue	0.746624	0.0208256
SUMO2	2	blue	0.745709	0.0210692
CDIPT	2	blue	0.745158	0.0212171
PDZD11	2	blue	0.744573	0.0213745
IFT81	2	blue	0.744497	0.0213952
AI987944	2	blue	0.744175	0.0214821
ETAA1OS	2	blue	0.743882	0.0215618
TANK	2	blue	0.743658	0.0216226
SAMD9L	2	blue	0.743105	0.0217735
DLX1AS	2	blue	0.741536	0.0222051
TGS1	2	blue	0.741016	0.0223495
RBBP6	2	blue	0.740986	0.0223577
GKN3	2	blue	0.740705	0.0224361
RARRES1	2	blue	0.740703	0.0224366
PRMT8	2	blue	0.740272	0.0225571
RAB10	2	blue	0.739898	0.0226617
RAB9	2	blue	0.739786	0.0226934
RAB8B	2	blue	0.739756	0.0227017
MTMR2	2	blue	0.739586	0.0227495
JRKL	2	blue	0.739387	0.0228056
EIF2AK1	2	blue	0.73925	0.0228441
OSBPL2	2	blue	0.739244	0.0228459
MTDH	2	blue	0.738453	0.0230699
H2-Q1	2	blue	0.736112	0.023741
PPWD1	2	blue	0.735428	0.0239394
CDKN2AIP	2	blue	0.735273	0.0239846
BPNT1	2	blue	0.735188	0.0240093
CDC45	2	blue	0.734733	0.0241423
SMARCA5	2	blue	0.733754	0.0244299
PTPN12	2	blue	0.73362	0.0244694
CBLL1	2	blue	0.733295	0.0245656
ZFP397	2	blue	0.732535	0.0247913
TMEM218	2	blue	0.731577	0.0250776
SERPINI1	2	blue	0.731124	0.0252136
FAM81A	2	blue	0.731074	0.0252286
TAB2	2	blue	0.730543	0.0253891
RRN3	2	blue	0.73004	0.0255415
ENC1	2	blue	0.729871	0.0255929
NEDD1	2	blue	0.729586	0.0256795
4930427A07RIK	2	blue	0.729228	0.0257889
PPCS	2	blue	0.729111	0.0258246
ATP6AP2	2	blue	0.728982	0.025864
STON1	2	blue	0.728158	0.0261172
GTPBP4	2	blue	0.727454	0.0263347
UBE2E3	2	blue	0.727323	0.0263753
TMOD1	2	blue	0.726232	0.026715
GM8615	2	blue	0.725948	0.026804
RPS6KB1	2	blue	0.725827	0.026842
STAG2	2	blue	0.725209	0.0270365
RP2	2	blue	0.723834	0.0274722
BC049715	2	blue	0.723528	0.0275696
GNG10	2	blue	0.723323	0.0276353
DAAM1	2	blue	0.72293	0.0277611
ADAMTS13	2	blue	0.722919	0.0277645
C330007P06RIK	2	blue	0.722568	0.0278772
GM16897	2	blue	0.722201	0.0279957
NRN1L	2	blue	0.721454	0.0282372
LYPLAL1	2	blue	0.71986	0.0287573
SMIM19	2	blue	0.718521	0.0291989
CFAP36	2	blue	0.717418	0.029566
TFB2M	2	blue	0.717394	0.0295743
MAT2B	2	blue	0.716427	0.0298986
CRTAM	2	blue	0.716256	0.0299563
LMAN1	2	blue	0.715228	0.0303041
CLVS1	2	blue	0.714968	0.0303927
NDFIP1	2	blue	0.714561	0.0305313
SERTAD4	2	blue	0.714093	0.0306913
MRPL20	2	blue	0.713951	0.03074
FAM92A	2	blue	0.713665	0.0308381
ATAD2	2	blue	0.713472	0.0309044
TIMMDC1	2	blue	0.713444	0.030914
RGS14	2	blue	0.712562	0.0312188
MARCKS	2	blue	0.712331	0.0312986
EIF2S2	2	blue	0.712054	0.0313948
PCNA	2	blue	0.711935	0.0314361
TMX1	2	blue	0.711527	0.0315784
ZC3H14	2	blue	0.711339	0.0316441
PHF6	2	blue	0.711075	0.0317363
MIR129-1	2	blue	0.710697	0.031869
CADM2	2	blue	0.710395	0.0319749
SLFN9	2	blue	0.710029	0.0321039
CPSF6	2	blue	0.709848	0.0321678
CHMP3	2	blue	0.708807	0.032537
LYAR	2	blue	0.707802	0.0328958
MSX2	2	blue	0.707426	0.0330305
HIRIP3	2	blue	0.7073	0.033076
HAUS4	2	blue	0.707059	0.0331628
1110059E24RIK	2	blue	0.706436	0.0333877
RAD23B	2	blue	0.705008	0.0339069
SUZ12	2	blue	0.704817	0.033977
1110019D14RIK	2	blue	0.704226	0.0341934
IER3IP1	2	blue	0.701739	0.0351156
PIK3R4	2	blue	0.701314	0.0352747
WNT2B	2	blue	0.700726	0.0354954
SNORD8	2	blue	0.700578	0.0355515
PDLIM7	3	brown	0.978426	4.75e-06
RABL6	3	brown	0.966469	2.2e-05
LGALS4	3	brown	0.964324	2.73e-05
LMAN2L	3	brown	0.964233	2.75e-05
RPS2	3	brown	0.963127	3.06e-05
SLC16A11	3	brown	0.961886	3.43e-05
BIN1	3	brown	0.960976	3.72e-05
RPS3A1	3	brown	0.960947	3.73e-05
USP21	3	brown	0.960945	3.73e-05
PRPF40B	3	brown	0.96014	4e-05
DUS3L	3	brown	0.959537	4.22e-05
PEA15A	3	brown	0.958823	4.48e-05
ECHDC2	3	brown	0.958312	4.68e-05
ATXN7L2	3	brown	0.957293	5.08e-05
COL20A1	3	brown	0.957111	5.16e-05
CECR5	3	brown	0.956017	5.63e-05
TPRKB	3	brown	0.952059	7.58e-05
RFNG	3	brown	0.951943	7.64e-05
HRK	3	brown	0.951126	8.1e-05
LRRC45	3	brown	0.950717	8.34e-05
CGREF1	3	brown	0.949404	9.13e-05
RPL13A	3	brown	0.948067	9.99e-05
RPL6	3	brown	0.946761	0.000108803
GSTM7	3	brown	0.946736	0.00010898
CDADC1	3	brown	0.945895	0.000115025
RPL4	3	brown	0.945617	0.000117077
ST8SIA2	3	brown	0.944218	0.00012778
GM10638	3	brown	0.943789	0.000131204
SHARPIN	3	brown	0.940762	0.000157168
PHF21A	3	brown	0.939667	0.000167386
TBKBP1	3	brown	0.939042	0.00017343
LEO1	3	brown	0.937976	0.000184079
GRAMD1A	3	brown	0.937319	0.000190877
SLC16A3	3	brown	0.937083	0.000193357
MMP14	3	brown	0.935847	0.000206721
RPL9	3	brown	0.934974	0.000216553
TMEM164	3	brown	0.93468	0.000219937
ACD	3	brown	0.934402	0.000223164
RPL19	3	brown	0.934113	0.000226561
FBXL19	3	brown	0.931744	0.000255777
SUDS3	3	brown	0.93105	0.000264807
SAMD14	3	brown	0.928545	0.00029929
PDXP	3	brown	0.928521	0.000299636
LIME1	3	brown	0.927659	0.000312199
ADAM15	3	brown	0.926774	0.00032549
RPL17	3	brown	0.926143	0.000335207
NPFF	3	brown	0.926074	0.000336274
PCDH12	3	brown	0.925702	0.000342104
RMDN3	3	brown	0.923848	0.000372231
MAZ	3	brown	0.923769	0.000373557
NOP56	3	brown	0.923719	0.000374408
ZFP692	3	brown	0.923025	0.000386193
SETDB1	3	brown	0.922829	0.000389564
RPS27A	3	brown	0.922679	0.000392159
ANKRD44	3	brown	0.920987	0.000422325
CCDC12	3	brown	0.920813	0.000425508
TMEM71	3	brown	0.919912	0.000442291
ISG20L2	3	brown	0.918597	0.000467632
TRMT1	3	brown	0.918167	0.000476119
SHROOM1	3	brown	0.918079	0.000477881
ANAPC5	3	brown	0.917964	0.000480163
PHYHD1	3	brown	0.917196	0.00049571
SNORA47	3	brown	0.916547	0.000509111
FXYD6	3	brown	0.915263	0.000536371
FXYD5	3	brown	0.914987	0.000542362
NXF1	3	brown	0.914838	0.000545616
ABHD14B	3	brown	0.914697	0.000548694
E2F2	3	brown	0.913812	0.000568368
SLC27A3	3	brown	0.913274	0.000580577
SPAG5	3	brown	0.912911	0.000588907
PTPA	3	brown	0.912801	0.000591464
BC030499	3	brown	0.911578	0.000620232
APOB	3	brown	0.911433	0.000623719
JPH4	3	brown	0.91098	0.000634662
RNF167	3	brown	0.910696	0.000641608
ARVCF	3	brown	0.910447	0.000647722
SLC6A6	3	brown	0.910337	0.000650432
LMO1	3	brown	0.909798	0.000663866
TAZ	3	brown	0.909356	0.000675013
USP30	3	brown	0.909356	0.000675031
BCL7C	3	brown	0.907895	0.000712833
RPL27A	3	brown	0.907522	0.000722699
MDM1	3	brown	0.907492	0.000723498
ZFP821	3	brown	0.907419	0.000725443
HES5	3	brown	0.906908	0.000739183
CAR11	3	brown	0.90658	0.000748101
RPL10	3	brown	0.905776	0.00077026
ERP29	3	brown	0.905518	0.000777447
E130309D02RIK	3	brown	0.905174	0.000787128
CCDC13	3	brown	0.905124	0.000788557
ZFP358	3	brown	0.903663	0.000830666
INHA	3	brown	0.903203	0.000844224
GAS2L1	3	brown	0.902791	0.000856519
SNPH	3	brown	0.902315	0.000870859
EFS	3	brown	0.902281	0.000871912
RPL14	3	brown	0.902144	0.00087607
TCP11L2	3	brown	0.901222	0.000904448
GM14827	3	brown	0.901132	0.000907245
OAZ1-PS	3	brown	0.900208	0.000936424
NOL9	3	brown	0.90006	0.000941132
CLU	3	brown	0.899671	0.000953637
MORN4	3	brown	0.898468	0.000993084
PELI3	3	brown	0.897987	0.00100913
ALOXE3	3	brown	0.897311	0.00103205
ADAMTS16	3	brown	0.897137	0.00103797
NGB	3	brown	0.896619	0.00105586
RPL24	3	brown	0.896181	0.00107112
LRRFIP1	3	brown	0.895454	0.00109679
SMARCD3	3	brown	0.894427	0.00113378
SLC25A28	3	brown	0.894413	0.00113432
MAPK3	3	brown	0.894212	0.00114165
CCDC30	3	brown	0.892052	0.00122265
PLD2	3	brown	0.891855	0.00123025
NECAB2	3	brown	0.891354	0.00124968
SLC26A1	3	brown	0.891242	0.00125404
MCM10	3	brown	0.891043	0.00126183
S100A14	3	brown	0.890856	0.00126921
PHC1	3	brown	0.890771	0.00127254
SGPL1	3	brown	0.890703	0.00127524
SCD4	3	brown	0.888739	0.00135458
SRSF5	3	brown	0.888714	0.0013556
SKI	3	brown	0.887833	0.00139227
PNCK	3	brown	0.887737	0.00139633
YBX2	3	brown	0.887728	0.00139671
POGLUT1	3	brown	0.887425	0.0014095
VPS37D	3	brown	0.886921	0.001431
GRAP	3	brown	0.886588	0.00144529
RFX1	3	brown	0.886121	0.00146555
ZFP57	3	brown	0.885989	0.00147133
UBP1	3	brown	0.885595	0.00148857
GM8363	3	brown	0.885301	0.00150158
COL5A1	3	brown	0.885263	0.00150323
UPK1B	3	brown	0.884053	0.00155755
TBC1D17	3	brown	0.883805	0.00156887
DTX3	3	brown	0.883735	0.00157207
PKP3	3	brown	0.882166	0.00164497
GAL	3	brown	0.881998	0.00165288
KLK1	3	brown	0.881796	0.00166249
N4BP1	3	brown	0.881673	0.00166834
RASA2	3	brown	0.880452	0.00172721
IDH2	3	brown	0.880357	0.00173188
FAM102A	3	brown	0.879722	0.0017631
MIR6958	3	brown	0.879488	0.00177475
ALDH1A3	3	brown	0.879465	0.00177585
ING4	3	brown	0.878639	0.00181728
CCL6	3	brown	0.878414	0.0018287
COL4A1	3	brown	0.878127	0.00184332
RUFY4	3	brown	0.877219	0.00189009
RPL29	3	brown	0.876948	0.00190419
UBE2I	3	brown	0.876885	0.00190752
SOX18	3	brown	0.876652	0.00191971
DSG1A	3	brown	0.876225	0.00194222
BRCA1	3	brown	0.875961	0.00195621
ZFP598	3	brown	0.874942	0.00201096
RRNAD1	3	brown	0.874521	0.00203389
CCDC159	3	brown	0.873957	0.00206488
RPS8	3	brown	0.873891	0.00206852
ZFP967	3	brown	0.873881	0.00206907
CELF6	3	brown	0.873725	0.00207773
FAM188B	3	brown	0.873561	0.00208687
TCF3	3	brown	0.873326	0.00209994
CCDC106	3	brown	0.87306	0.00211484
PANK4	3	brown	0.87291	0.00212326
MSL1	3	brown	0.872871	0.00212549
DENND2C	3	brown	0.872836	0.00212743
DDN	3	brown	0.872554	0.00214342
BRSK1	3	brown	0.872365	0.00215414
CENPW	3	brown	0.872207	0.00216312
H2-OA	3	brown	0.871669	0.00219395
SLC16A2	3	brown	0.868882	0.0023586
CCDC64	3	brown	0.868702	0.00236949
SDC1	3	brown	0.868702	0.00236954
RPS25	3	brown	0.868236	0.00239793
CLN3	3	brown	0.867475	0.00244485
PDCD4	3	brown	0.86744	0.00244704
RLTPR	3	brown	0.867316	0.00245475
BEND3	3	brown	0.867306	0.00245538
BC037034	3	brown	0.866536	0.00250366
NKAIN4	3	brown	0.866485	0.00250684
SMPD4	3	brown	0.866437	0.00250992
PARVB	3	brown	0.866054	0.00253417
HRNR	3	brown	0.865885	0.00254494
1700003E16RIK	3	brown	0.865786	0.00255128
ARHGEF40	3	brown	0.865542	0.00256691
BCL2L2	3	brown	0.865165	0.00259117
CHFR	3	brown	0.86495	0.00260511
NXPE5	3	brown	0.864662	0.00262384
IFNAR2	3	brown	0.864636	0.00262551
SLC27A1	3	brown	0.86426	0.00265011
RPL13	3	brown	0.864191	0.00265467
SRGAP1	3	brown	0.863523	0.00269878
INPP5K	3	brown	0.863254	0.00271671
CRYAA	3	brown	0.863198	0.00272045
TLL2	3	brown	0.862643	0.00275771
CPE	3	brown	0.8616	0.00282868
QTRTD1	3	brown	0.861301	0.00284924
VMN2R29	3	brown	0.860824	0.00288229
YPEL3	3	brown	0.860567	0.00290018
IGFLR1	3	brown	0.859514	0.00297435
KDR	3	brown	0.858687	0.00303351
ZFP202	3	brown	0.85836	0.00305712
AOC2	3	brown	0.85787	0.00309281
GNL2	3	brown	0.857591	0.00311315
PXN	3	brown	0.857066	0.00315183
PPOX	3	brown	0.856895	0.00316453
BRINP2	3	brown	0.856833	0.00316913
SRRT	3	brown	0.856772	0.00317365
PCBP4	3	brown	0.855759	0.0032495
MON1A	3	brown	0.854814	0.00332141
MIR124A-1HG	3	brown	0.854331	0.0033586
PRR7	3	brown	0.853986	0.0033853
PCK2	3	brown	0.853031	0.0034601
ATAD2B	3	brown	0.85284	0.00347515
ARFGAP2	3	brown	0.852567	0.00349678
4833420G17RIK	3	brown	0.852222	0.00352427
CDK9	3	brown	0.852057	0.00353745
RNF20	3	brown	0.851502	0.00358209
ZFP773	3	brown	0.85136	0.00359355
EIF3G	3	brown	0.851349	0.00359444
PABPN1	3	brown	0.850882	0.00363239
CERCAM	3	brown	0.850868	0.00363354
5330417C22RIK	3	brown	0.850624	0.00365344
THRA	3	brown	0.850082	0.00369805
AI467606	3	brown	0.84935	0.00375874
SLC12A9	3	brown	0.848508	0.00382952
PIK3R5	3	brown	0.848479	0.00383198
RELA	3	brown	0.84829	0.00384797
ATAT1	3	brown	0.848107	0.00386349
SHKBP1	3	brown	0.847681	0.00389982
PYM1	3	brown	0.847053	0.00395389
PTPRU	3	brown	0.846443	0.00400676
DMAP1	3	brown	0.846425	0.00400836
SNORA41	3	brown	0.845944	0.0040505
CNIH2	3	brown	0.845317	0.00410585
RPS19	3	brown	0.845144	0.00412119
GPR84	3	brown	0.844819	0.00415013
COG3	3	brown	0.844366	0.00419079
RPS23	3	brown	0.843988	0.00422486
TMC4	3	brown	0.843635	0.00425682
RBAK	3	brown	0.84356	0.0042637
ADCYAP1R1	3	brown	0.843491	0.00426998
WSB1	3	brown	0.843463	0.00427254
RPS7	3	brown	0.843462	0.00427263
SCAND1	3	brown	0.843078	0.0043077
SRGAP2	3	brown	0.842894	0.00432457
EFNB3	3	brown	0.842496	0.0043613
SNX21	3	brown	0.842128	0.00439532
DCAF11	3	brown	0.841435	0.0044601
CHD3	3	brown	0.841048	0.00449651
CPNE2	3	brown	0.83991	0.00460472
CD93	3	brown	0.839829	0.0046125
HMGA2-PS1	3	brown	0.839641	0.0046306
LTK	3	brown	0.838017	0.00478885
SAAL1	3	brown	0.837744	0.00481581
OTOF	3	brown	0.836867	0.00490301
4933439C10RIK	3	brown	0.836686	0.00492123
WBP2	3	brown	0.836563	0.00493352
WIZ	3	brown	0.836545	0.00493534
BEGAIN	3	brown	0.836534	0.00493643
ZFP740	3	brown	0.836446	0.00494528
COL23A1	3	brown	0.836143	0.00497592
IL17RD	3	brown	0.835427	0.00504866
HMGN5	3	brown	0.83497	0.00509553
WDR60	3	brown	0.834575	0.00513623
SKOR1	3	brown	0.834356	0.00515896
LPCAT3	3	brown	0.834115	0.00518399
SYF2	3	brown	0.832908	0.0053105
SAFB2	3	brown	0.832817	0.00532013
MAP4K4	3	brown	0.832363	0.00536839
PFKFB4	3	brown	0.831933	0.00541438
BBS1	3	brown	0.831636	0.00544616
D8ERTD82E	3	brown	0.831501	0.00546074
UTP11L	3	brown	0.83089	0.00552691
VRK3	3	brown	0.830804	0.00553619
ZFP583	3	brown	0.830704	0.00554711
SLC35B2	3	brown	0.830669	0.00555093
ZDHHC18	3	brown	0.830324	0.00558861
RPL37A	3	brown	0.829749	0.00565186
PCDH8	3	brown	0.82955	0.00567387
FAM117A	3	brown	0.82925	0.00570711
CNPY3	3	brown	0.828575	0.00578233
MPZL1	3	brown	0.828424	0.0057993
ALKBH3	3	brown	0.828355	0.00580707
LRRN3	3	brown	0.828335	0.00580934
GM12238	3	brown	0.827977	0.00584967
GM11413	3	brown	0.82783	0.00586623
RAB43	3	brown	0.827804	0.00586926
RPS3	3	brown	0.827573	0.00589543
ELL	3	brown	0.827494	0.00590439
CSF2RA	3	brown	0.827372	0.00591829
MAPK1IP1	3	brown	0.82643	0.00602618
CMTM7	3	brown	0.826254	0.00604646
NR2F6	3	brown	0.826161	0.0060572
TMEM253	3	brown	0.82601	0.00607469
STK11IP	3	brown	0.824749	0.00622205
DOLPP1	3	brown	0.824621	0.00623724
ABLIM3	3	brown	0.824474	0.0062546
ALDH5A1	3	brown	0.823703	0.00634615
ZGPAT	3	brown	0.823208	0.00640547
BRPF3	3	brown	0.823157	0.00641156
DIAPH1	3	brown	0.822822	0.00645198
WDR13	3	brown	0.822769	0.0064583
EPS8L2	3	brown	0.82142	0.00662283
SLC9A3R2	3	brown	0.821063	0.00666675
LRRC41	3	brown	0.820709	0.00671055
FXR2	3	brown	0.819809	0.00682286
NCKAP5L	3	brown	0.819676	0.00683954
GM3704	3	brown	0.81906	0.00691716
MCUR1	3	brown	0.818953	0.00693074
METRNL	3	brown	0.818612	0.00697414
MOK	3	brown	0.818403	0.00700076
TMEM214	3	brown	0.817787	0.00707965
ATP5SL	3	brown	0.817607	0.00710287
LMF1	3	brown	0.817502	0.00711641
TBXAS1	3	brown	0.816952	0.00718766
GM29443	3	brown	0.816396	0.0072601
STOX1	3	brown	0.815454	0.00738414
NAT14	3	brown	0.815189	0.00741921
BCORL1	3	brown	0.815169	0.00742192
ZFP90	3	brown	0.814148	0.00755837
CDK5RAP2	3	brown	0.813228	0.00768277
1190005I06RIK	3	brown	0.81311	0.00769879
PRSS12	3	brown	0.81243	0.00779177
UBE4B	3	brown	0.812395	0.00779657
4931440J10RIK	3	brown	0.812308	0.00780857
GTF2IRD2	3	brown	0.811752	0.00788521
GAS1	3	brown	0.810782	0.00802023
GNB2	3	brown	0.810162	0.00810737
KCTD4	3	brown	0.80935	0.00822236
NT5C3B	3	brown	0.808923	0.00828331
SNX11	3	brown	0.808226	0.00838356
CDC25A	3	brown	0.807891	0.00843191
ISOC1	3	brown	0.8078	0.00844507
POMT2	3	brown	0.80747	0.00849298
C530008M17RIK	3	brown	0.807269	0.00852237
JARID2	3	brown	0.807099	0.00854721
FAM171A2	3	brown	0.806324	0.00866094
FBF1	3	brown	0.805799	0.00873865
SPON2	3	brown	0.805793	0.00873945
IPMK	3	brown	0.80555	0.00877553
RPL11	3	brown	0.805459	0.00878919
TMEM62	3	brown	0.804504	0.00893215
RPL15	3	brown	0.803675	0.00905758
TAF1D	3	brown	0.803464	0.00908973
HTRA2	3	brown	0.803335	0.00910933
PSRC1	3	brown	0.803288	0.00911659
TM4SF5	3	brown	0.803152	0.00913731
STK19	3	brown	0.803066	0.0091504
SYCP2	3	brown	0.803042	0.00915408
PLEKHB2	3	brown	0.802267	0.00927332
TERF2	3	brown	0.802235	0.00927829
WSCD1	3	brown	0.801716	0.00935866
1110006O24RIK	3	brown	0.801508	0.00939111
LRRC16B	3	brown	0.801378	0.00941134
PNMA3	3	brown	0.80117	0.00944383
DZIP1	3	brown	0.800757	0.00950858
4930507D10RIK	3	brown	0.799318	0.0097364
ENTPD2	3	brown	0.799214	0.00975297
FBXL16	3	brown	0.798917	0.00980046
ELP6	3	brown	0.798519	0.0098645
LPXN	3	brown	0.79772	0.00999376
P3H3	3	brown	0.797336	0.0100562
NTF3	3	brown	0.796936	0.0101216
INO80B	3	brown	0.795725	0.0103214
TNIP2	3	brown	0.795719	0.0103223
FUZ	3	brown	0.795627	0.0103376
GUF1	3	brown	0.795549	0.0103506
BC016579	3	brown	0.795174	0.0104132
1600002H07RIK	3	brown	0.793617	0.0106753
IVD	3	brown	0.793497	0.0106957
POMT1	3	brown	0.793392	0.0107136
BEX4	3	brown	0.793254	0.0107371
STX3	3	brown	0.793058	0.0107706
CREB3L3	3	brown	0.792867	0.0108033
PPEF2	3	brown	0.792569	0.0108543
KCNN4	3	brown	0.792461	0.0108729
HN1	3	brown	0.79207	0.0109402
ZFP185	3	brown	0.792022	0.0109486
GTPBP2	3	brown	0.791883	0.0109726
ZFP786	3	brown	0.791711	0.0110024
CCDC146	3	brown	0.790888	0.0111456
DHRS11	3	brown	0.789616	0.0113696
SNX17	3	brown	0.788429	0.0115813
PHF1	3	brown	0.788089	0.0116424
FAM213B	3	brown	0.787293	0.0117862
PEX6	3	brown	0.786942	0.0118501
A430046D13RIK	3	brown	0.786708	0.0118926
MPP4	3	brown	0.786372	0.0119541
R3HDM4	3	brown	0.784982	0.0122108
NVL	3	brown	0.784781	0.0122481
TIMM50	3	brown	0.784731	0.0122575
PPP1R12C	3	brown	0.784322	0.0123339
SHD	3	brown	0.783237	0.012538
CDKN1C	3	brown	0.782289	0.0127183
BCL9	3	brown	0.780968	0.0129724
POLDIP3	3	brown	0.780687	0.0130269
HEXDC	3	brown	0.780604	0.0130431
TYW5	3	brown	0.780076	0.0131458
GM7334	3	brown	0.779642	0.0132309
TARBP2	3	brown	0.779191	0.0133195
PAXBP1	3	brown	0.778724	0.0134118
LHFPL2	3	brown	0.778438	0.0134685
RHOC	3	brown	0.77731	0.0136938
P3H4	3	brown	0.777182	0.0137195
HARS2	3	brown	0.777107	0.0137345
TMC6	3	brown	0.77613	0.013932
CSF3R	3	brown	0.775916	0.0139756
MIR140	3	brown	0.775473	0.0140659
FAM214B	3	brown	0.775372	0.0140866
PIEZO2	3	brown	0.775153	0.0141313
ARIH2	3	brown	0.77513	0.0141361
RTBDN	3	brown	0.774904	0.0141825
VSTM5	3	brown	0.774317	0.0143035
P3H1	3	brown	0.774191	0.0143296
RAI1	3	brown	0.773771	0.0144167
MRPL47	3	brown	0.772763	0.0146271
SMOC2	3	brown	0.772143	0.0147576
SOCS7	3	brown	0.77188	0.0148131
HDAC10	3	brown	0.771864	0.0148166
CELF3	3	brown	0.77151	0.0148917
SEMA4A	3	brown	0.769243	0.0153782
2210016L21RIK	3	brown	0.769195	0.0153887
PPP1R16A	3	brown	0.769145	0.0153995
UHRF2	3	brown	0.7685	0.01554
RABGEF1	3	brown	0.768308	0.015582
HIGD2A	3	brown	0.767605	0.0157364
MRPS15	3	brown	0.767025	0.0158645
CHST12	3	brown	0.766627	0.0159528
VPS33B	3	brown	0.766195	0.016049
C77080	3	brown	0.766133	0.0160629
ADPRH	3	brown	0.765761	0.0161461
KANK1	3	brown	0.765727	0.0161539
SECISBP2	3	brown	0.765298	0.0162501
RFC3	3	brown	0.765143	0.0162852
ACIN1	3	brown	0.764563	0.0164162
LIN37	3	brown	0.764472	0.0164368
GFM2	3	brown	0.76398	0.0165485
TOMM40L	3	brown	0.763827	0.0165836
TTC26	3	brown	0.763677	0.0166177
FOXJ2	3	brown	0.762838	0.0168101
CD33	3	brown	0.762816	0.0168153
GRIPAP1	3	brown	0.762456	0.0168984
FBXO31	3	brown	0.76217	0.0169645
SSH3	3	brown	0.761589	0.0170993
HEATR3	3	brown	0.761083	0.0172175
SHC2	3	brown	0.760221	0.01742
HMBS	3	brown	0.759997	0.0174728
KNOP1	3	brown	0.759167	0.0176696
DBN1	3	brown	0.75907	0.0176927
DMRTA2	3	brown	0.758984	0.0177131
OSBPL7	3	brown	0.758882	0.0177376
GM16973	3	brown	0.758119	0.0179201
MAPK13	3	brown	0.758091	0.017927
MLLT10	3	brown	0.757257	0.0181281
GALM	3	brown	0.756681	0.018268
PWP2	3	brown	0.755879	0.0184638
EDC3	3	brown	0.755682	0.018512
SOGA1	3	brown	0.755473	0.0185635
MRGBP	3	brown	0.754129	0.018896
USP40	3	brown	0.754116	0.0188991
PBDC1	3	brown	0.753452	0.0190649
GM11517	3	brown	0.753342	0.0190924
ST5	3	brown	0.752605	0.0192778
KLF16	3	brown	0.751873	0.019463
RNPS1	3	brown	0.751759	0.0194919
DGKG	3	brown	0.751743	0.019496
VWA5B2	3	brown	0.751225	0.0196279
OSBP	3	brown	0.750793	0.0197382
ZMIZ1	3	brown	0.750502	0.019813
CHST7	3	brown	0.750437	0.0198296
TMPRSS3	3	brown	0.750295	0.0198661
REPS1	3	brown	0.75013	0.0199086
RAD52	3	brown	0.750085	0.0199202
TTC28	3	brown	0.749167	0.0201577
TRIM26	3	brown	0.748293	0.0203855
EIF4EBP1	3	brown	0.748129	0.0204287
SAC3D1	3	brown	0.747735	0.020532
NCAM1	3	brown	0.747685	0.0205452
AMPD2	3	brown	0.746711	0.0208024
B020018J22RIK	3	brown	0.746572	0.0208393
SLC27A5	3	brown	0.746063	0.0209748
GRP	3	brown	0.744437	0.0214113
LYZL6	3	brown	0.744264	0.0214581
NOP9	3	brown	0.744008	0.0215275
PLEKHN1	3	brown	0.74364	0.0216275
SLC30A10	3	brown	0.743562	0.0216487
WWP2	3	brown	0.743487	0.0216691
EMG1	3	brown	0.743276	0.0217267
DPM2	3	brown	0.74289	0.0218322
SMURF2	3	brown	0.742352	0.02198
AGO4	3	brown	0.742188	0.0220251
FAM105A	3	brown	0.740842	0.0223978
SIN3B	3	brown	0.740582	0.0224705
TOR2A	3	brown	0.739744	0.0227051
MYL6B	3	brown	0.739514	0.0227698
MREG	3	brown	0.738263	0.0231238
POFUT1	3	brown	0.738144	0.0231577
AGBL5	3	brown	0.737925	0.02322
MMP21	3	brown	0.73775	0.02327
NME7	3	brown	0.737742	0.0232723
C1QL1	3	brown	0.737695	0.0232857
ADCK5	3	brown	0.737339	0.0233876
OGFR	3	brown	0.737158	0.0234395
FYN	3	brown	0.736655	0.023584
MIR3960	3	brown	0.736416	0.0236529
RFX5	3	brown	0.735188	0.0240094
SHISA8	3	brown	0.734807	0.0241205
STK16	3	brown	0.734725	0.0241447
HNRNPA0	3	brown	0.734722	0.0241454
RAPGEF1	3	brown	0.733996	0.0243585
SFT2D1	3	brown	0.733995	0.024359
GM20597	3	brown	0.733415	0.0245301
GM3002	3	brown	0.732823	0.0247055
CLCF1	3	brown	0.732819	0.0247066
SPATA13	3	brown	0.732566	0.024782
HIF1AN	3	brown	0.732546	0.0247879
MAPKAPK5	3	brown	0.731922	0.0249742
APOC1	3	brown	0.731563	0.0250818
C130060C02RIK	3	brown	0.731428	0.0251221
CLCN1	3	brown	0.73129	0.0251638
MYH3	3	brown	0.731035	0.0252403
PDE9A	3	brown	0.730999	0.0252513
AARS2	3	brown	0.730628	0.0253632
AFAP1L2	3	brown	0.730079	0.0255296
GM8234	3	brown	0.72987	0.025593
ARGLU1	3	brown	0.728838	0.0259082
H2-DMA	3	brown	0.728798	0.0259206
SENP3	3	brown	0.728512	0.0260083
CDKL1	3	brown	0.728043	0.0261528
HMCES	3	brown	0.728013	0.0261618
GM1661	3	brown	0.727213	0.0264095
MIR219A-2	3	brown	0.727154	0.0264279
NOA1	3	brown	0.726557	0.0266135
ATG2A	3	brown	0.726421	0.026656
AMFR	3	brown	0.726253	0.0267087
TMEM255A	3	brown	0.725829	0.0268413
BMP1	3	brown	0.724963	0.0271141
A330041J22RIK	3	brown	0.724446	0.0272777
RNPEPL1	3	brown	0.724392	0.0272946
DERA	3	brown	0.72393	0.0274416
ASH2L	3	brown	0.723173	0.0276833
MRPL54	3	brown	0.722961	0.027751
MAGOHB	3	brown	0.72176	0.028138
SLC20A2	3	brown	0.72153	0.0282126
A230050P20RIK	3	brown	0.720709	0.0284797
4933404O12RIK	3	brown	0.720429	0.0285709
SOX12	3	brown	0.720232	0.0286353
FAM53C	3	brown	0.719869	0.0287543
GM16907	3	brown	0.719629	0.028833
FIS1	3	brown	0.718948	0.0290576
UNK	3	brown	0.718734	0.0291286
PAGR1A	3	brown	0.718443	0.029225
SEC14L3	3	brown	0.71758	0.0295119
6430411K18RIK	3	brown	0.717569	0.0295156
SYS1	3	brown	0.717328	0.0295963
ST6GAL1	3	brown	0.717323	0.0295981
H2-BL	3	brown	0.715413	0.0302415
MFN1	3	brown	0.715386	0.0302505
FAM160A1	3	brown	0.715281	0.0302862
POLG2	3	brown	0.714994	0.0303839
ZBTB9	3	brown	0.714511	0.0305484
PTGES	3	brown	0.714198	0.0306554
SCARF1	3	brown	0.713697	0.0308272
RPA2	3	brown	0.713693	0.0308284
MRPL37	3	brown	0.71369	0.0308296
NDST2	3	brown	0.71336	0.0309432
TAB1	3	brown	0.712795	0.0311379
EIF2D	3	brown	0.712674	0.0311798
COL4A5	3	brown	0.711776	0.0314917
CCDC84	3	brown	0.711328	0.031648
FAM178A	3	brown	0.710989	0.0317664
TPST1	3	brown	0.710195	0.0320453
UBXN6	3	brown	0.710073	0.0320886
PTPN2	3	brown	0.709853	0.0321661
SPAST	3	brown	0.708952	0.0324854
CHRNA10	3	brown	0.708621	0.0326031
CCDC74A	3	brown	0.708059	0.0328036
NUF2	3	brown	0.707937	0.0328473
ARHGEF5	3	brown	0.707631	0.0329572
AK4	3	brown	0.707334	0.0330638
ASPRV1	3	brown	0.706913	0.0332152
H2-DMB2	3	brown	0.706839	0.0332421
ACOT8	3	brown	0.706211	0.033469
MYL3	3	brown	0.706099	0.0335097
ATOH7	3	brown	0.705335	0.0337875
PABPC1L	3	brown	0.705083	0.0338796
CLCN6	3	brown	0.704977	0.0339183
DDX18	3	brown	0.704916	0.0339406
PTPN14	3	brown	0.703843	0.0343344
4933408B17RIK	3	brown	0.703244	0.0345556
MMAA	3	brown	0.703015	0.0346405
GM13889	3	brown	0.702758	0.0347357
MCM3AP	3	brown	0.70262	0.034787
DLK2	3	brown	0.70209	0.0349844
HAS2	3	brown	0.701114	0.0353497
ELK1	3	brown	0.700947	0.0354125
NFKB1	3	brown	0.700254	0.0356736
D2WSU81E	3	brown	0.700043	0.0357532
CHRNE	4	yellow	0.999098	7.24037e-11
PHOX2A	4	yellow	0.999098	7.24037e-11
CAR1	4	yellow	0.999098	7.24037e-11
CCKAR	4	yellow	0.999098	7.24037e-11
CD2	4	yellow	0.999098	7.24037e-11
CRX	4	yellow	0.999098	7.24037e-11
CTSG	4	yellow	0.999098	7.24037e-11
TMC1	4	yellow	0.999098	7.24037e-11
CES1E	4	yellow	0.999098	7.24037e-11
FCNB	4	yellow	0.999098	7.24037e-11
GALR2	4	yellow	0.999098	7.24037e-11
GFI1	4	yellow	0.999098	7.24037e-11
GFI1B	4	yellow	0.999098	7.24037e-11
GP1BA	4	yellow	0.999098	7.24037e-11
IGLL1	4	yellow	0.999098	7.24037e-11
KLRB1C	4	yellow	0.999098	7.24037e-11
MCPT8	4	yellow	0.999098	7.24037e-11
MYOD1	4	yellow	0.999098	7.24037e-11
OLFR31	4	yellow	0.999098	7.24037e-11
ORM1	4	yellow	0.999098	7.24037e-11
PCK1	4	yellow	0.999098	7.24037e-11
PIRA2	4	yellow	0.999098	7.24037e-11
PKLR	4	yellow	0.999098	7.24037e-11
SERPINB2	4	yellow	0.999098	7.24037e-11
PMP2	4	yellow	0.999098	7.24037e-11
RHAG	4	yellow	0.999098	7.24037e-11
S100A5	4	yellow	0.999098	7.24037e-11
SAA2	4	yellow	0.999098	7.24037e-11
SCIN	4	yellow	0.999098	7.24037e-11
SELP	4	yellow	0.999098	7.24037e-11
[truncated: 10,573 more rows]
