# Supplementary material for: Identification of stress resilience module by weighted gene co-expression network analysis in Fkbp5-deficient mice
Source: Mol Brain. 2019 Nov 27;12:99. doi: 10.1186/s13041-019-0521-9 (PMC6882145; doi:10.1186/s13041-019-0521-9)
Supplement: Supplementary file 8 — Additional file 8: Table S8. GO analysis for genes in M55. [file 13041_2019_521_MOESM8_ESM.xlsx]

## Sheet: Table S8
Table S8. GO analysis for genes in M55
Annotation Cluster 1	Enrichment Score: 1.2654090581392998
Category	Term	Count	%	PValue	Genes	List Total	Pop Hits	Pop Total	Fold Enrichment	Benjamini
GOTERM_CC_FAT	GO:0005930~axoneme	4	5	0.00639717	TTLL8, GLI1, IFT140, DNAH6	52	107	14413	10.3616	0.721163
GOTERM_CC_FAT	GO:0097014~ciliary plasm	4	5	0.00639717	TTLL8, GLI1, IFT140, DNAH6	52	107	14413	10.3616	0.721163
Annotation Cluster 2	Enrichment Score: 0.9307568283390337
Category	Term	Count	%	PValue	Genes	List Total	Pop Hits	Pop Total	Fold Enrichment	Benjamini
GOTERM_BP_FAT	GO:0022612~gland morphogenesis	4	5	0.0125593	GDF7, LAMA5, PHB2, HGF	62	142	17911	8.13766	0.969393
GOTERM_BP_FAT	GO:0009887~organ morphogenesis	9	11.25	0.0238833	BHLHE23, GDF7, LAMA5, PHB2, LRIG1, HGF, PRRX2, GLI1, IFT140	62	1038	17911	2.5048	0.985642
GOTERM_BP_FAT	GO:0048732~gland development	6	7.5	0.0250977	TG, GDF7, LAMA5, PHB2, HGF, GLI1	62	488	17911	3.55189	0.977076
GOTERM_BP_FAT	GO:0061138~morphogenesis of a branching epithelium	4	5	0.0377798	GDF7, LAMA5, PHB2, HGF	62	217	17911	5.32511	0.971023
GOTERM_BP_FAT	GO:0001763~morphogenesis of a branching structure	4	5	0.0489708	GDF7, LAMA5, PHB2, HGF	62	241	17911	4.79481	0.968656
Annotation Cluster 4	Enrichment Score: 0.8573472847178569
Category	Term	Count	%	PValue	Genes	List Total	Pop Hits	Pop Total	Fold Enrichment	Benjamini
GOTERM_BP_FAT	GO:0061351~neural precursor cell proliferation	5	6.25	0.00220411	C5AR1, PTPRZ1, TEAD3, TACC3, GLI1	62	161	17911	8.97165	0.98589
GOTERM_BP_FAT	GO:0031100~organ regeneration	3	3.75	0.0325476	C5AR1, HGF, GLI1	62	83	17911	10.4417	0.971267
Annotation Cluster 5	Enrichment Score: 0.8405585203029894
Category	Term	Count	%	PValue	Genes	List Total	Pop Hits	Pop Total	Fold Enrichment	Benjamini
GOTERM_BP_FAT	GO:0009887~organ morphogenesis	9	11.25	0.0238833	BHLHE23, GDF7, LAMA5, PHB2, LRIG1, HGF, PRRX2, GLI1, IFT140	62	1038	17911	2.5048	0.985642
GOTERM_BP_FAT	GO:0008589~regulation of smoothened signaling pathway	3	3.75	0.0250341	PRRX2, GLI1, IFT140	62	72	17911	12.037	0.983087
Annotation Cluster 6	Enrichment Score: 0.8257016893346268
Category	Term	Count	%	PValue	Genes	List Total	Pop Hits	Pop Total	Fold Enrichment	Benjamini
GOTERM_BP_FAT	GO:0051783~regulation of nuclear division	5	6.25	0.00262718	PCID2, PHB2, CUL9, NANOS2, TACC3	62	169	17911	8.54696	0.921124
GOTERM_BP_FAT	GO:0007088~regulation of mitotic nuclear division	4	5	0.0118593	PCID2, PHB2, CUL9, TACC3	62	139	17911	8.3133	0.978496
GOTERM_BP_FAT	GO:0033043~regulation of organelle organization	9	11.25	0.0400633	PCID2, MIEF1, HIP1R, PHB2, CUL9, NANOS2, HGF, TACC3, IFT140	62	1148	17911	2.26479	0.967704
GOTERM_BP_FAT	GO:0006913~nucleocytoplasmic transport	5	6.25	0.0494406	RITA1, PCID2, PHB2, STRADA, TACC3	62	406	17911	3.55772	0.961753
Annotation Cluster 8	Enrichment Score: 0.6983684752216857
Category	Term	Count	%	PValue	Genes	List Total	Pop Hits	Pop Total	Fold Enrichment	Benjamini
GOTERM_BP_FAT	GO:0050728~negative regulation of inflammatory response	4	5	0.00725138	NOD2, FFAR4, FAM132A, HGF	62	116	17911	9.96162	0.990762
GOTERM_BP_FAT	GO:0022603~regulation of anatomical structure morphogenesis	10	12.5	0.00791086	BHLHE23, C5AR1, GDF7, MIEF1, PTPRZ1, PHB2, HGF, WTIP, GLI1, IFT140	62	1033	17911	2.79658	0.953454
GOTERM_BP_FAT	GO:0031348~negative regulation of defense response	4	5	0.0175381	NOD2, FFAR4, FAM132A, HGF	62	161	17911	7.17732	0.98603
GOTERM_BP_FAT	GO:0048584~positive regulation of response to stimulus	13	16.25	0.0194258	C5AR1, FFAR4, HIP1R, GDF7, CTLA4, FAM132A, PRRX2, HGF, GLI1, NOD2, MB21D1, PHB2, C1S2	62	1834	17911	2.04773	0.985138
GOTERM_BP_FAT	GO:0045937~positive regulation of phosphate metabolic process	9	11.25	0.0257548	NOD2, C5AR1, FFAR4, GDF7, PTPRZ1, PHB2, STRADA, ABCA1, HGF	62	1053	17911	2.46912	0.972645
GOTERM_BP_FAT	GO:0010562~positive regulation of phosphorus metabolic process	9	11.25	0.0257548	NOD2, C5AR1, FFAR4, GDF7, PTPRZ1, PHB2, STRADA, ABCA1, HGF	62	1053	17911	2.46912	0.972645
GOTERM_BP_FAT	GO:0070374~positive regulation of ERK1 and ERK2 cascade	4	5	0.026981	NOD2, C5AR1, FFAR4, PHB2	62	190	17911	6.08183	0.970432
GOTERM_BP_FAT	GO:0001934~positive regulation of protein phosphorylation	8	10	0.0314725	NOD2, C5AR1, FFAR4, GDF7, PTPRZ1, PHB2, STRADA, HGF	62	893	17911	2.58801	0.973547
GOTERM_BP_FAT	GO:0009967~positive regulation of signal transduction	10	12.5	0.0348916	NOD2, C5AR1, FFAR4, GDF7, HIP1R, PHB2, FAM132A, HGF, PRRX2, GLI1	62	1328	17911	2.17535	0.972933
GOTERM_BP_FAT	GO:0008219~cell death	13	16.25	0.0357346	NOD2, C5AR1, BHLHE23, FFAR4, PTPRZ1, HIP1R, SIAH1B, PCID2, GDF7, DFFB, PHB2, CTLA4, HGF	62	2003	17911	1.87495	0.970202
GOTERM_BP_FAT	GO:0042327~positive regulation of phosphorylation	8	10	0.0387344	NOD2, C5AR1, FFAR4, GDF7, PTPRZ1, PHB2, STRADA, HGF	62	934	17911	2.47441	0.968803
GOTERM_BP_FAT	GO:0031325~positive regulation of cellular metabolic process	16	20	0.0419513	C5AR1, BHLHE23, FFAR4, PTPRZ1, HIP1R, GDF7, PCID2, NANOS2, STRADA, ABCA1, ELK3, TEAD3, HGF, GLI1, NOD2, PHB2	62	2769	17911	1.66926	0.968196
GOTERM_BP_FAT	GO:0043069~negative regulation of programmed cell death	8	10	0.0420473	NOD2, BHLHE23, C5AR1, FFAR4, PCID2, HIP1R, PHB2, HGF	62	951	17911	2.43018	0.963774
GOTERM_BP_FAT	GO:0010941~regulation of cell death	11	13.75	0.0458892	NOD2, BHLHE23, C5AR1, FFAR4, PCID2, GDF7, PTPRZ1, HIP1R, PHB2, CTLA4, HGF	62	1620	17911	1.96158	0.969463
GOTERM_BP_FAT	GO:0012501~programmed cell death	12	15	0.0492897	NOD2, BHLHE23, C5AR1, FFAR4, PCID2, GDF7, SIAH1B, HIP1R, PHB2, DFFB, CTLA4, HGF	62	1870	17911	1.85382	0.965461
Annotation Cluster 9	Enrichment Score: 0.6524760352458506
Category	Term	Count	%	PValue	Genes	List Total	Pop Hits	Pop Total	Fold Enrichment	Benjamini
GOTERM_BP_FAT	GO:0002684~positive regulation of immune system process	7	8.75	0.0494767	NOD2, C5AR1, MB21D1, PCID2, CTLA4, HPS1, C1S2	62	782	17911	2.58595	0.957607
Annotation Cluster 10	Enrichment Score: 0.6076020589442639
Category	Term	Count	%	PValue	Genes	List Total	Pop Hits	Pop Total	Fold Enrichment	Benjamini
GOTERM_BP_FAT	GO:0002253~activation of immune response	5	6.25	0.0225881	NOD2, C5AR1, MB21D1, CTLA4, C1S2	62	316	17911	4.571	0.987866
GOTERM_BP_FAT	GO:0002684~positive regulation of immune system process	7	8.75	0.0494767	NOD2, C5AR1, MB21D1, PCID2, CTLA4, HPS1, C1S2	62	782	17911	2.58595	0.957607
Annotation Cluster 12	Enrichment Score: 0.5922295462325499
Category	Term	Count	%	PValue	Genes	List Total	Pop Hits	Pop Total	Fold Enrichment	Benjamini
GOTERM_BP_FAT	GO:0007399~nervous system development	16	20	0.0076529	TG, RITA1, C5AR1, BHLHE23, CORIN, PTPRZ1, GDF7, LRIG1, TIMP4, TEAD3, ARID1B, HGF, TACC3, GLI1, TNN, IFT140	62	2261	17911	2.04431	0.975489
GOTERM_BP_FAT	GO:0001934~positive regulation of protein phosphorylation	8	10	0.0314725	NOD2, C5AR1, FFAR4, GDF7, PTPRZ1, PHB2, STRADA, HGF	62	893	17911	2.58801	0.973547
GOTERM_CC_FAT	GO:0031012~extracellular matrix	6	7.5	0.0360943	LAMA5, PTPRZ1, EMID1, TIMP4, TNN, MMP25	52	520	14413	3.19815	0.83941
GOTERM_CC_FAT	GO:0005578~proteinaceous extracellular matrix	5	6.25	0.0381379	LAMA5, PTPRZ1, EMID1, TIMP4, TNN	52	360	14413	3.84963	0.78724
GOTERM_BP_FAT	GO:0042327~positive regulation of phosphorylation	8	10	0.0387344	NOD2, C5AR1, FFAR4, GDF7, PTPRZ1, PHB2, STRADA, HGF	62	934	17911	2.47441	0.968803
GOTERM_BP_FAT	GO:0022008~neurogenesis	11	13.75	0.0488631	RITA1, BHLHE23, CORIN, GDF7, PTPRZ1, TNN, HGF, ARID1B, TEAD3, TACC3, IFT140	62	1638	17911	1.94002	0.972205
Annotation Cluster 14	Enrichment Score: 0.5844927469955538
Category	Term	Count	%	PValue	Genes	List Total	Pop Hits	Pop Total	Fold Enrichment	Benjamini
GOTERM_BP_FAT	GO:0006913~nucleocytoplasmic transport	5	6.25	0.0494406	RITA1, PCID2, PHB2, STRADA, TACC3	62	406	17911	3.55772	0.961753
Annotation Cluster 16	Enrichment Score: 0.5734440640863979
Category	Term	Count	%	PValue	Genes	List Total	Pop Hits	Pop Total	Fold Enrichment	Benjamini
GOTERM_BP_FAT	GO:0031325~positive regulation of cellular metabolic process	16	20	0.0419513	C5AR1, BHLHE23, FFAR4, PTPRZ1, HIP1R, GDF7, PCID2, NANOS2, STRADA, ABCA1, ELK3, TEAD3, HGF, GLI1, NOD2, PHB2	62	2769	17911	1.66926	0.968196
Annotation Cluster 17	Enrichment Score: 0.5651364333813169
Category	Term	Count	%	PValue	Genes	List Total	Pop Hits	Pop Total	Fold Enrichment	Benjamini
GOTERM_BP_FAT	GO:0043069~negative regulation of programmed cell death	8	10	0.0420473	NOD2, BHLHE23, C5AR1, FFAR4, PCID2, HIP1R, PHB2, HGF	62	951	17911	2.43018	0.963774
Annotation Cluster 18	Enrichment Score: 0.545292176559099
Category	Term	Count	%	PValue	Genes	List Total	Pop Hits	Pop Total	Fold Enrichment	Benjamini
GOTERM_BP_FAT	GO:0010941~regulation of cell death	11	13.75	0.0458892	NOD2, BHLHE23, C5AR1, FFAR4, PCID2, GDF7, PTPRZ1, HIP1R, PHB2, CTLA4, HGF	62	1620	17911	1.96158	0.969463
Unclustering
Category	Term	Count	%	PValue	Genes	List Total	Pop Hits	Pop Total	Fold Enrichment	Benjamini
GOTERM_CC_FAT	GO:0009986~cell surface	9	11.25	0.0122537	SLC1A4, NOD2, C5AR1, CORIN, PHB2, CTLA4, TNN, ABCA1, MMP25	52	890	14413	2.80287	0.706763
GOTERM_BP_FAT	GO:2000027~regulation of organ morphogenesis	4	5	0.0299799	BHLHE23, PHB2, HGF, GLI1	62	198	17911	5.8361	0.974614
GOTERM_CC_FAT	GO:0016023~cytoplasmic, membrane-bounded vesicle	9	11.25	0.0358379	SLC1A4, C5AR1, FFAR4, HIP1R, NSG2, CTLA4, HPS1, ABCA1, MARCH3	52	1087	14413	2.2949	0.911157
